# Supplementary material for: Mechanical characteristics and energy evolution of rock with circular hole defects
Source: PLoS One. 2023 Dec 8;18(12):e0295675. doi: 10.1371/journal.pone.0295675 (PMC10707678; doi:10.1371/journal.pone.0295675)
Supplement: S1 File — (XLSX) [file pone.0295675.s001.xlsx]

## Sheet: Fig 2 data
0°		30°		45°		60°		90°
1.1326e-07	0.367595	3.05515e-07	0.359765	6.09432e-07	0.343779	1.13224e-07	0.36509	3.05023e-07	0.358589
8.794e-07	0.346598	1.19309e-06	0.356018	1.68787e-06	0.366991	8.79122e-07	0.342933	1.19117e-06	0.35487
2.09502e-06	0.382269	2.49188e-06	0.393991	3.04057e-06	0.401452	2.08169e-06	0.377	2.50081e-06	0.393088
3.45431e-06	0.407973	3.83082e-06	0.409856	4.39326e-06	0.410452	3.40144e-06	0.402591	3.85915e-06	0.409315
4.81359e-06	0.414771	5.16976e-06	0.417314	5.74596e-06	0.416796	4.72119e-06	0.410042	5.21749e-06	0.41606
6.17287e-06	0.420157	6.5087e-06	0.422462	7.09865e-06	0.42068	6.04094e-06	0.415607	6.57583e-06	0.420854
7.53215e-06	0.422449	7.84764e-06	0.424532	8.45135e-06	0.422144	7.3607e-06	0.418247	7.93418e-06	0.422965
8.89145e-06	0.423783	9.18658e-06	0.426373	9.80404e-06	0.424011	8.68045e-06	0.419951	9.29254e-06	0.424701
1.02507e-05	0.425333	1.05255e-05	0.428357	1.11567e-05	0.42524	1.00002e-05	0.422189	1.06509e-05	0.426049
1.16101e-05	0.425637	1.18645e-05	0.428692	1.25094e-05	0.424499	1.132e-05	0.423264	1.20093e-05	0.426052
1.29694e-05	0.424371	1.32034e-05	0.427269	1.38621e-05	0.422844	1.26397e-05	0.422221	1.33677e-05	0.424843
1.43287e-05	0.422781	1.45423e-05	0.425429	1.52148e-05	0.421611	1.39595e-05	0.420294	1.4726e-05	0.423476
1.5688e-05	0.421575	1.58813e-05	0.424114	1.65675e-05	0.420738	1.52792e-05	0.418976	1.60844e-05	0.422443
1.70473e-05	0.420477	1.72202e-05	0.423158	1.79202e-05	0.419747	1.6599e-05	0.418381	1.74428e-05	0.421514
1.84066e-05	0.419439	1.85592e-05	0.422182	1.92729e-05	0.418693	1.79187e-05	0.418079	1.88012e-05	0.420544
1.97659e-05	0.418706	1.98982e-05	0.421373	2.06256e-05	0.418077	1.92385e-05	0.417901	2.01595e-05	0.419826
2.11253e-05	0.418607	2.12371e-05	0.421021	2.19783e-05	0.418147	2.05582e-05	0.417945	2.15179e-05	0.419796
2.24846e-05	0.419174	2.25761e-05	0.421111	2.3331e-05	0.418574	2.1878e-05	0.418169	2.28763e-05	0.42027
2.38439e-05	0.420065	2.39151e-05	0.421412	2.46837e-05	0.418937	2.31977e-05	0.418464	2.42346e-05	0.420775
2.52032e-05	0.420768	2.52541e-05	0.42164	2.60364e-05	0.418944	2.45175e-05	0.418766	2.5593e-05	0.420899
2.65625e-05	0.420884	2.6593e-05	0.4215	2.73891e-05	0.418497	2.58372e-05	0.418791	2.69514e-05	0.420449
2.79218e-05	0.420314	2.7932e-05	0.420929	2.87418e-05	0.417664	2.7157e-05	0.418295	2.83098e-05	0.419505
2.92811e-05	0.419302	2.9271e-05	0.420082	3.00945e-05	0.416712	2.84767e-05	0.417316	2.96681e-05	0.418371
3.06404e-05	0.418179	3.061e-05	0.419156	3.14472e-05	0.415779	2.97965e-05	0.416028	3.10265e-05	0.417294
3.19998e-05	0.417163	3.19489e-05	0.418236	3.27999e-05	0.414961	3.11162e-05	0.41467	3.23849e-05	0.41643
3.33591e-05	0.416437	3.32879e-05	0.417517	3.41525e-05	0.414421	3.2436e-05	0.413499	3.37433e-05	0.415878
3.47184e-05	0.416121	3.46269e-05	0.417159	3.55052e-05	0.414234	3.37557e-05	0.412699	3.51016e-05	0.415661
3.60777e-05	0.416092	3.59659e-05	0.417186	3.68579e-05	0.414355	3.50755e-05	0.412348	3.646e-05	0.415653
3.7437e-05	0.416148	3.73048e-05	0.417524	3.82106e-05	0.414632	3.63953e-05	0.412378	3.78184e-05	0.415768
3.87963e-05	0.416126	3.86438e-05	0.417948	3.95633e-05	0.41486	3.7715e-05	0.412627	3.91767e-05	0.415896
4.01556e-05	0.415894	3.99828e-05	0.418126	4.0916e-05	0.414868	3.90348e-05	0.412901	4.05351e-05	0.415867
4.15149e-05	0.415422	4.13218e-05	0.417883	4.22687e-05	0.414532	4.03545e-05	0.413007	4.18935e-05	0.415545
4.28743e-05	0.414748	4.26607e-05	0.417267	4.36214e-05	0.413891	4.16743e-05	0.412832	4.32519e-05	0.414977
4.42336e-05	0.413987	4.39997e-05	0.416447	4.49741e-05	0.413029	4.2994e-05	0.412398	4.46102e-05	0.414267
4.55929e-05	0.413179	4.53387e-05	0.415569	4.63268e-05	0.412042	4.43138e-05	0.411814	4.59686e-05	0.413516
4.69522e-05	0.412356	4.66777e-05	0.41469	4.76795e-05	0.411047	4.56335e-05	0.411163	4.7327e-05	0.4128
4.83115e-05	0.411597	4.80166e-05	0.413853	4.90322e-05	0.410193	4.69533e-05	0.410512	4.86854e-05	0.412194
4.96708e-05	0.411001	4.93556e-05	0.413154	5.03849e-05	0.409598	4.82731e-05	0.409929	5.00437e-05	0.411757
5.10301e-05	0.410633	5.06946e-05	0.412638	5.17376e-05	0.409256	4.95928e-05	0.409486	5.14021e-05	0.411478
5.23894e-05	0.410475	5.20335e-05	0.412285	5.30903e-05	0.409081	5.09126e-05	0.409232	5.27605e-05	0.41128
5.37487e-05	0.410414	5.33725e-05	0.412044	5.4443e-05	0.408952	5.22324e-05	0.409146	5.41188e-05	0.411063
5.51081e-05	0.410313	5.47115e-05	0.411839	5.57957e-05	0.408762	5.35522e-05	0.409133	5.54772e-05	0.410739
5.64674e-05	0.410128	5.60504e-05	0.411588	5.71484e-05	0.40851	5.4872e-05	0.409088	5.68356e-05	0.41033
5.78267e-05	0.409873	5.73894e-05	0.411283	5.85011e-05	0.408241	5.61918e-05	0.40895	5.8194e-05	0.409884
5.9186e-05	0.409619	5.87284e-05	0.41096	5.98538e-05	0.407996	5.75115e-05	0.408714	5.95523e-05	0.409457
6.05453e-05	0.409433	6.00674e-05	0.410675	6.12065e-05	0.407818	5.88313e-05	0.408438	6.09107e-05	0.409117
6.19046e-05	0.409332	6.14063e-05	0.410471	6.25593e-05	0.407747	6.01511e-05	0.408186	6.22691e-05	0.408916
6.32639e-05	0.409325	6.27453e-05	0.410368	6.3912e-05	0.407771	6.14709e-05	0.408002	6.36274e-05	0.40885
6.46232e-05	0.409377	6.40843e-05	0.410345	6.52647e-05	0.407861	6.27907e-05	0.40789	6.49858e-05	0.408887
6.59825e-05	0.409448	6.54232e-05	0.410391	6.66175e-05	0.408002	6.41105e-05	0.407834	6.63442e-05	0.408988
6.73419e-05	0.409532	6.67622e-05	0.410493	6.79702e-05	0.408183	6.54303e-05	0.407802	6.77026e-05	0.409113
6.87012e-05	0.409655	6.81012e-05	0.410631	6.9323e-05	0.408398	6.67501e-05	0.407772	6.90609e-05	0.409233
7.00605e-05	0.409822	6.94401e-05	0.410797	7.06757e-05	0.408622	6.80698e-05	0.407756	7.04193e-05	0.409283
7.14198e-05	0.410021	7.07791e-05	0.41097	7.20285e-05	0.408831	6.93896e-05	0.407769	7.17777e-05	0.409179
7.27791e-05	0.410236	7.21181e-05	0.411125	7.33812e-05	0.408995	7.07094e-05	0.407795	7.3136e-05	0.408807
7.41384e-05	0.410453	7.3457e-05	0.411235	7.4734e-05	0.409115	7.20292e-05	0.407791	7.44944e-05	0.408006
7.54977e-05	0.410683	7.4796e-05	0.411308	7.60868e-05	0.409171	7.3349e-05	0.407696	7.58528e-05	0.406515
7.6857e-05	0.410915	7.6135e-05	0.411342	7.74395e-05	0.409095	7.46688e-05	0.407441	7.72112e-05	0.403938
7.82163e-05	0.411115	7.74739e-05	0.411306	7.87923e-05	0.408776	7.59886e-05	0.406898	7.85695e-05	0.399783
7.95756e-05	0.411259	7.88129e-05	0.41115	8.01451e-05	0.408096	7.73084e-05	0.40583	7.99279e-05	0.393568
8.0935e-05	0.411331	8.01519e-05	0.410842	8.14978e-05	0.406894	7.86283e-05	0.40389	8.12863e-05	0.384996
8.22943e-05	0.41133	8.14908e-05	0.410363	8.28506e-05	0.404929	7.99481e-05	0.400664	8.26446e-05	0.374117
8.36536e-05	0.411278	8.28298e-05	0.409695	8.42034e-05	0.401887	8.12679e-05	0.395702	8.4003e-05	0.361462
8.50129e-05	0.411217	8.41687e-05	0.408823	8.55561e-05	0.397414	8.25877e-05	0.388641	8.53614e-05	0.348074
8.63722e-05	0.411185	8.55077e-05	0.407698	8.69089e-05	0.391186	8.39075e-05	0.379368	8.67197e-05	0.335421
8.77315e-05	0.411222	8.68467e-05	0.406191	8.82617e-05	0.383042	8.52273e-05	0.368111	8.80781e-05	0.325208
8.90908e-05	0.411336	8.81856e-05	0.404067	8.96144e-05	0.373088	8.65471e-05	0.355522	8.94365e-05	0.318576
9.04501e-05	0.411518	8.95246e-05	0.401003	9.09672e-05	0.36173	8.7867e-05	0.342607	9.07949e-05	0.31568
9.18095e-05	0.411713	9.08636e-05	0.396621	9.232e-05	0.349764	8.91868e-05	0.330693	9.21532e-05	0.315931
9.31688e-05	0.411812	9.22025e-05	0.390591	9.36727e-05	0.338413	9.05066e-05	0.321146	9.35116e-05	0.318498
9.45281e-05	0.411664	9.35415e-05	0.382784	9.50255e-05	0.329044	9.18264e-05	0.314868	9.487e-05	0.322606
9.58874e-05	0.41108	9.48805e-05	0.373382	9.63783e-05	0.322669	9.31462e-05	0.311946	9.62283e-05	0.327638
9.72467e-05	0.409796	9.62194e-05	0.362879	9.7731e-05	0.319502	9.4466e-05	0.311888	9.75867e-05	0.333175
9.8606e-05	0.407428	9.75584e-05	0.352121	9.90838e-05	0.319131	9.57859e-05	0.313949	9.89451e-05	0.338989
9.99653e-05	0.403468	9.88974e-05	0.342345	0.000100437	0.320978	9.71057e-05	0.317442	0.000100303	0.34504
0.000101325	0.39734	0.000100236	0.334837	0.000101789	0.324666	9.84255e-05	0.321896	0.000101662	0.351539
0.000102684	0.388517	0.000101575	0.330374	0.000103142	0.330215	9.97453e-05	0.327016	0.00010302	0.359043
0.000104043	0.376718	0.000102914	0.329203	0.000104495	0.338088	0.000101065	0.332657	0.000104379	0.368584
0.000105403	0.362172	0.000104253	0.331494	0.000105848	0.349193	0.000102385	0.338913	0.000105737	0.381616
0.000106762	0.346051	0.000105592	0.337704	0.0001072	0.364721	0.000103705	0.346213	0.000107095	0.399713
0.000108121	0.332076	0.000106931	0.34861	0.000108553	0.385847	0.000105025	0.355465	0.000108454	0.424383
0.000109481	0.327935	0.00010827	0.365026	0.000109906	0.413372	0.000106344	0.367946	0.000109812	0.456622
0.00011084	0.339898	0.000109609	0.387546	0.000111259	0.4475	0.000107664	0.385059	0.00011117	0.496533
0.000112199	0.368766	0.000110948	0.416405	0.000112611	0.487607	0.000108984	0.408088	0.000112529	0.543257
0.000113558	0.411741	0.000112287	0.451314	0.000113964	0.532178	0.000110304	0.437928	0.000113887	0.595033
0.000114918	0.464764	0.000113626	0.491363	0.000115317	0.579255	0.000111624	0.474741	0.000115246	0.649512
0.000116277	0.523447	0.000114965	0.535196	0.00011667	0.626658	0.000112944	0.517862	0.000116604	0.704302
0.000117636	0.583984	0.000116304	0.581121	0.000118022	0.672583	0.000114263	0.565946	0.000117962	0.757292
0.000118996	0.643439	0.000117643	0.627495	0.000119375	0.715446	0.000115583	0.61685	0.000119321	0.806759
0.000120355	0.699506	0.000118982	0.672884	0.000120728	0.754195	0.000116903	0.668191	0.000120679	0.851449
0.000121714	0.750439	0.000120321	0.716062	0.000122081	0.788404	0.000118223	0.717712	0.000122038	0.890632
0.000123074	0.79539	0.00012166	0.756144	0.000123433	0.818112	0.000119543	0.763438	0.000123396	0.924036
0.000124433	0.834137	0.000122999	0.792617	0.000124786	0.843844	0.000120862	0.80386	0.000124755	0.951828
0.000125792	0.867038	0.000124338	0.825305	0.000126139	0.866405	0.000122182	0.838166	0.000126113	0.974557
0.000127152	0.894821	0.000125677	0.854407	0.000127492	0.886557	0.000123502	0.866384	0.000127471	0.992814
0.000128511	0.918383	0.000127016	0.880337	0.000128844	0.904976	0.000124822	0.889111	0.00012883	1.0072
0.000129871	0.938581	0.000128355	0.903534	0.000130197	0.922107	0.000126142	0.907351	0.000130188	1.01831
0.00013123	0.956127	0.000129694	0.924398	0.00013155	0.938248	0.000127462	0.922309	0.000131547	1.02675
0.000132589	0.97154	0.000131033	0.943199	0.000132903	0.953519	0.000128781	0.935134	0.000132905	1.03309
0.000133949	0.985175	0.000132372	0.960038	0.000134255	0.967901	0.000130101	0.946782	0.000134264	1.03792
0.000135149	0.995923	0.000133347	0.971063	0.000135	0.9754	0.00013127	0.956679	0.000135248	1.04077
0.000135916	1.00223	0.000134235	0.980255	0.000136079	0.985686	0.000132036	0.963076	0.000136134	1.04302
0.000137131	1.01136	0.000135534	0.992225	0.000137432	0.997479	0.000133239	0.973036	0.000137444	1.04599
0.000138491	1.02038	0.000136873	1.00288	0.000138784	1.00794	0.000134559	0.983811	0.000138802	1.04886
0.00013985	1.02822	0.000138212	1.01202	0.000140137	1.017	0.000135879	0.994262	0.000140161	1.0517
0.000141209	1.03498	0.000139551	1.01985	0.00014149	1.02463	0.000137198	1.00415	0.000141519	1.05462
0.000142569	1.0408	0.00014089	1.02651	0.000142843	1.03081	0.000138518	1.01324	0.000142878	1.05769
0.000143928	1.04585	0.000142229	1.0321	0.000144195	1.0356	0.000139838	1.02137	0.000144236	1.0609
0.000145288	1.05029	0.000143568	1.03682	0.000145548	1.03919	0.000141158	1.02845	0.000145594	1.06416
0.000146647	1.05428	0.000144907	1.04082	0.000146901	1.04176	0.000142478	1.03445	0.000146953	1.0673
0.000148006	1.05789	0.000146246	1.04435	0.000148254	1.04345	0.000143797	1.03932	0.000148311	1.07019
0.000149366	1.06115	0.000147585	1.0477	0.000149606	1.04448	0.000145117	1.04308	0.00014967	1.07284
0.000150725	1.06411	0.000148924	1.0511	0.000150959	1.045	0.000146437	1.04578	0.000151028	1.07534
0.000152084	1.0668	0.000150263	1.05463	0.000152312	1.04513	0.000147757	1.04757	0.000152387	1.07777
0.000153444	1.06922	0.000151602	1.05826	0.000153665	1.04494	0.000149077	1.04868	0.000153745	1.0802
0.000154803	1.07136	0.000152941	1.06182	0.000155017	1.04453	0.000150396	1.04928	0.000155103	1.08271
0.000156163	1.07308	0.00015428	1.06508	0.00015637	1.04393	0.000151716	1.04948	0.000156462	1.08532
0.000157522	1.07432	0.000155619	1.06774	0.000157723	1.04322	0.000153036	1.04943	0.00015782	1.08806
0.000158881	1.0751	0.000156958	1.06965	0.000159075	1.04248	0.000154356	1.0492	0.000159179	1.09089
0.000160241	1.07546	0.000158297	1.07067	0.000160428	1.04185	0.000155676	1.04891	0.000160537	1.09378
0.0001616	1.07543	0.000159636	1.07094	0.000161781	1.0416	0.000156996	1.04868	0.000161896	1.09665
0.000162959	1.07512	0.000160975	1.07065	0.000163134	1.04171	0.000158315	1.04862	0.000163254	1.09946
0.000164319	1.0747	0.000162314	1.06991	0.000164486	1.04217	0.000159635	1.0489	0.000164612	1.10208
0.000165678	1.07433	0.000163653	1.0689	0.000165839	1.04301	0.000160955	1.04964	0.000165971	1.10441
0.000167038	1.07419	0.000164992	1.06787	0.000167192	1.04433	0.000162275	1.0509	0.000167329	1.10634
0.000168397	1.07443	0.000166331	1.06702	0.000168545	1.04606	0.000163595	1.05263	0.000168688	1.1078
0.000169756	1.07521	0.00016767	1.0665	0.000169897	1.04828	0.000164914	1.05475	0.000170046	1.10879
0.000171116	1.07654	0.000169009	1.06644	0.00017125	1.05099	0.000166234	1.05733	0.000171405	1.10929
0.000172475	1.07847	0.000170348	1.06687	0.000172603	1.05412	0.000167554	1.06024	0.000172763	1.10936
0.000173834	1.08093	0.000171687	1.06779	0.000173956	1.05769	0.000168874	1.06331	0.000174121	1.10908
0.000175194	1.08392	0.000173026	1.06912	0.000175308	1.06165	0.000170194	1.06638	0.00017548	1.10856
0.000176553	1.0874	0.000174365	1.07101	0.000176661	1.06593	0.000171514	1.06933	0.000176838	1.10794
0.000177912	1.09132	0.000175704	1.07372	0.000178014	1.07046	0.000172833	1.07212	0.000178197	1.10735
0.000179272	1.09566	0.000177043	1.07722	0.000179367	1.07514	0.000174153	1.0747	0.000179555	1.10694
0.000180631	1.1003	0.000178382	1.08142	0.00018072	1.07993	0.000175473	1.07706	0.000180914	1.10679
0.000181991	1.1051	0.000179721	1.08626	0.000182072	1.08475	0.000176793	1.07919	0.000182272	1.10697
0.00018335	1.10996	0.00018106	1.09163	0.000183425	1.08954	0.000178113	1.08122	0.00018363	1.10746
0.000184709	1.1149	0.000182399	1.09744	0.000184778	1.09422	0.000179433	1.08319	0.000184989	1.10817
0.000186069	1.11987	0.000183739	1.10353	0.000186131	1.09873	0.000180752	1.08519	0.000186347	1.10902
0.000187428	1.12486	0.000185078	1.10982	0.000187484	1.10304	0.000182072	1.08719	0.000187706	1.10987
0.000188787	1.12985	0.000186417	1.11618	0.000188836	1.10715	0.000183392	1.08919	0.000189064	1.11058
0.000190147	1.13479	0.000187756	1.12247	0.000190189	1.11103	0.000184712	1.0912	0.000190423	1.11092
0.000191506	1.13969	0.000189095	1.12858	0.000191542	1.11464	0.000186032	1.09316	0.000191781	1.11066
0.000192866	1.14453	0.000190434	1.13446	0.000192895	1.11791	0.000187352	1.09504	0.000193139	1.10957
0.000194225	1.14926	0.000191773	1.14001	0.000194248	1.12073	0.000188672	1.0968	0.000194498	1.10752
0.000195584	1.1539	0.000193112	1.14514	0.0001956	1.12293	0.000189991	1.09834	0.000195856	1.10443
0.000196944	1.15848	0.000194451	1.14975	0.000196953	1.12436	0.000191311	1.09955	0.000197215	1.10038
0.000198303	1.16301	0.00019579	1.15372	0.000198306	1.12489	0.000192631	1.10033	0.000198573	1.09554
0.000199662	1.16751	0.000197129	1.157	0.000199659	1.12441	0.000193951	1.10055	0.000199932	1.09018
0.000201022	1.17199	0.000198468	1.15947	0.000201012	1.12289	0.000195271	1.10011	0.00020129	1.08459
0.000202381	1.17644	0.000199807	1.16105	0.000202364	1.12036	0.000196591	1.09891	0.000202648	1.07915
0.00020374	1.18083	0.000201146	1.16168	0.000203717	1.11688	0.000197911	1.09689	0.000204007	1.07422
0.0002051	1.18509	0.000202485	1.16131	0.00020507	1.11263	0.000199231	1.09403	0.000205365	1.07025
0.000206459	1.18913	0.000203824	1.15994	0.000206423	1.10785	0.00020055	1.0904	0.000206724	1.06766
0.000207819	1.19279	0.000205163	1.1576	0.000207776	1.10282	0.00020187	1.08612	0.000208082	1.06679
0.000209178	1.19588	0.000206502	1.15434	0.000209128	1.09786	0.00020319	1.08139	0.000209441	1.06779
0.000210537	1.19819	0.000207841	1.15022	0.000210481	1.0933	0.00020451	1.07652	0.000210799	1.07064
0.000211897	1.19946	0.00020918	1.14537	0.000211834	1.08955	0.00020583	1.07188	0.000212157	1.07524
0.000213256	1.19946	0.000210519	1.13998	0.000213187	1.08702	0.00020715	1.06792	0.000213516	1.08154
0.000214615	1.19799	0.000211858	1.13431	0.00021454	1.08601	0.00020847	1.06501	0.000214874	1.08955
0.000215975	1.19492	0.000213197	1.12864	0.000215893	1.08675	0.00020979	1.06346	0.000216233	1.09942
0.000217334	1.19025	0.000214536	1.12339	0.000217245	1.0895	0.000211109	1.0635	0.000217591	1.11138
0.000218694	1.1841	0.000215875	1.11906	0.000218598	1.0945	0.000212429	1.06518	0.00021895	1.12568
0.000220053	1.17675	0.000217214	1.11627	0.000219951	1.10208	0.000213749	1.06846	0.000220308	1.14254
0.000221412	1.16864	0.000218553	1.11558	0.000221304	1.11252	0.000215069	1.07327	0.000221667	1.16214
0.000222772	1.16043	0.000219892	1.11747	0.000222657	1.12604	0.000216389	1.07963	0.000223025	1.18454
0.000224131	1.15316	0.000221231	1.12228	0.000224009	1.14275	0.000217709	1.08773	0.000224383	1.20968
0.00022549	1.14832	0.00022257	1.13024	0.000225362	1.16258	0.000219029	1.09781	0.000225742	1.23743
0.00022685	1.14772	0.000223909	1.14142	0.000226715	1.18532	0.000220349	1.11018	0.0002271	1.2676
0.000228209	1.15301	0.000225248	1.1558	0.000228068	1.21053	0.000221668	1.12512	0.000228459	1.2998
0.000229569	1.16502	0.000226587	1.17319	0.000229421	1.23758	0.000222988	1.14283	0.000229817	1.33354
0.000230928	1.1835	0.000227926	1.19329	0.000230774	1.2659	0.000224308	1.16338	0.000231176	1.36821
0.000232287	1.20741	0.000229265	1.21566	0.000232126	1.29494	0.000225628	1.18669	0.000232534	1.40319
0.000233647	1.2354	0.000230604	1.23984	0.000233479	1.32415	0.000226948	1.21249	0.000233893	1.4379
0.000235006	1.26611	0.000231944	1.26535	0.000234832	1.35306	0.000228268	1.24042	0.000235251	1.47177
0.000236365	1.29829	0.000233283	1.29178	0.000236185	1.38137	0.000229588	1.27006	0.00023661	1.50421
0.000237725	1.33085	0.000234622	1.31869	0.000237538	1.40881	0.000230908	1.30087	0.000237968	1.53477
0.000239084	1.36303	0.000235961	1.34569	0.00023889	1.43514	0.000232228	1.33225	0.000239326	1.56308
0.000240444	1.39425	0.0002373	1.3725	0.000240243	1.46026	0.000233547	1.3636	0.000240685	1.58892
0.000241803	1.4241	0.000238639	1.39887	0.000241596	1.48411	0.000234867	1.39442	0.000242043	1.61218
0.000243162	1.45237	0.000239978	1.4246	0.000242949	1.50666	0.000236187	1.42431	0.000243402	1.63283
0.000244522	1.47894	0.000241317	1.44949	0.000244302	1.52794	0.000237507	1.45291	0.00024476	1.65094
0.000245881	1.50379	0.000242656	1.47339	0.000245655	1.54796	0.000238827	1.47998	0.000246119	1.66664
0.000247241	1.52696	0.000243995	1.49615	0.000247007	1.56675	0.000240147	1.50536	0.000247477	1.6801
0.0002486	1.54856	0.000245334	1.51766	0.00024836	1.58432	0.000241467	1.52897	0.000248836	1.69154
0.000249959	1.56867	0.000246673	1.5379	0.000249713	1.60072	0.000242787	1.55084	0.000250194	1.7012
0.000251319	1.5874	0.000248012	1.55685	0.000251066	1.61596	0.000244107	1.57103	0.000251553	1.70934
0.000252678	1.6048	0.000249351	1.57456	0.000252419	1.63007	0.000245426	1.58962	0.000252911	1.71621
0.000254038	1.62094	0.00025069	1.59112	0.000253771	1.64301	0.000246746	1.6067	0.00025427	1.72207
0.000255397	1.63587	0.000252029	1.6066	0.000255124	1.65476	0.000248066	1.62234	0.000255628	1.72711
0.000256756	1.64964	0.000253368	1.62106	0.000256477	1.66525	0.000249386	1.63661	0.000256987	1.73149
0.000258116	1.66229	0.000254707	1.63454	0.00025783	1.67453	0.000250706	1.6496	0.000258345	1.73534
0.000259475	1.67386	0.000256047	1.64704	0.000259183	1.68261	0.000252026	1.66132	0.000259704	1.73874
0.000260835	1.68437	0.000257386	1.65858	0.000260536	1.68956	0.000253346	1.6718	0.000261062	1.74175
0.000262194	1.69384	0.000258725	1.66916	0.000261888	1.69544	0.000254666	1.68107	0.000262421	1.74446
0.000263554	1.70231	0.000260064	1.6788	0.000263241	1.70027	0.000255985	1.68912	0.000263779	1.7469
0.000264913	1.7098	0.000261403	1.68754	0.000264594	1.70409	0.000257305	1.69602	0.000265138	1.74912
0.000266272	1.71633	0.000262742	1.69537	0.000265947	1.70697	0.000258625	1.70179	0.000266496	1.75113
0.000267632	1.72189	0.000264081	1.70231	0.0002673	1.70896	0.000259945	1.70645	0.000267855	1.7529
0.000268991	1.72651	0.00026542	1.70841	0.000268652	1.71016	0.000261265	1.71008	0.000269213	1.7544
0.000270351	1.73022	0.000266759	1.71364	0.000270005	1.7107	0.000262585	1.71278	0.000270572	1.75564
0.00027171	1.7331	0.000268098	1.71802	0.000271358	1.71068	0.000263905	1.71469	0.00027193	1.75668
0.00027307	1.73521	0.000269437	1.72151	0.000272711	1.71021	0.000265225	1.7159	0.000273289	1.75759
0.000274429	1.73661	0.000270776	1.72415	0.000274064	1.7094	0.000266544	1.71654	0.000274647	1.75847
0.000275788	1.7374	0.000272115	1.72592	0.000275416	1.70837	0.000267864	1.71675	0.000276006	1.75946
0.000277148	1.73766	0.000273454	1.72689	0.000276769	1.70719	0.000269184	1.71666	0.000277364	1.7606
0.000278507	1.73745	0.000274794	1.72714	0.000278122	1.70594	0.000270504	1.71638	0.000278723	1.76193
0.000279867	1.73686	0.000276133	1.72674	0.000279475	1.7047	0.000271824	1.71604	0.000280081	1.76346
0.000281226	1.736	0.000277472	1.7258	0.000280828	1.70358	0.000273144	1.71572	0.00028144	1.7652
0.000282586	1.735	0.000278811	1.72447	0.000282181	1.70269	0.000274464	1.71549	0.000282798	1.76715
0.000283945	1.73402	0.00028015	1.72285	0.000283533	1.70211	0.000275784	1.71543	0.000284157	1.7693
0.000285304	1.73319	0.000281489	1.7211	0.000284886	1.70191	0.000277104	1.71556	0.000285515	1.77162
0.000286664	1.73264	0.000282828	1.71936	0.000286239	1.70213	0.000278423	1.71594	0.000286873	1.7741
0.000288023	1.73253	0.000284167	1.71778	0.000287592	1.70281	0.000279743	1.71661	0.000288232	1.77671
0.000289383	1.73299	0.000285506	1.71651	0.000288945	1.70403	0.000281063	1.71762	0.00028959	1.77941
0.000290742	1.73409	0.000286845	1.71578	0.000290297	1.70582	0.000282383	1.719	0.000290949	1.78221
0.000292102	1.73588	0.000288184	1.71568	0.00029165	1.7082	0.000283703	1.72073	0.000292307	1.78507
0.000293461	1.73849	0.000289523	1.71633	0.000293003	1.71121	0.000285023	1.72277	0.000293666	1.78797
0.00029482	1.74187	0.000290862	1.71786	0.000294356	1.71485	0.000286343	1.72507	0.000295024	1.79089
0.00029618	1.74604	0.000292202	1.72028	0.000295709	1.7191	0.000287663	1.7276	0.000296383	1.79376
0.000297539	1.75099	0.000293541	1.7236	0.000297062	1.72392	0.000288983	1.73032	0.000297741	1.79652
0.000298899	1.75671	0.00029488	1.72781	0.000298414	1.72925	0.000290302	1.73319	0.0002991	1.79913
0.000300258	1.76314	0.000296219	1.73291	0.000299767	1.73505	0.000291622	1.73618	0.000300458	1.8015
0.000301617	1.77024	0.000297558	1.73877	0.00030112	1.74122	0.000292942	1.73924	0.000301817	1.80357
0.000302977	1.7779	0.000298897	1.74532	0.000302473	1.74764	0.000294262	1.74233	0.000303175	1.80528
0.000304336	1.78602	0.000300236	1.75245	0.000303826	1.75416	0.000295582	1.74542	0.000304534	1.80654
0.000305696	1.79452	0.000301575	1.76005	0.000305179	1.76063	0.000296902	1.74845	0.000305892	1.80726
0.000307055	1.80327	0.000302914	1.76799	0.000306532	1.7669	0.000298222	1.75143	0.000307251	1.80734
0.000308415	1.81222	0.000304253	1.77616	0.000307884	1.77279	0.000299542	1.75435	0.000308609	1.80669
0.000309774	1.82129	0.000305592	1.78443	0.000309237	1.77818	0.000300862	1.75719	0.000309968	1.80529
0.000311133	1.8304	0.000306931	1.79268	0.00031059	1.78296	0.000302182	1.75993	0.000311326	1.80317
0.000312493	1.83957	0.00030827	1.80081	0.000311943	1.78704	0.000303502	1.7625	0.000312685	1.80044
0.000313852	1.84875	0.00030961	1.80868	0.000313296	1.79037	0.000304821	1.76483	0.000314043	1.79727
0.000315212	1.85792	0.000310949	1.81619	0.000314649	1.79294	0.000306141	1.76689	0.000315402	1.79389
0.000316571	1.86701	0.000312288	1.82324	0.000316002	1.79476	0.000307461	1.7686	0.00031676	1.79055
0.000317931	1.87596	0.000313627	1.82972	0.000317354	1.79586	0.000308781	1.76991	0.000318119	1.78756
0.00031929	1.88466	0.000314966	1.83557	0.000318707	1.79631	0.000310101	1.77079	0.000319477	1.78525
0.000320649	1.89297	0.000316305	1.84078	0.00032006	1.79619	0.000311421	1.77118	0.000320836	1.78394
0.000322009	1.90073	0.000317644	1.84531	0.000321413	1.79564	0.000312741	1.77109	0.000322194	1.78396
0.000323368	1.90778	0.000318983	1.84913	0.000322766	1.79477	0.000314061	1.77052	0.000323553	1.78559
0.000324728	1.91397	0.000320322	1.85217	0.000324119	1.79374	0.000315381	1.76952	0.000324911	1.789
0.000326087	1.91915	0.000321661	1.85437	0.000325472	1.79273	0.000316701	1.76817	0.00032627	1.79422
0.000327447	1.92324	0.000323	1.85573	0.000326825	1.79197	0.000318021	1.76656	0.000327628	1.80116
0.000328806	1.92621	0.000324339	1.85631	0.000328177	1.79172	0.000319341	1.76485	0.000328987	1.80974
0.000330165	1.92801	0.000325678	1.85622	0.00032953	1.79228	0.000320661	1.76325	0.000330345	1.81994
0.000331525	1.92867	0.000327018	1.85561	0.000330883	1.79394	0.000321981	1.762	0.000331704	1.83175
0.000332884	1.92825	0.000328357	1.85465	0.000332236	1.79694	0.0003233	1.76137	0.000333062	1.84521
0.000334244	1.92685	0.000329696	1.85354	0.000333589	1.8014	0.00032462	1.76161	0.000334421	1.86033
0.000335603	1.92463	0.000331035	1.85254	0.000334942	1.80741	0.00032594	1.76292	0.000335779	1.87715
0.000336963	1.92186	0.000332374	1.85187	0.000336295	1.81502	0.00032726	1.76541	0.000337138	1.89565
0.000338322	1.91885	0.000333713	1.8518	0.000337648	1.82431	0.00032858	1.76917	0.000338496	1.9158
0.000339681	1.91601	0.000335052	1.85266	0.000339	1.83537	0.0003299	1.77426	0.000339855	1.93756
0.000341041	1.91377	0.000336391	1.85479	0.000340353	1.8483	0.00033122	1.78074	0.000341213	1.96084
0.0003424	1.91265	0.00033773	1.8585	0.000341706	1.86315	0.00033254	1.78866	0.000342572	1.98549
0.00034376	1.9132	0.000339069	1.86408	0.000343059	1.87987	0.00033386	1.79808	0.00034393	2.01135
0.000345119	1.91601	0.000340408	1.87168	0.000344412	1.89836	0.00033518	1.80909	0.000345289	2.03819
0.000346479	1.92164	0.000341747	1.8814	0.000345765	1.91845	0.0003365	1.82177	0.000346647	2.06574
0.000347838	1.93048	0.000343087	1.89325	0.000347118	1.93993	0.00033782	1.83617	0.000348006	2.09373
0.000349197	1.94263	0.000344426	1.90716	0.000348471	1.96253	0.00033914	1.85235	0.000349364	2.12184
0.000350557	1.95788	0.000345765	1.92299	0.000349823	1.98601	0.00034046	1.87026	0.000350723	2.14976
0.000351916	1.97579	0.000347104	1.9405	0.000351176	2.01012	0.00034178	1.88984	0.000352081	2.17719
0.000353276	1.99577	0.000348443	1.95944	0.000352529	2.03462	0.0003431	1.91091	0.00035344	2.20385
0.000354635	2.01727	0.000349782	1.97957	0.000353882	2.05929	0.00034442	1.9333	0.000354798	2.22947
0.000355995	2.03976	0.000351121	2.00063	0.000355235	2.08392	0.000345739	1.95676	0.000356157	2.25382
0.000357354	2.06281	0.00035246	2.02239	0.000356588	2.10832	0.000347059	1.98107	0.000357515	2.27667
0.000358714	2.08609	0.000353799	2.04463	0.000357941	2.13232	0.000348379	2.006	0.000358874	2.2979
0.000360073	2.10933	0.000355139	2.06714	0.000359294	2.15573	0.000349699	2.03129	0.000360232	2.31737
0.000361433	2.13234	0.000356478	2.08973	0.000360646	2.17839	0.000351019	2.05671	0.000361591	2.33505
0.000362792	2.15501	0.000357817	2.11224	0.000361999	2.20018	0.000352339	2.08203	0.00036295	2.3509
0.000364151	2.1772	0.000359156	2.13453	0.000363352	2.22095	0.000353659	2.10703	0.000364308	2.36493
0.000365511	2.19886	0.000360495	2.15648	0.000364705	2.24061	0.000354979	2.13155	0.000365667	2.3772
0.00036687	2.21991	0.000361834	2.17799	0.000366058	2.25909	0.000356299	2.15541	0.000367025	2.38782
0.00036823	2.2403	0.000363173	2.19895	0.000367411	2.27639	0.000357619	2.17847	0.000368384	2.3969
0.000369589	2.26	0.000364512	2.21929	0.000368764	2.2925	0.000358939	2.20059	0.000369742	2.40459
0.000370949	2.27899	0.000365851	2.23891	0.000370117	2.30743	0.000360259	2.22163	0.000371101	2.41101
0.000372308	2.29719	0.000367191	2.25775	0.000371469	2.32118	0.000361579	2.2415	0.000372459	2.41634
0.000373668	2.31459	0.00036853	2.27573	0.000372822	2.33375	0.000362899	2.26014	0.000373818	2.42075
0.000375027	2.3311	0.000369869	2.29276	0.000374175	2.34516	0.000364219	2.27748	0.000375176	2.4244
0.000376387	2.34662	0.000371208	2.30878	0.000375528	2.3554	0.000365539	2.29348	0.000376535	2.4274
0.000377746	2.36109	0.000372547	2.32368	0.000376881	2.36451	0.000366859	2.3081	0.000377894	2.42988
0.000379106	2.37444	0.000373886	2.33744	0.000378234	2.3725	0.000368179	2.32134	0.000379252	2.43196
0.000380465	2.3866	0.000375225	2.35	0.000379587	2.3794	0.000369499	2.33323	0.000380611	2.43373
0.000381825	2.39756	0.000376564	2.36136	0.00038094	2.38524	0.000370818	2.34384	0.000381969	2.43532
0.000383184	2.40731	0.000377904	2.37157	0.000382293	2.39008	0.000372138	2.3532	0.000383328	2.4368
0.000384543	2.41587	0.000379243	2.38066	0.000383645	2.39397	0.000373458	2.36141	0.000384686	2.43824
0.000385903	2.42327	0.000380582	2.3887	0.000384998	2.39699	0.000374778	2.36854	0.000386045	2.43972
0.000387262	2.42954	0.000381921	2.39577	0.000386351	2.39921	0.000376098	2.37469	0.000387403	2.44129
0.000388622	2.43473	0.00038326	2.40189	0.000387704	2.40073	0.000377418	2.37996	0.000388762	2.44302
0.000389981	2.43884	0.000384599	2.40712	0.000389057	2.40165	0.000378738	2.3844	0.00039012	2.44494
0.000391341	2.44194	0.000385938	2.41147	0.00039041	2.40209	0.000380058	2.38814	0.000391479	2.4471
0.0003927	2.44402	0.000387277	2.41497	0.000391763	2.40211	0.000381378	2.39125	0.000392838	2.44951
0.00039406	2.44516	0.000388617	2.41764	0.000393116	2.40186	0.000382698	2.39382	0.000394196	2.45216
0.000395419	2.44542	0.000389956	2.41952	0.000394468	2.40142	0.000384018	2.39596	0.000395555	2.45501
0.000396779	2.44488	0.000391295	2.42067	0.000395821	2.40089	0.000385338	2.39774	0.000396913	2.45808
0.000398138	2.44368	0.000392634	2.42119	0.000397174	2.40034	0.000386658	2.39929	0.000398272	2.46132
0.000399498	2.44196	0.000393973	2.42111	0.000398527	2.39986	0.000387978	2.40066	0.00039963	2.46468
0.000400857	2.43984	0.000395312	2.42053	0.00039988	2.39954	0.000389298	2.40197	0.000400989	2.46815
0.000402217	2.43746	0.000396651	2.41961	0.000401233	2.39949	0.000390618	2.40327	0.000402347	2.47164
0.000403576	2.43495	0.000397991	2.41844	0.000402586	2.39978	0.000391938	2.4046	0.000403706	2.47511
0.000404936	2.43249	0.00039933	2.41712	0.000403939	2.40047	0.000393258	2.40601	0.000405064	2.47853
0.000406295	2.43024	0.000400669	2.41579	0.000405291	2.40168	0.000394578	2.40752	0.000406423	2.48185
0.000407655	2.42838	0.000402008	2.41458	0.000406644	2.40344	0.000395898	2.40919	0.000407782	2.48505
0.000409014	2.42705	0.000403347	2.41361	0.000407997	2.4058	0.000397217	2.41102	0.00040914	2.48809
0.000410374	2.42637	0.000404686	2.413	0.00040935	2.40875	0.000398537	2.41301	0.000410499	2.49099
0.000411733	2.42643	0.000406025	2.41286	0.000410703	2.41227	0.000399857	2.41517	0.000411857	2.49373
0.000413093	2.42734	0.000407364	2.4133	0.000412056	2.41631	0.000401177	2.4175	0.000413216	2.49627
0.000414452	2.42916	0.000408704	2.4144	0.000413409	2.42081	0.000402497	2.41997	0.000414574	2.49861
0.000415811	2.43195	0.000410043	2.41621	0.000414762	2.42572	0.000403817	2.42258	0.000415933	2.50072
0.000417171	2.4357	0.000411382	2.41871	0.000416115	2.43097	0.000405137	2.42533	0.000417291	2.50259
0.00041853	2.4404	0.000412721	2.42187	0.000417468	2.43646	0.000406457	2.42822	0.00041865	2.50416
0.00041989	2.44601	0.00041406	2.42567	0.00041882	2.44207	0.000407777	2.43124	0.000420008	2.50539
0.000421249	2.45247	0.000415399	2.43006	0.000420173	2.44772	0.000409097	2.43437	0.000421367	2.50624
0.000422609	2.45972	0.000416738	2.43503	0.000421526	2.45332	0.000410417	2.43761	0.000422726	2.50671
0.000423968	2.46768	0.000418078	2.44053	0.000422879	2.45876	0.000411737	2.44094	0.000424084	2.50679
0.000425328	2.47626	0.000419417	2.4465	0.000424232	2.46395	0.000413057	2.44434	0.000425443	2.50646
0.000426687	2.48537	0.000420756	2.45287	0.000425585	2.46879	0.000414377	2.44777	0.000426801	2.50578
0.000428047	2.49491	0.000422095	2.45954	0.000426938	2.47321	0.000415697	2.4512	0.00042816	2.50483
0.000429406	2.50479	0.000423434	2.46642	0.000428291	2.47715	0.000417017	2.45455	0.000429518	2.50373
0.000430766	2.51493	0.000424773	2.47343	0.000429644	2.48055	0.000418337	2.45777	0.000430877	2.50261
0.000432125	2.52521	0.000426112	2.48048	0.000430997	2.48339	0.000419657	2.46077	0.000432235	2.50164
0.000433485	2.53553	0.000427451	2.48747	0.00043235	2.4857	0.000420977	2.4635	0.000433594	2.50103
0.000434844	2.54579	0.000428791	2.49435	0.000433703	2.48748	0.000422297	2.4659	0.000434952	2.50095
0.000436204	2.55587	0.00043013	2.50101	0.000435055	2.48881	0.000423617	2.46793	0.000436311	2.50161
0.000437563	2.56565	0.000431469	2.5074	0.000436408	2.48973	0.000424937	2.46955	0.00043767	2.50318
0.000438923	2.57501	0.000432808	2.51342	0.000437761	2.49035	0.000426257	2.47074	0.000439028	2.50585
0.000440282	2.58382	0.000434147	2.519	0.000439114	2.49076	0.000427577	2.47149	0.000440387	2.50977
0.000441642	2.59196	0.000435486	2.52409	0.000440467	2.49109	0.000428897	2.47183	0.000441745	2.51509
0.000443001	2.59934	0.000436825	2.52866	0.00044182	2.49147	0.000430217	2.4718	0.000443104	2.52186
0.000444361	2.60589	0.000438165	2.53268	0.000443173	2.49202	0.000431537	2.47147	0.000444462	2.53012
0.00044572	2.61156	0.000439504	2.53616	0.000444526	2.4929	0.000432857	2.47093	0.000445821	2.53985
0.00044708	2.61632	0.000440843	2.53913	0.000445879	2.49426	0.000434177	2.47029	0.000447179	2.55103
0.000448439	2.62021	0.000442182	2.54164	0.000447232	2.49626	0.000435497	2.46968	0.000448538	2.56365
0.000449799	2.62329	0.000443521	2.54376	0.000448585	2.49904	0.000436817	2.46927	0.000449897	2.57766
0.000451158	2.62564	0.00044486	2.54557	0.000449938	2.50276	0.000438137	2.4692	0.000451255	2.59303
0.000452518	2.62739	0.000446199	2.54722	0.000451291	2.50753	0.000439457	2.46965	0.000452614	2.6097
0.000453877	2.62867	0.000447538	2.54882	0.000452644	2.51348	0.000440777	2.47075	0.000453972	2.62759
0.000455237	2.62964	0.000448878	2.55056	0.000453996	2.52072	0.000442097	2.47263	0.000455331	2.64663
0.000456596	2.63047	0.000450217	2.5526	0.000455349	2.52933	0.000443417	2.47543	0.000456689	2.66672
0.000457956	2.6314	0.000451556	2.55511	0.000456702	2.53937	0.000444737	2.47927	0.000458048	2.68775
0.000459315	2.63273	0.000452895	2.55828	0.000458055	2.55081	0.000446057	2.48424	0.000459407	2.70959
0.000460675	2.63479	0.000454234	2.56228	0.000459408	2.56362	0.000447377	2.49044	0.000460765	2.73212
0.000462034	2.63793	0.000455573	2.56729	0.000460761	2.57771	0.000448697	2.49792	0.000462124	2.75517
0.000463393	2.64249	0.000456913	2.57347	0.000462114	2.593	0.000450017	2.50667	0.000463482	2.77852
0.000464753	2.64872	0.000458252	2.58094	0.000463467	2.60939	0.000451337	2.5167	0.000464841	2.802
0.000466112	2.65684	0.000459591	2.58977	0.00046482	2.62676	0.000452657	2.52796	0.000466199	2.82539
0.000467472	2.66695	0.00046093	2.6	0.000466173	2.645	0.000453977	2.54044	0.000467558	2.84851
0.000468831	2.67898	0.000462269	2.6116	0.000467526	2.66397	0.000455297	2.55408	0.000468917	2.87117
0.000470191	2.69277	0.000463608	2.62455	0.000468879	2.68356	0.000456617	2.56885	0.000470275	2.8932
0.00047155	2.70808	0.000464947	2.63876	0.000470232	2.70362	0.000457937	2.58467	0.000471634	2.91446
0.00047291	2.72463	0.000466287	2.65415	0.000471585	2.72403	0.000459257	2.60148	0.000472992	2.93485
0.000474269	2.7422	0.000467626	2.67063	0.000472938	2.74465	0.000460577	2.61919	0.000474351	2.95425
0.000475629	2.76055	0.000468965	2.68809	0.00047429	2.76535	0.000461897	2.63769	0.00047571	2.97259
0.000476989	2.7795	0.000470304	2.70642	0.000475643	2.78601	0.000463217	2.65688	0.000477068	2.9898
0.000478348	2.79887	0.000471643	2.72549	0.000476996	2.8065	0.000464537	2.67663	0.000478427	3.00579
0.000479708	2.81852	0.000472982	2.74513	0.000478349	2.82672	0.000465857	2.69681	0.000479785	3.02054
0.000481067	2.83831	0.000474322	2.7652	0.000479702	2.84654	0.000467177	2.71725	0.000481144	3.03404
0.000482427	2.85815	0.000475661	2.78554	0.000481055	2.86585	0.000468497	2.73784	0.000482502	3.04626
0.000483786	2.87796	0.000477	2.80601	0.000482408	2.88454	0.000469817	2.75841	0.000483861	3.05721
0.000485146	2.89767	0.000478339	2.82649	0.000483761	2.90248	0.000471137	2.77885	0.00048522	3.06694
0.000486505	2.9172	0.000479678	2.84684	0.000485114	2.91962	0.000472457	2.79901	0.000486578	3.07552
0.000487865	2.93647	0.000481017	2.86695	0.000486467	2.93587	0.000473777	2.81877	0.000487937	3.08301
0.000489224	2.95541	0.000482357	2.88669	0.00048782	2.95116	0.000475097	2.83803	0.000489295	3.08952
0.000490584	2.97394	0.000483696	2.90595	0.000489173	2.96543	0.000476417	2.85668	0.000490654	3.09513
0.000491943	2.99196	0.000485035	2.92462	0.000490526	2.97862	0.000477737	2.87463	0.000492013	3.09994
0.000493303	3.00939	0.000486374	2.94262	0.000491879	2.99072	0.000479057	2.89181	0.000493371	3.10406
0.000494662	3.02611	0.000487713	2.95985	0.000493232	3.00174	0.000480377	2.90816	0.00049473	3.10759
0.000496022	3.04204	0.000489052	2.97621	0.000494585	3.01171	0.000481697	2.92361	0.000496089	3.11064
0.000497381	3.0571	0.000490392	2.99165	0.000495938	3.02064	0.000483017	2.93812	0.000497447	3.11333
0.000498741	3.07121	0.000491731	3.00611	0.00049729	3.02858	0.000484337	2.95165	0.000498806	3.11579
0.0005001	3.0843	0.00049307	3.01957	0.000498643	3.03556	0.000485657	2.96422	0.000500164	3.11812
0.00050146	3.09633	0.000494409	3.03199	0.000499996	3.04167	0.000486977	2.97581	0.000501523	3.1204
0.000502819	3.10725	0.000495748	3.0434	0.000501349	3.04699	0.000488297	2.98644	0.000502882	3.12274
0.000504179	3.11704	0.000497088	3.05382	0.000502702	3.05156	0.000489617	2.9962	0.00050424	3.12519
0.000505538	3.12569	0.000498427	3.06326	0.000504055	3.05546	0.000490937	3.00512	0.000505599	3.12785
0.000506898	3.13323	0.000499766	3.07174	0.000505408	3.05876	0.000492257	3.01326	0.000506957	3.13076
0.000508258	3.13968	0.000501105	3.07929	0.000506761	3.06157	0.000493577	3.02072	0.000508316	3.13395
0.000509617	3.14505	0.000502444	3.08595	0.000508114	3.06396	0.000494897	3.02753	0.000509675	3.13743
0.000510977	3.14938	0.000503783	3.09176	0.000509467	3.06599	0.000496217	3.03375	0.000511033	3.14116
0.000512336	3.15272	0.000505123	3.09673	0.00051082	3.06777	0.000497537	3.03942	0.000512392	3.14517
0.000513696	3.15511	0.000506462	3.10093	0.000512173	3.06939	0.000498857	3.04456	0.00051375	3.14938
0.000515055	3.15661	0.000507801	3.1044	0.000513526	3.07091	0.000500177	3.0492	0.000515109	3.15377
0.000516415	3.1573	0.00050914	3.1072	0.000514879	3.07246	0.000501497	3.0534	0.000516468	3.15826
0.000517774	3.15728	0.000510479	3.10934	0.000516232	3.0741	0.000502817	3.05719	0.000517826	3.16278
0.000519134	3.15668	0.000511819	3.1109	0.000517585	3.07593	0.000504137	3.06063	0.000519185	3.16729
0.000520493	3.15559	0.000513158	3.11196	0.000518937	3.07804	0.000505457	3.0638	0.000520543	3.17174
0.000521853	3.15416	0.000514497	3.1126	0.00052029	3.08046	0.000506777	3.06676	0.000521902	3.17609
0.000523212	3.1525	0.000515836	3.11292	0.000521643	3.08324	0.000508097	3.06959	0.000523261	3.18032
0.000524572	3.15072	0.000517175	3.11302	0.000522996	3.08639	0.000509417	3.07232	0.000524619	3.18438
0.000525931	3.14894	0.000518515	3.11305	0.000524349	3.08993	0.000510737	3.075	0.000525978	3.18826
0.000527291	3.14728	0.000519854	3.11315	0.000525702	3.09387	0.000512057	3.0777	0.000527336	3.19195
0.000528651	3.14586	0.000521193	3.11345	0.000527055	3.09819	0.000513377	3.08046	0.000528695	3.19544
0.00053001	3.14481	0.000522532	3.11404	0.000528408	3.10287	0.000514697	3.0833	0.000530054	3.19872
0.00053137	3.14424	0.000523871	3.11502	0.000529761	3.10787	0.000516017	3.08622	0.000531412	3.20177
0.000532729	3.14427	0.000525211	3.11645	0.000531114	3.11317	0.000517337	3.08927	0.000532771	3.20462
0.000534089	3.14497	0.00052655	3.11838	0.000532467	3.11871	0.000518657	3.09245	0.000534129	3.20726
0.000535448	3.14641	0.000527889	3.12082	0.00053382	3.12447	0.000519977	3.09576	0.000535488	3.20971
0.000536808	3.14867	0.000529228	3.12379	0.000535173	3.13038	0.000521297	3.0992	0.000536847	3.21194
0.000538167	3.1518	0.000530567	3.12728	0.000536526	3.13639	0.000522617	3.10282	0.000538205	3.21397
0.000539527	3.15583	0.000531906	3.13127	0.000537879	3.14242	0.000523937	3.1066	0.000539564	3.21582
0.000540886	3.16079	0.000533246	3.13571	0.000539232	3.14843	0.000525257	3.11051	0.000540922	3.21754
0.000542246	3.16666	0.000534585	3.14061	0.000540585	3.15435	0.000526578	3.11454	0.000542281	3.21915
0.000543605	3.17341	0.000535924	3.14592	0.000541938	3.16015	0.000527898	3.11869	0.00054364	3.22071
0.000544965	3.18097	0.000537263	3.15156	0.000543291	3.16577	0.000529218	3.12293	0.000544998	3.22225
0.000546325	3.18929	0.000538602	3.15747	0.000544644	3.17117	0.000530538	3.12725	0.000546357	3.22383
0.000547684	3.19825	0.000539942	3.16359	0.000545997	3.1763	0.000531858	3.13161	0.000547716	3.22553
0.000549044	3.20775	0.000541281	3.16985	0.00054735	3.18114	0.000533178	3.13598	0.000549074	3.22744
0.000550403	3.21763	0.00054262	3.17618	0.000548703	3.18567	0.000534498	3.14033	0.000550433	3.22967
0.000551763	3.22774	0.000543959	3.18254	0.000550056	3.1899	0.000535818	3.14466	0.000551791	3.23233
0.000553122	3.23795	0.000545298	3.18887	0.000551409	3.19382	0.000537138	3.1489	0.00055315	3.23553
0.000554482	3.24809	0.000546638	3.19514	0.000552762	3.19748	0.000538458	3.15304	0.000554509	3.23939
0.000555841	3.25806	0.000547977	3.2013	0.000554115	3.20089	0.000539778	3.15703	0.000555867	3.24401
0.000557201	3.26776	0.000549316	3.20733	0.000555468	3.2041	0.000541098	3.16084	0.000557226	3.24951
0.00055856	3.27708	0.000550655	3.21319	0.000556821	3.20715	0.000542418	3.16444	0.000558584	3.25597
0.00055992	3.28593	0.000551994	3.21884	0.000558174	3.21008	0.000543738	3.16782	0.000559943	3.26346
0.000561279	3.29425	0.000553334	3.22425	0.000559527	3.21297	0.000545058	3.17095	0.000561302	3.272
0.000562639	3.30198	0.000554673	3.22939	0.00056088	3.21589	0.000546378	3.17383	0.00056266	3.28161
0.000563999	3.3091	0.000556012	3.23424	0.000562233	3.21891	0.000547698	3.17647	0.000564019	3.2923
0.000565358	3.31559	0.000557351	3.23879	0.000563586	3.22213	0.000549018	3.17891	0.000565377	3.30406
0.000566718	3.32145	0.00055869	3.24306	0.000564938	3.22564	0.000550338	3.18122	0.000566736	3.3169
0.000568077	3.32669	0.00056003	3.24705	0.000566291	3.22957	0.000551658	3.18348	0.000568095	3.33078
0.000569437	3.33135	0.000561369	3.2508	0.000567644	3.23402	0.000552978	3.18578	0.000569453	3.34568
0.000570796	3.33548	0.000562708	3.25435	0.000568997	3.2391	0.000554298	3.18823	0.000570812	3.36154
0.000572156	3.33917	0.000564047	3.25777	0.00057035	3.24493	0.000555619	3.19091	0.000572171	3.3783
0.000573515	3.34252	0.000565386	3.26112	0.000571703	3.25159	0.000556939	3.19392	0.000573529	3.39588
0.000574875	3.34563	0.000566726	3.26448	0.000573056	3.25917	0.000558259	3.19738	0.000574888	3.4142
0.000576235	3.34865	0.000568065	3.26795	0.000574409	3.2677	0.000559579	3.20141	0.000576247	3.43315
0.000577594	3.35173	0.000569404	3.27163	0.000575762	3.2772	0.000560899	3.20609	0.000577605	3.45261
0.000578954	3.35507	0.000570743	3.27566	0.000577115	3.28768	0.000562219	3.21151	0.000578964	3.47246
0.000580313	3.35887	0.000572082	3.28014	0.000578468	3.29913	0.000563539	3.21771	0.000580322	3.49254
0.000581673	3.36332	0.000573422	3.28522	0.000579821	3.31151	0.000564859	3.22474	0.000581681	3.51268
0.000583032	3.36861	0.000574761	3.29103	0.000581174	3.32476	0.000566179	3.23262	0.00058304	3.53273
0.000584392	3.37489	0.0005761	3.29769	0.000582527	3.33881	0.000567499	3.24139	0.000584398	3.55255
0.000585751	3.38227	0.000577439	3.30527	0.00058388	3.35356	0.000568819	3.25104	0.000585757	3.57201
0.000587111	3.39083	0.000578778	3.31379	0.000585233	3.36892	0.000570139	3.26157	0.000587116	3.59097
0.00058847	3.4006	0.000580118	3.32329	0.000586586	3.38478	0.000571459	3.273	0.000588474	3.60931
0.00058983	3.41152	0.000581457	3.33375	0.000587939	3.40103	0.000572779	3.28529	0.000589833	3.62694
0.00059119	3.42349	0.000582796	3.34516	0.000589292	3.4176	0.000574099	3.2984	0.000591192	3.64375
0.000592549	3.43639	0.000584135	3.35747	0.000590645	3.43439	0.000575419	3.31228	0.00059255	3.65969
0.000593909	3.4501	0.000585474	3.37063	0.000591998	3.4513	0.00057674	3.32684	0.000593909	3.67469
0.000595268	3.46451	0.000586814	3.38456	0.000593351	3.46824	0.00057806	3.342	0.000595268	3.6887
0.000596628	3.47952	0.000588153	3.39917	0.000594704	3.48514	0.00057938	3.35767	0.000596626	3.70166
0.000597987	3.49504	0.000589492	3.4144	0.000596057	3.50188	0.0005807	3.37379	0.000597985	3.71357
0.000599347	3.511	0.000590831	3.43012	0.00059741	3.51838	0.00058202	3.39027	0.000599343	3.72442
0.000600707	3.52732	0.000592171	3.44626	0.000598763	3.53455	0.00058334	3.40703	0.000600702	3.73423
0.000602066	3.54392	0.00059351	3.4627	0.000600116	3.55028	0.00058466	3.42399	0.000602061	3.74302
0.000603426	3.56077	0.000594849	3.47938	0.000601469	3.56553	0.00058598	3.44108	0.000603419	3.75084
0.000604785	3.57778	0.000596188	3.4962	0.000602822	3.58021	0.0005873	3.4582	0.000604778	3.75776
0.000606145	3.59488	0.000597527	3.5131	0.000604175	3.59424	0.00058862	3.47527	0.000606137	3.76384
0.000607504	3.61202	0.000598867	3.53001	0.000605528	3.60757	0.00058994	3.49217	0.000607495	3.76916
0.000608864	3.62911	0.000600206	3.54683	0.000606881	3.62013	0.00059126	3.5088	0.000608854	3.7738
0.000610224	3.64606	0.000601545	3.5635	0.000608234	3.63188	0.00059258	3.52509	0.000610213	3.77784
0.000611583	3.6628	0.000602884	3.57992	0.000609587	3.6428	0.0005939	3.54093	0.000611571	3.7814
0.000612943	3.67926	0.000604224	3.59604	0.00061094	3.65291	0.000595221	3.55627	0.00061293	3.78458
0.000614302	3.69536	0.000605563	3.61179	0.000612293	3.66222	0.000596541	3.57101	0.000614289	3.78745
0.000615662	3.71101	0.000606902	3.62708	0.000613646	3.67079	0.000597861	3.58512	0.000615647	3.79013
0.000617021	3.72608	0.000608241	3.64185	0.000614999	3.67863	0.000599181	3.59854	0.000617006	3.79273
0.000618381	3.74049	0.000609581	3.65602	0.000616352	3.68577	0.000600501	3.61125	0.000618365	3.79535
0.000619741	3.75415	0.00061092	3.66955	0.000617705	3.69227	0.000601821	3.62322	0.000619723	3.79807
0.0006211	3.76699	0.000612259	3.68239	0.000619058	3.69815	0.000603141	3.63444	0.000621082	3.80095
0.00062246	3.77895	0.000613598	3.6945	0.000620411	3.70349	0.000604461	3.64492	0.000622441	3.80409
0.000623819	3.79	0.000614937	3.70582	0.000621764	3.70831	0.000605781	3.65466	0.000623799	3.80751
0.000625179	3.80012	0.000616277	3.71633	0.000623117	3.71266	0.000607101	3.66368	0.000625158	3.81126
0.000626539	3.80932	0.000617616	3.72605	0.00062447	3.71658	0.000608421	3.672	0.000626517	3.81537
0.000627898	3.8176	0.000618955	3.73496	0.000625823	3.72013	0.000609741	3.67964	0.000627875	3.8198
0.000629258	3.82497	0.000620294	3.74312	0.000627176	3.72339	0.000611061	3.68663	0.000629234	3.82451
0.000630617	3.83144	0.000621634	3.75053	0.000628529	3.72638	0.000612382	3.69303	0.000630593	3.82945
0.000631977	3.83702	0.000622973	3.75719	0.000629882	3.72916	0.000613702	3.69886	0.000631951	3.83454
0.000633337	3.84175	0.000624312	3.76313	0.000631235	3.73179	0.000615022	3.70418	0.00063331	3.83977
0.000634696	3.84567	0.000625651	3.76837	0.000632588	3.73434	0.000616342	3.70901	0.000634669	3.84506
0.000636056	3.84885	0.000626991	3.77298	0.000633941	3.73685	0.000617662	3.71342	0.000636027	3.85038
0.000637415	3.85133	0.00062833	3.77699	0.000635294	3.73939	0.000618982	3.71742	0.000637386	3.85567
0.000638775	3.8532	0.000629669	3.78046	0.000636647	3.74202	0.000620302	3.72108	0.000638745	3.86091
0.000640134	3.85454	0.000631008	3.78345	0.000638	3.7448	0.000621622	3.72447	0.000640103	3.86608
0.000641494	3.85543	0.000632348	3.78605	0.000639353	3.74782	0.000622942	3.72768	0.000641462	3.87115
0.000642854	3.85596	0.000633687	3.78834	0.000640706	3.75112	0.000624262	3.73075	0.000642821	3.87611
0.000644213	3.85622	0.000635026	3.79042	0.00064206	3.75474	0.000625582	3.73372	0.000644179	3.88094
0.000645573	3.85631	0.000636365	3.79237	0.000643413	3.75871	0.000626902	3.73663	0.000645538	3.88566
0.000646932	3.85634	0.000637705	3.79427	0.000644766	3.76309	0.000628222	3.73954	0.000646897	3.89025
0.000648292	3.85642	0.000639044	3.79621	0.000646119	3.76786	0.000629543	3.74247	0.000648255	3.89471
0.000649652	3.85664	0.000640383	3.79828	0.000647472	3.773	0.000630863	3.74548	0.000649614	3.89902
0.000651011	3.85712	0.000641722	3.80056	0.000648825	3.7785	0.000632183	3.74858	0.000650973	3.9032
0.000652371	3.85796	0.000643062	3.80309	0.000650178	3.78435	0.000633503	3.75181	0.000652331	3.90726
0.00065373	3.85926	0.000644401	3.80589	0.000651531	3.7905	0.000634823	3.75518	0.00065369	3.9112
0.00065509	3.86112	0.00064574	3.80903	0.000652884	3.79693	0.000636143	3.7587	0.000655049	3.91506
0.00065645	3.86362	0.000647079	3.81248	0.000654237	3.80359	0.000637463	3.76239	0.000656407	3.91883
0.000657809	3.86687	0.000648419	3.81627	0.00065559	3.81045	0.000638783	3.76625	0.000657766	3.92254
0.000659169	3.87092	0.000649758	3.82042	0.000656943	3.81744	0.000640103	3.77028	0.000659125	3.92623
0.000660528	3.87584	0.000651097	3.82491	0.000658296	3.82452	0.000641423	3.77451	0.000660483	3.92992
0.000661888	3.88166	0.000652436	3.82978	0.000659649	3.83164	0.000642743	3.77892	0.000661842	3.93365
0.000663248	3.88835	0.000653776	3.83504	0.000661002	3.83875	0.000644064	3.7835	0.000663201	3.93748
0.000664607	3.89589	0.000655115	3.84067	0.000662355	3.84582	0.000645384	3.78824	0.000664559	3.94146
0.000665967	3.90422	0.000656454	3.84667	0.000663708	3.85279	0.000646704	3.7931	0.000665918	3.94565
0.000667326	3.91325	0.000657793	3.853	0.000665061	3.85965	0.000648024	3.79809	0.000667277	3.95011
0.000668686	3.92285	0.000659133	3.85964	0.000666414	3.86637	0.000649344	3.80317	0.000668635	3.95495
0.000670046	3.93292	0.000660472	3.86655	0.000667767	3.87291	0.000650664	3.80832	0.000669994	3.96024
0.000671405	3.9433	0.000661811	3.8737	0.00066912	3.87926	0.000651984	3.81353	0.000671353	3.96611
0.000672765	3.95387	0.00066315	3.88103	0.000670473	3.88542	0.000653304	3.81878	0.000672711	3.97262
0.000674124	3.96449	0.00066449	3.88847	0.000671826	3.89138	0.000654624	3.82403	0.00067407	3.97983
0.000675484	3.97504	0.000665829	3.89597	0.000673179	3.89717	0.000655944	3.82924	0.000675429	3.98779
0.000676844	3.98541	0.000667168	3.90347	0.000674532	3.9028	0.000657265	3.83441	0.000676787	3.99651
0.000678203	3.99553	0.000668507	3.91092	0.000675885	3.90831	0.000658585	3.83952	0.000678146	4.00601
0.000679563	4.00531	0.000669847	3.91828	0.000677238	3.91373	0.000659905	3.84455	0.000679505	4.01632
0.000680922	4.01468	0.000671186	3.9255	0.000678591	3.91913	0.000661225	3.84951	0.000680863	4.02745
0.000682282	4.02359	0.000672525	3.93255	0.000679944	3.92456	0.000662545	3.85438	0.000682222	4.03939
0.000683642	4.03199	0.000673864	3.93941	0.000681297	3.93008	0.000663865	3.85917	0.000683581	4.05215
0.000685001	4.03986	0.000675204	3.94605	0.00068265	3.93576	0.000665185	3.86389	0.000684939	4.0657
0.000686361	4.04719	0.000676543	3.95245	0.000684003	3.94166	0.000666505	3.86855	0.000686298	4.08002
0.00068772	4.05397	0.000677882	3.95863	0.000685357	3.94785	0.000667825	3.87318	0.000687657	4.09504
0.00068908	4.06023	0.000679221	3.96459	0.00068671	3.9544	0.000669146	3.87782	0.000689016	4.11073
0.00069044	4.06599	0.000680561	3.97035	0.000688063	3.96138	0.000670466	3.88253	0.000690374	4.12701
0.000691799	4.0713	0.0006819	3.97593	0.000689416	3.96884	0.000671786	3.88737	0.000691733	4.14379
0.000693159	4.07621	0.000683239	3.98138	0.000690769	3.9768	0.000673106	3.8924	0.000693092	4.16098
0.000694518	4.0808	0.000684578	3.98674	0.000692122	3.98532	0.000674426	3.89764	0.00069445	4.17848
0.000695878	4.08515	0.000685918	3.99207	0.000693475	3.99442	0.000675746	3.90318	0.000695809	4.19617
0.000697238	4.08939	0.000687257	3.99743	0.000694828	4.00412	0.000677066	3.90905	0.000697168	4.21392
0.000698597	4.09361	0.000688596	4.00287	0.000696181	4.01443	0.000678386	3.91532	0.000698526	4.23161
0.000699957	4.09794	0.000689935	4.00848	0.000697534	4.02536	0.000679707	3.92206	0.000699885	4.24913
0.000701316	4.10249	0.000691275	4.01431	0.000698887	4.03687	0.000681027	3.92932	0.000701244	4.26638
0.000702676	4.10739	0.000692614	4.02044	0.00070024	4.04896	0.000682347	3.93715	0.000702602	4.28326
0.000704036	4.11272	0.000693953	4.02694	0.000701593	4.06158	0.000683667	3.94559	0.000703961	4.29967
0.000705395	4.11858	0.000695292	4.03387	0.000702946	4.07468	0.000684987	3.95469	0.00070532	4.31552
0.000706755	4.12504	0.000696632	4.04127	0.000704299	4.0882	0.000686307	3.96448	0.000706679	4.33073
0.000708115	4.13214	0.000697971	4.04919	0.000705652	4.10207	0.000687627	3.97497	0.000708037	4.34525
0.000709474	4.13991	0.00069931	4.05765	0.000707005	4.11624	0.000688947	3.98617	0.000709396	4.35901
0.000710834	4.14836	0.00070065	4.06668	0.000708358	4.13064	0.000690268	3.99804	0.000710755	4.37197
0.000712193	4.15748	0.000701989	4.07629	0.000709711	4.14521	0.000691588	4.01056	0.000712113	4.3841
0.000713553	4.16727	0.000703328	4.08647	0.000711065	4.15986	0.000692908	4.02365	0.000713472	4.39538
0.000714913	4.1777	0.000704667	4.09723	0.000712418	4.17454	0.000694228	4.03725	0.000714831	4.4058
0.000716272	4.18874	0.000706007	4.10853	0.000713771	4.18916	0.000695548	4.05131	0.00071619	4.41537
0.000717632	4.20034	0.000707346	4.12036	0.000715124	4.20366	0.000696868	4.06575	0.000717548	4.42409
0.000718991	4.21248	0.000708685	4.13266	0.000716477	4.21797	0.000698188	4.0805	0.000718907	4.43199
0.000720351	4.2251	0.000710024	4.14538	0.00071783	4.232	0.000699508	4.09549	0.000720266	4.43911
0.000721711	4.23816	0.000711364	4.15848	0.000719183	4.24571	0.000700829	4.11063	0.000721624	4.44549
0.00072307	4.25164	0.000712703	4.17188	0.000720536	4.259	0.000702149	4.12587	0.000722983	4.45119
0.00072443	4.26549	0.000714042	4.18555	0.000721889	4.27182	0.000703469	4.14112	0.000724342	4.45626
0.00072579	4.27965	0.000715382	4.19941	0.000723242	4.28408	0.000704789	4.1563	0.000725701	4.46077
0.000727149	4.29407	0.000716721	4.21342	0.000724595	4.29576	0.000706109	4.17136	0.000727059	4.46476
0.000728509	4.30869	0.00071806	4.2275	0.000725948	4.30681	0.000707429	4.18622	0.000728418	4.46832
0.000729868	4.32346	0.000719399	4.24159	0.000727301	4.31721	0.000708749	4.20083	0.000729777	4.47152
0.000731228	4.33829	0.000720739	4.25563	0.000728654	4.32693	0.00071007	4.21513	0.000731135	4.47445
0.000732588	4.35308	0.000722078	4.26952	0.000730007	4.33599	0.00071139	4.22906	0.000732494	4.47721
0.000733947	4.36774	0.000723417	4.28321	0.00073136	4.3444	0.00071271	4.24257	0.000733853	4.47987
0.000735307	4.38218	0.000724757	4.29664	0.000732714	4.35218	0.00071403	4.25563	0.000735212	4.48253
0.000736667	4.39633	0.000726096	4.30976	0.000734067	4.35935	0.00071535	4.26818	0.00073657	4.4853
0.000738026	4.41008	0.000727435	4.32251	0.00073542	4.36597	0.00071667	4.28021	0.000737929	4.48825
0.000739386	4.42336	0.000728774	4.33485	0.000736773	4.37204	0.00071799	4.29167	0.000739288	4.49144
0.000740746	4.43609	0.000730114	4.34673	0.000738126	4.37762	0.000719311	4.30254	0.000740646	4.49496
0.000742105	4.44819	0.000731453	4.35813	0.000739479	4.38275	0.000720631	4.31281	0.000742005	4.49881
0.000743465	4.45962	0.000732792	4.369	0.000740832	4.38745	0.000721951	4.3225	0.000743364	4.50299
0.000744825	4.47034	0.000734132	4.37933	0.000742185	4.39178	0.000723271	4.33159	0.000744723	4.50751
0.000746184	4.48032	0.000735471	4.3891	0.000743538	4.39582	0.000724591	4.34012	0.000746081	4.51231
0.000747544	4.48954	0.00073681	4.39829	0.000744891	4.39958	0.000725911	4.34808	0.00074744	4.51736
0.000748903	4.49798	0.00073815	4.40689	0.000746244	4.40312	0.000727231	4.35551	0.000748799	4.52265
0.000750263	4.50566	0.000739489	4.41488	0.000747597	4.40649	0.000728552	4.36243	0.000750157	4.52811
0.000751623	4.51258	0.000740828	4.42229	0.00074895	4.40977	0.000729872	4.36887	0.000751516	4.53368
0.000752982	4.51879	0.000742167	4.42911	0.000750303	4.41298	0.000731192	4.37483	0.000752875	4.53934
0.000754342	4.52433	0.000743507	4.43536	0.000751656	4.4162	0.000732512	4.38034	0.000754234	4.54502
0.000755702	4.52922	0.000744846	4.44105	0.00075301	4.41947	0.000733832	4.38543	0.000755592	4.55072
0.000757061	4.53352	0.000746185	4.44622	0.000754363	4.42284	0.000735152	4.39013	0.000756951	4.5564
0.000758421	4.53725	0.000747525	4.4509	0.000755716	4.42633	0.000736472	4.39448	0.00075831	4.56205
0.000759781	4.54045	0.000748864	4.45513	0.000757069	4.42999	0.000737793	4.39853	0.000759669	4.56763
0.00076114	4.54319	0.000750203	4.45898	0.000758422	4.43387	0.000739113	4.40233	0.000761027	4.57315
0.0007625	4.5455	0.000751543	4.46252	0.000759775	4.43801	0.000740433	4.40595	0.000762386	4.57858
0.00076386	4.54748	0.000752882	4.46579	0.000761128	4.4424	0.000741753	4.40945	0.000763745	4.58394
0.000765219	4.5492	0.000754221	4.46887	0.000762481	4.44709	0.000743073	4.41289	0.000765103	4.5892
0.000766579	4.55077	0.00075556	4.47182	0.000763834	4.45207	0.000744393	4.41632	0.000766462	4.59438
0.000767939	4.55226	0.0007569	4.47472	0.000765187	4.45734	0.000745713	4.41978	0.000767821	4.59948
0.000769298	4.55378	0.000758239	4.47764	0.00076654	4.4629	0.000747034	4.42332	0.00076918	4.60451
0.000770658	4.55539	0.000759578	4.48064	0.000767893	4.46872	0.000748354	4.42695	0.000770538	4.60947
0.000772017	4.55721	0.000760918	4.48376	0.000769246	4.4748	0.000749674	4.4307	0.000771897	4.6144
0.000773377	4.55934	0.000762257	4.48708	0.0007706	4.48114	0.000750994	4.4346	0.000773256	4.61931
0.000774737	4.56191	0.000763596	4.49062	0.000771953	4.4877	0.000752314	4.43866	0.000774615	4.62422
0.000776096	4.56501	0.000764936	4.49443	0.000773306	4.49445	0.000753634	4.44291	0.000775973	4.62917
0.000777456	4.56876	0.000766275	4.49852	0.000774659	4.50138	0.000754954	4.44734	0.000777332	4.63418
0.000778816	4.57322	0.000767614	4.50292	0.000776012	4.50846	0.000756275	4.45192	0.000778691	4.63932
0.000780175	4.57848	0.000768953	4.50763	0.000777365	4.51566	0.000757595	4.45668	0.000780049	4.64462
0.000781535	4.58457	0.000770293	4.51267	0.000778718	4.52294	0.000758915	4.46159	0.000781408	4.65014
0.000782895	4.5915	0.000771632	4.51804	0.000780071	4.53029	0.000760235	4.46664	0.000782767	4.65594
0.000784254	4.59924	0.000772971	4.52374	0.000781424	4.53767	0.000761555	4.47182	0.000784126	4.66205
0.000785614	4.60776	0.000774311	4.5298	0.000782777	4.54504	0.000762875	4.47711	0.000785484	4.66854
0.000786974	4.61699	0.00077565	4.5362	0.00078413	4.55237	0.000764196	4.48249	0.000786843	4.67544
0.000788333	4.62684	0.000776989	4.54293	0.000785484	4.55965	0.000765516	4.48794	0.000788202	4.6828
0.000789693	4.6372	0.000778329	4.54997	0.000786837	4.56687	0.000766836	4.49347	0.000789561	4.69065
0.000791053	4.64797	0.000779668	4.55729	0.00078819	4.57398	0.000768156	4.49906	0.000790919	4.69903
0.000792412	4.65902	0.000781007	4.56489	0.000789543	4.58099	0.000769476	4.50469	0.000792278	4.70797
0.000793772	4.67022	0.000782347	4.5727	0.000790896	4.58787	0.000770796	4.51034	0.000793637	4.71749
0.000795132	4.68146	0.000783686	4.5807	0.000792249	4.59462	0.000772117	4.516	0.000794996	4.72762
0.000796491	4.69264	0.000785025	4.58884	0.000793602	4.60125	0.000773437	4.52167	0.000796354	4.73839
0.000797851	4.70367	0.000786364	4.59707	0.000794955	4.60777	0.000774757	4.52733	0.000797713	4.7498
0.000799211	4.71448	0.000787704	4.60534	0.000796308	4.61421	0.000776077	4.53298	0.000799072	4.76185
0.00080057	4.72499	0.000789043	4.61363	0.000797661	4.62059	0.000777397	4.53861	0.00080043	4.77455
0.00080193	4.73516	0.000790382	4.62188	0.000799015	4.62695	0.000778717	4.54422	0.000801789	4.78787
0.00080329	4.74494	0.000791722	4.63007	0.000800368	4.63333	0.000780038	4.54982	0.000803148	4.80177
0.000804649	4.75429	0.000793061	4.63815	0.000801721	4.63978	0.000781358	4.55542	0.000804507	4.81622
0.000806009	4.76319	0.0007944	4.6461	0.000803074	4.64635	0.000782678	4.56103	0.000805865	4.83116
0.000807369	4.77163	0.00079574	4.6539	0.000804427	4.6531	0.000783998	4.56666	0.000807224	4.84652
0.000808728	4.7796	0.000797079	4.66154	0.00080578	4.66008	0.000785318	4.57232	0.000808583	4.86223
0.000810088	4.7871	0.000798418	4.66902	0.000807133	4.66736	0.000786639	4.57803	0.000809942	4.87818
0.000811448	4.79416	0.000799758	4.67633	0.000808486	4.67497	0.000787959	4.58382	0.0008113	4.89428
0.000812807	4.80082	0.000801097	4.68349	0.000809839	4.68298	0.000789279	4.5897	0.000812659	4.91043
0.000814167	4.80709	0.000802436	4.69052	0.000811193	4.69142	0.000790599	4.59573	0.000814018	4.92653
0.000815527	4.81305	0.000803775	4.69743	0.000812546	4.70032	0.000791919	4.60191	0.000815377	4.94248
0.000816886	4.81875	0.000805115	4.70424	0.000813899	4.70968	0.000793239	4.60829	0.000816736	4.9582
0.000818246	4.82427	0.000806454	4.71098	0.000815252	4.71952	0.00079456	4.61491	0.000818094	4.97362
0.000819606	4.82971	0.000807793	4.7177	0.000816605	4.72982	0.00079588	4.6218	0.000819453	4.98865
0.000820965	4.83512	0.000809133	4.72443	0.000817958	4.74059	0.0007972	4.629	0.000820812	5.00323
0.000822325	4.8406	0.000810472	4.73122	0.000819311	4.7518	0.00079852	4.63657	0.000822171	5.0173
0.000823685	4.84621	0.000811811	4.73813	0.000820664	4.76341	0.00079984	4.64454	0.000823529	5.03082
0.000825044	4.85202	0.000813151	4.74521	0.000822017	4.77539	0.000801161	4.65295	0.000824888	5.04373
0.000826404	4.85811	0.00081449	4.7525	0.000823371	4.7877	0.000802481	4.66182	0.000826247	5.056
0.000827764	4.86451	0.000815829	4.76005	0.000824724	4.8003	0.000803801	4.67119	0.000827606	5.0676
0.000829123	4.87127	0.000817169	4.76792	0.000826077	4.81311	0.000805121	4.68109	0.000828964	5.07851
0.000830483	4.87843	0.000818508	4.77613	0.00082743	4.8261	0.000806441	4.6915	0.000830323	5.08872
0.000831843	4.886	0.000819847	4.78475	0.000828783	4.83921	0.000807761	4.70241	0.000831682	5.09822
0.000833202	4.89401	0.000821187	4.79378	0.000830136	4.85237	0.000809082	4.71379	0.000833041	5.10702
0.000834562	4.90247	0.000822526	4.80325	0.000831489	4.86552	0.000810402	4.72561	0.000834399	5.11514
0.000835922	4.91139	0.000823865	4.81317	0.000832842	4.8786	0.000811722	4.7378	0.000835758	5.12262
0.000837281	4.92077	0.000825205	4.82352	0.000834195	4.89155	0.000813042	4.75033	0.000837117	5.12948
0.000838641	4.93061	0.000826544	4.8343	0.000835549	4.90431	0.000814362	4.76315	0.000838476	5.13575
0.000840001	4.94091	0.000827883	4.84547	0.000836902	4.91683	0.000815683	4.7762	0.000839835	5.14148
0.00084136	4.95165	0.000829223	4.85701	0.000838255	4.92903	0.000817003	4.78943	0.000841193	5.1467
0.00084272	4.96283	0.000830562	4.86886	0.000839608	4.94088	0.000818323	4.80278	0.000842552	5.15145
0.00084408	4.97442	0.000831901	4.881	0.000840961	4.95232	0.000819643	4.8162	0.000843911	5.15577
0.000845439	4.9864	0.000833241	4.89336	0.000842314	4.96331	0.000820963	4.82963	0.00084527	5.1597
0.000846799	4.99872	0.00083458	4.90589	0.000843667	4.97383	0.000822284	4.84301	0.000846628	5.1633
0.000848159	5.01134	0.000835919	4.91854	0.00084502	4.98386	0.000823604	4.85628	0.000847987	5.16664
0.000849518	5.02421	0.000837259	4.93126	0.000846373	4.99339	0.000824924	4.86939	0.000849346	5.16979
0.000850878	5.03723	0.000838598	4.94398	0.000847727	5.00243	0.000826244	4.88231	0.000850705	5.17281
0.000852238	5.05035	0.000839937	4.95665	0.00084908	5.01097	0.000827564	4.89498	0.000852064	5.17582
0.000853598	5.06347	0.000841277	4.96921	0.000850433	5.01904	0.000828885	4.90736	0.000853422	5.17887
0.000854957	5.0765	0.000842616	4.98161	0.000851786	5.02664	0.000830205	4.91942	0.000854781	5.18203
0.000856317	5.08938	0.000843955	4.99379	0.000853139	5.03378	0.000831525	4.93111	0.00085614	5.18538
0.000857677	5.10199	0.000845295	5.0057	0.000854492	5.0405	0.000832845	4.94242	0.000857499	5.18897
0.000859036	5.11429	0.000846634	5.01729	0.000855845	5.04681	0.000834165	4.95331	0.000858857	5.19283
0.000860396	5.12621	0.000847973	5.02852	0.000857199	5.05274	0.000835486	4.96375	0.000860216	5.19699
0.000861756	5.13768	0.000849313	5.03934	0.000858552	5.05833	0.000836806	4.97373	0.000861575	5.20148
0.000863115	5.14866	0.000850652	5.04973	0.000859905	5.06361	0.000838126	4.98323	0.000862934	5.2063
0.000864475	5.15911	0.000851991	5.05967	0.000861258	5.06862	0.000839446	4.99225	0.000864293	5.21142
0.000865835	5.16899	0.000853331	5.06914	0.000862611	5.07338	0.000840766	5.00081	0.000865651	5.21682
0.000867194	5.17829	0.00085467	5.07811	0.000863964	5.07796	0.000842087	5.00891	0.00086701	5.22248
0.000868554	5.18697	0.00085601	5.08661	0.000865317	5.08242	0.000843407	5.01656	0.000868369	5.22835
0.000869914	5.19504	0.000857349	5.09463	0.00086667	5.0868	0.000844727	5.02376	0.000869728	5.2344
0.000871274	5.2025	0.000858688	5.10217	0.000868024	5.09114	0.000846047	5.03054	0.000871086	5.24058
0.000872633	5.20937	0.000860028	5.10926	0.000869377	5.09546	0.000847367	5.03692	0.000872445	5.24685
0.000873993	5.21565	0.000861367	5.11591	0.00087073	5.09982	0.000848688	5.04293	0.000873804	5.25318
0.000875353	5.22136	0.000862706	5.12212	0.000872083	5.10424	0.000850008	5.04857	0.000875163	5.25953
0.000876712	5.22653	0.000864046	5.12792	0.000873436	5.10874	0.000851328	5.05388	0.000876522	5.26587
0.000878072	5.23119	0.000865385	5.13333	0.000874789	5.11337	0.000852648	5.0589	0.00087788	5.27219
0.000879432	5.23536	0.000866724	5.13837	0.000876142	5.11815	0.000853968	5.06365	0.000879239	5.27848
0.000880791	5.23908	0.000868064	5.1431	0.000877495	5.1231	0.000855289	5.06818	0.000880598	5.28471
0.000882151	5.2424	0.000869403	5.14755	0.000878849	5.12824	0.000856609	5.07253	0.000881957	5.29088
0.000883511	5.24537	0.000870742	5.15176	0.000880202	5.13359	0.000857929	5.07674	0.000883315	5.29699
0.000884871	5.24805	0.000872082	5.15577	0.000881555	5.13917	0.000859249	5.08089	0.000884674	5.30303
0.00088623	5.25052	0.000873421	5.15964	0.000882908	5.14497	0.00086057	5.08502	0.000886033	5.30902
0.00088759	5.25285	0.000874761	5.16338	0.000884261	5.15101	0.00086189	5.08916	0.000887392	5.31496
0.00088895	5.25511	0.0008761	5.16705	0.000885614	5.15729	0.00086321	5.09336	0.000888751	5.32087
0.000890309	5.25736	0.000877439	5.17069	0.000886967	5.16379	0.00086453	5.09765	0.000890109	5.32677
0.000891669	5.25969	0.000878779	5.17437	0.000888321	5.17051	0.00086585	5.10204	0.000891468	5.33268
0.000893029	5.26219	0.000880118	5.17812	0.000889674	5.17742	0.000867171	5.10657	0.000892827	5.33862
0.000894389	5.26497	0.000881457	5.182	0.000891027	5.18452	0.000868491	5.11125	0.000894186	5.34464
0.000895748	5.26811	0.000882797	5.18605	0.00089238	5.19178	0.000869811	5.11607	0.000895545	5.35076
0.000897108	5.2717	0.000884136	5.19031	0.000893733	5.19918	0.000871131	5.12106	0.000896903	5.35704
0.000898468	5.27583	0.000885475	5.19481	0.000895086	5.2067	0.000872452	5.12622	0.000898262	5.36352
0.000899827	5.28058	0.000886815	5.19954	0.00089644	5.21432	0.000873772	5.13152	0.000899621	5.37025
0.000901187	5.28599	0.000888154	5.20451	0.000897793	5.22202	0.000875092	5.137	0.00090098	5.37725
0.000902547	5.29213	0.000889493	5.20975	0.000899146	5.2298	0.000876412	5.14263	0.000902339	5.38458
0.000903907	5.299	0.000890833	5.21526	0.000900499	5.23762	0.000877732	5.14839	0.000903697	5.39226
0.000905266	5.30662	0.000892172	5.22104	0.000901852	5.24547	0.000879053	5.15429	0.000905056	5.40031
0.000906626	5.31495	0.000893512	5.22711	0.000903205	5.25332	0.000880373	5.1603	0.000906415	5.40878
0.000907986	5.32393	0.000894851	5.23347	0.000904558	5.26115	0.000881693	5.16642	0.000907774	5.41767
0.000909345	5.3335	0.00089619	5.24011	0.000905912	5.26895	0.000883013	5.17264	0.000909133	5.42702
0.000910705	5.34357	0.00089753	5.24701	0.000907265	5.27668	0.000884334	5.17895	0.000910491	5.43685
0.000912065	5.35404	0.000898869	5.25417	0.000908618	5.28435	0.000885654	5.18534	0.00091185	5.44717
0.000913424	5.36481	0.000900208	5.26159	0.000909971	5.29195	0.000886974	5.19181	0.000913209	5.45801
0.000914784	5.37578	0.000901548	5.26923	0.000911324	5.29946	0.000888294	5.19832	0.000914568	5.46937
0.000916144	5.38684	0.000902887	5.27707	0.000912677	5.30691	0.000889614	5.2049	0.000915927	5.48123
0.000917504	5.39792	0.000904226	5.28508	0.000914031	5.3143	0.000890935	5.21153	0.000917285	5.49358
0.000918863	5.40893	0.000905566	5.29323	0.000915384	5.32165	0.000892255	5.2182	0.000918644	5.5064
0.000920223	5.41982	0.000906905	5.30148	0.000916737	5.32898	0.000893575	5.22493	0.000920003	5.51967
0.000921583	5.43053	0.000908245	5.3098	0.00091809	5.33631	0.000894895	5.23169	0.000921362	5.53334
0.000922943	5.441	0.000909584	5.31816	0.000919443	5.34367	0.000896216	5.23851	0.000922721	5.54737
0.000924302	5.4512	0.000910923	5.32652	0.000920796	5.35108	0.000897536	5.24537	0.000924079	5.56169
0.000925662	5.46111	0.000912263	5.33488	0.00092215	5.35858	0.000898856	5.25227	0.000925438	5.57625
0.000927022	5.47068	0.000913602	5.3432	0.000923503	5.36618	0.000900176	5.25921	0.000926797	5.59096
0.000928381	5.47992	0.000914941	5.35145	0.000924856	5.3739	0.000901497	5.2662	0.000928156	5.60573
0.000929741	5.48883	0.000916281	5.35963	0.000926209	5.38178	0.000902817	5.27324	0.000929515	5.6205
0.000931101	5.49739	0.00091762	5.36772	0.000927562	5.38983	0.000904137	5.28033	0.000930873	5.63517
0.000932461	5.50562	0.00091896	5.37571	0.000928915	5.39808	0.000905457	5.28748	0.000932232	5.64968
0.00093382	5.51352	0.000920299	5.3836	0.000930269	5.40653	0.000906778	5.2947	0.000933591	5.66395
0.00093518	5.52111	0.000921638	5.3914	0.000931622	5.41522	0.000908098	5.302	0.00093495	5.67792
0.00093654	5.52843	0.000922978	5.3991	0.000932975	5.42416	0.000909418	5.30939	0.000936309	5.69153
0.000937899	5.53549	0.000924317	5.40673	0.000934328	5.43337	0.000910738	5.3169	0.000937668	5.70473
0.000939259	5.54235	0.000925656	5.41428	0.000935681	5.44285	0.000912059	5.32454	0.000939026	5.71746
0.000940619	5.54906	0.000926996	5.42177	0.000937034	5.4526	0.000913379	5.33235	0.000940385	5.72969
0.000941979	5.55566	0.000928335	5.42921	0.000938388	5.46263	0.000914699	5.34036	0.000941744	5.74138
0.000943338	5.56222	0.000929675	5.43665	0.000939741	5.47293	0.000916019	5.3486	0.000943103	5.75251
0.000944698	5.56877	0.000931014	5.44411	0.000941094	5.48347	0.00091734	5.3571	0.000944462	5.76304
0.000946058	5.57537	0.000932353	5.45165	0.000942447	5.49422	0.00091866	5.36589	0.00094582	5.77297
0.000947418	5.58207	0.000933693	5.45931	0.0009438	5.50517	0.00091998	5.37499	0.000947179	5.7823
0.000948777	5.58892	0.000935032	5.46715	0.000945154	5.51625	0.0009213	5.38441	0.000948538	5.79105
0.000950137	5.59597	0.000936371	5.47519	0.000946507	5.52743	0.000922621	5.39417	0.000949897	5.79922
0.000951497	5.60324	0.000937711	5.48347	0.00094786	5.53866	0.000923941	5.40427	0.000951256	5.80684
0.000952857	5.61078	0.00093905	5.49202	0.000949213	5.5499	0.000925261	5.41471	0.000952615	5.81394
0.000954216	5.61862	0.00094039	5.50088	0.000950566	5.56112	0.000926581	5.42546	0.000953973	5.82054
0.000955576	5.6268	0.000941729	5.51004	0.000951919	5.57226	0.000927902	5.43651	0.000955332	5.82664
0.000956936	5.63534	0.000943068	5.51951	0.000953273	5.5833	0.000929222	5.44781	0.000956691	5.83227
0.000958295	5.64426	0.000944408	5.52931	0.000954626	5.59419	0.000930542	5.45932	0.00095805	5.83745
0.000959655	5.65359	0.000945747	5.53941	0.000955979	5.60489	0.000931862	5.471	0.000959409	5.84222
0.000961015	5.66333	0.000947087	5.54981	0.000957332	5.61536	0.000933183	5.48281	0.000960768	5.84661
0.000962375	5.67348	0.000948426	5.56047	0.000958685	5.62558	0.000934503	5.4947	0.000962126	5.85068
0.000963734	5.68402	0.000949765	5.57138	0.000960038	5.63552	0.000935823	5.50665	0.000963485	5.85447
0.000965094	5.69493	0.000951105	5.58249	0.000961392	5.64515	0.000937143	5.51859	0.000964844	5.85804
0.000966454	5.70618	0.000952444	5.59377	0.000962745	5.65447	0.000938464	5.53049	0.000966203	5.86146
0.000967814	5.71775	0.000953783	5.60518	0.000964098	5.66345	0.000939784	5.54232	0.000967562	5.86478
0.000969173	5.72957	0.000955123	5.61668	0.000965451	5.67207	0.000941104	5.55402	0.000968921	5.86806
0.000970533	5.74158	0.000956462	5.62824	0.000966804	5.68033	0.000942424	5.56557	0.000970279	5.87137
0.000971893	5.75374	0.000957802	5.63982	0.000968158	5.68822	0.000943745	5.57692	0.000971638	5.87477
0.000973253	5.76594	0.000959141	5.65135	0.000969511	5.69575	0.000945065	5.58806	0.000972997	5.8783
0.000974612	5.77812	0.00096048	5.66282	0.000970864	5.7029	0.000946385	5.59894	0.000974356	5.88201
0.000975972	5.79019	0.00096182	5.67416	0.000972217	5.70971	0.000947705	5.60956	0.000975715	5.88596
0.000977332	5.80209	0.000963159	5.68533	0.00097357	5.71617	0.000949026	5.61987	0.000977074	5.89017
0.000978692	5.81378	0.000964499	5.6963	0.000974923	5.7223	0.000950346	5.62987	0.000978432	5.89467
0.000980051	5.82518	0.000965838	5.70703	0.000976277	5.72813	0.000951666	5.63953	0.000979791	5.89948
0.000981411	5.83626	0.000967178	5.71749	0.00097763	5.73369	0.000952987	5.64883	0.00098115	5.90459
0.000982771	5.84697	0.000968517	5.72763	0.000978983	5.73901	0.000954307	5.65778	0.000982509	5.91
0.000984131	5.85727	0.000969856	5.73744	0.000980336	5.74411	0.000955627	5.66636	0.000983868	5.9157
0.00098549	5.86715	0.000971196	5.74691	0.000981689	5.74905	0.000956947	5.67455	0.000985227	5.92166
0.00098685	5.87659	0.000972535	5.75601	0.000983043	5.75387	0.000958268	5.68236	0.000986586	5.92785
0.00098821	5.88557	0.000973875	5.76477	0.000984396	5.75863	0.000959588	5.68979	0.000987944	5.93424
0.00098957	5.89406	0.000975214	5.77318	0.000985749	5.76335	0.000960908	5.69683	0.000989303	5.94081
0.000990929	5.90207	0.000976553	5.78124	0.000987102	5.76805	0.000962228	5.70351	0.000990662	5.94752
0.000992289	5.90961	0.000977893	5.78895	0.000988455	5.77279	0.000963549	5.70985	0.000992021	5.95433
0.000993649	5.91666	0.000979232	5.7963	0.000989809	5.77758	0.000964869	5.71585	0.00099338	5.96122
0.000995009	5.92323	0.000980572	5.80329	0.000991162	5.78246	0.000966189	5.72153	0.000994739	5.96817
0.000996368	5.92934	0.000981911	5.80994	0.000992515	5.78745	0.000967509	5.7269	0.000996097	5.97515
0.000997728	5.93498	0.00098325	5.81626	0.000993868	5.79257	0.00096883	5.73198	0.000997456	5.98213
0.000999088	5.94017	0.00098459	5.82226	0.000995221	5.79786	0.00097015	5.73683	0.000998815	5.98912
0.00100045	5.94493	0.000985929	5.82797	0.000996575	5.80333	0.00097147	5.74146	0.00100017	5.9961
0.00100181	5.94928	0.000987269	5.8334	0.000997928	5.80899	0.000972791	5.74591	0.00100153	6.00306
0.00100317	5.95326	0.000988608	5.83858	0.000999281	5.81486	0.000974111	5.75022	0.00100289	6.01002
0.00100453	5.95693	0.000989947	5.84355	0.00100063	5.82094	0.000975431	5.75442	0.00100425	6.01697
0.00100589	5.96032	0.000991287	5.84835	0.00100199	5.82726	0.000976751	5.75856	0.00100561	6.02391
0.00100725	5.9635	0.000992626	5.85301	0.00100334	5.8338	0.000978072	5.76269	0.00100697	6.03087
0.00100861	5.96654	0.000993966	5.85758	0.00100469	5.84058	0.000979392	5.76683	0.00100833	6.03785
0.00100997	5.96948	0.000995305	5.86208	0.00100605	5.84759	0.000980712	5.77101	0.00100969	6.04489
0.00101133	5.97242	0.000996645	5.86655	0.0010074	5.8548	0.000982032	5.77524	0.00101104	6.05201
0.00101269	5.9754	0.000997984	5.87104	0.00100875	5.86222	0.000983353	5.77955	0.0010124	6.05925
0.00101405	5.97851	0.000999323	5.87558	0.00101011	5.86983	0.000984673	5.78398	0.00101376	6.06662
0.00101541	5.98183	0.00100066	5.8802	0.00101146	5.8776	0.000985993	5.78854	0.00101512	6.07418
0.00101676	5.98541	0.001002	5.88493	0.00101281	5.88553	0.000987314	5.79324	0.00101648	6.08196
0.00101812	5.98933	0.00100334	5.8898	0.00101417	5.89361	0.000988634	5.79811	0.00101784	6.08998
0.00101948	5.99365	0.00100468	5.89483	0.00101552	5.9018	0.000989954	5.80316	0.0010192	6.09827
0.00102084	5.99843	0.00100602	5.90004	0.00101687	5.91009	0.000991274	5.80838	0.00102056	6.10684
0.0010222	6.00371	0.00100736	5.90545	0.00101823	5.91847	0.000992595	5.8138	0.00102192	6.11573
0.00102356	6.00956	0.0010087	5.91107	0.00101958	5.92692	0.000993915	5.8194	0.00102327	6.12494
0.00102492	6.01599	0.00101004	5.9169	0.00102093	5.93541	0.000995235	5.8252	0.00102463	6.13449
0.00102628	6.02304	0.00101138	5.92294	0.00102229	5.94394	0.000996556	5.83117	0.00102599	6.14442
0.00102764	6.0307	0.00101272	5.9292	0.00102364	5.95247	0.000997876	5.83732	0.00102735	6.15473
0.001029	6.03896	0.00101406	5.93567	0.00102499	5.96101	0.000999196	5.84365	0.00102871	6.16543
0.00103036	6.04776	0.0010154	5.94235	0.00102635	5.96955	0.00100052	5.85014	0.00103007	6.17651
0.00103172	6.05706	0.00101674	5.94924	0.0010277	5.97807	0.00100184	5.85678	0.00103143	6.18798
0.00103308	6.06678	0.00101808	5.95634	0.00102905	5.98657	0.00100316	5.86356	0.00103279	6.19983
0.00103444	6.07683	0.00101941	5.96364	0.0010304	5.99504	0.00100448	5.87048	0.00103415	6.21203
0.0010358	6.08715	0.00102075	5.97114	0.00103176	6.00348	0.0010058	5.87752	0.0010355	6.22458
0.00103716	6.09764	0.00102209	5.97883	0.00103311	6.0119	0.00100712	5.88467	0.00103686	6.23742
0.00103852	6.10823	0.00102343	5.98668	0.00103446	6.02031	0.00100844	5.89192	0.00103822	6.25054
0.00103988	6.11885	0.00102477	5.9947	0.00103582	6.02871	0.00100976	5.89926	0.00103958	6.26388
0.00104124	6.12944	0.00102611	6.00285	0.00103717	6.03713	0.00101108	5.90669	0.00104094	6.2774
0.0010426	6.13995	0.00102745	6.01112	0.00103852	6.04557	0.0010124	5.9142	0.0010423	6.29105
0.00104396	6.15034	0.00102879	6.01947	0.00103988	6.05405	0.00101372	5.9218	0.00104366	6.30476
0.00104532	6.16058	0.00103013	6.02789	0.00104123	6.06259	0.00101504	5.92947	0.00104502	6.31847
0.00104668	6.17063	0.00103147	6.03634	0.00104258	6.07121	0.00101636	5.93723	0.00104638	6.33212
0.00104804	6.18047	0.00103281	6.04481	0.00104394	6.0799	0.00101768	5.94506	0.00104773	6.34567
0.0010494	6.19008	0.00103415	6.05326	0.00104529	6.0887	0.001019	5.95297	0.00104909	6.35904
0.00105076	6.19944	0.00103549	6.06168	0.00104664	6.0976	0.00102032	5.96095	0.00105045	6.3722
0.00105212	6.20855	0.00103683	6.07005	0.001048	6.10661	0.00102164	5.96901	0.00105181	6.38517
0.00105348	6.2174	0.00103817	6.07837	0.00104935	6.11574	0.00102296	5.97714	0.00105317	6.39768
0.00105484	6.226	0.00103951	6.08662	0.0010507	6.12498	0.00102428	5.98535	0.00105453	6.40983
0.0010562	6.23436	0.00104085	6.0948	0.00105206	6.13436	0.0010256	5.99364	0.00105589	6.42162
0.00105756	6.24247	0.00104218	6.10292	0.00105341	6.14385	0.00102692	6.00201	0.00105725	6.43295
0.00105892	6.25036	0.00104352	6.11098	0.00105476	6.15345	0.00102824	6.01048	0.0010586	6.44381
0.00106028	6.25804	0.00104486	6.11899	0.00105612	6.16317	0.00102956	6.01905	0.00105996	6.45415
0.00106164	6.26553	0.0010462	6.12697	0.00105747	6.17299	0.00103088	6.02777	0.00106132	6.46395
0.001063	6.27285	0.00104754	6.13493	0.00105882	6.18292	0.0010322	6.03663	0.00106268	6.47324
0.00106436	6.28003	0.00104888	6.1429	0.00106018	6.19295	0.00103352	6.04565	0.00106404	6.48202
0.00106572	6.2871	0.00105022	6.15088	0.00106153	6.20305	0.00103484	6.05486	0.0010654	6.4903
0.00106708	6.2941	0.00105156	6.15891	0.00106288	6.21321	0.00103616	6.06426	0.00106676	6.4981
0.00106844	6.30106	0.0010529	6.167	0.00106424	6.22341	0.00103749	6.07386	0.00106812	6.50543
0.0010698	6.30803	0.00105424	6.1752	0.00106559	6.23363	0.00103881	6.08368	0.00106948	6.51227
0.00107116	6.31504	0.00105558	6.1835	0.00106694	6.24383	0.00104013	6.0937	0.00107083	6.51865
0.00107252	6.32214	0.00105692	6.19194	0.0010683	6.25399	0.00104145	6.10394	0.00107219	6.52458
0.00107388	6.32937	0.00105826	6.20052	0.00106965	6.26408	0.00104277	6.11437	0.00107355	6.53007
0.00107524	6.33678	0.0010596	6.20925	0.001071	6.27409	0.00104409	6.125	0.00107491	6.53516
0.0010766	6.3444	0.00106094	6.21815	0.00107235	6.28399	0.00104541	6.1358	0.00107627	6.53988
0.00107796	6.35228	0.00106228	6.22722	0.00107371	6.29375	0.00104673	6.14675	0.00107763	6.54428
0.00107931	6.36043	0.00106362	6.23647	0.00107506	6.30336	0.00104805	6.15783	0.00107899	6.54838
0.00108067	6.36891	0.00106496	6.24589	0.00107641	6.31279	0.00104937	6.16901	0.00108035	6.55224
0.00108203	6.37771	0.00106629	6.25549	0.00107777	6.32203	0.00105069	6.18026	0.00108171	6.55592
0.00108339	6.38688	0.00106763	6.26523	0.00107912	6.33106	0.00105201	6.19155	0.00108307	6.55946
0.00108475	6.3964	0.00106897	6.27512	0.00108047	6.33985	0.00105333	6.20285	0.00108442	6.5629
0.00108611	6.40629	0.00107031	6.28513	0.00108183	6.34839	0.00105465	6.21413	0.00108578	6.5663
0.00108747	6.41651	0.00107165	6.29525	0.00108318	6.35667	0.00105597	6.22535	0.00108714	6.56972
0.00108883	6.42706	0.00107299	6.30545	0.00108453	6.36466	0.00105729	6.23649	0.0010885	6.57319
0.00109019	6.43787	0.00107433	6.31571	0.00108589	6.37236	0.00105861	6.24752	0.00108986	6.57677
0.00109155	6.44889	0.00107567	6.326	0.00108724	6.37976	0.00105993	6.25841	0.00109122	6.5805
0.00109291	6.46008	0.00107701	6.3363	0.00108859	6.38686	0.00106125	6.26913	0.00109258	6.58441
0.00109427	6.47136	0.00107835	6.34658	0.00108995	6.39367	0.00106257	6.27966	0.00109394	6.58854
0.00109563	6.48268	0.00107969	6.3568	0.0010913	6.40017	0.00106389	6.28998	0.0010953	6.59292
0.00109699	6.49397	0.00108103	6.36695	0.00109265	6.4064	0.00106521	6.30007	0.00109665	6.59756
0.00109835	6.50516	0.00108237	6.37699	0.00109401	6.41235	0.00106653	6.3099	0.00109801	6.60247
0.00109971	6.51622	0.00108371	6.3869	0.00109536	6.41806	0.00106785	6.31945	0.00109937	6.60766
0.00110107	6.52708	0.00108505	6.39664	0.00109671	6.42355	0.00106917	6.32872	0.00110073	6.61314
0.00110243	6.53772	0.00108639	6.40619	0.00109807	6.42884	0.00107049	6.33768	0.00110209	6.61887
0.00110379	6.54809	0.00108773	6.41553	0.00109942	6.43396	0.00107181	6.34633	0.00110345	6.62487
0.00110515	6.55817	0.00108907	6.42464	0.00110077	6.43894	0.00107313	6.35465	0.00110481	6.63109
0.00110651	6.56792	0.00109041	6.43351	0.00110213	6.44381	0.00107445	6.36264	0.00110617	6.63753
0.00110787	6.57733	0.00109174	6.44214	0.00110348	6.44861	0.00107577	6.37029	0.00110753	6.64414
0.00110923	6.58637	0.00109308	6.45052	0.00110483	6.45338	0.00107709	6.37759	0.00110888	6.65092
0.00111059	6.59504	0.00109442	6.45866	0.00110619	6.45815	0.00107842	6.38456	0.00111024	6.65783
0.00111195	6.60331	0.00109576	6.46654	0.00110754	6.46296	0.00107974	6.3912	0.0011116	6.66485
0.00111331	6.61121	0.0010971	6.47416	0.00110889	6.46783	0.00108106	6.39752	0.00111296	6.67197
0.00111467	6.61872	0.00109844	6.48151	0.00111025	6.4728	0.00108238	6.40355	0.00111432	6.67917
0.00111603	6.62585	0.00109978	6.48862	0.0011116	6.47786	0.0010837	6.40929	0.00111568	6.68643
0.00111739	6.6326	0.00110112	6.49547	0.00111295	6.48305	0.00108502	6.41476	0.00111704	6.69375
0.00111875	6.63896	0.00110246	6.50208	0.00111431	6.48841	0.00108634	6.41998	0.0011184	6.70112
0.00112011	6.64494	0.0011038	6.50846	0.00111566	6.49388	0.00108766	6.42497	0.00111976	6.70853
0.00112147	6.65055	0.00110514	6.51461	0.00111701	6.49951	0.00108898	6.42978	0.00112111	6.71599
0.00112283	6.65579	0.00110648	6.52056	0.00111837	6.50532	0.0010903	6.43439	0.00112247	6.7235
0.00112419	6.6607	0.00110782	6.52634	0.00111972	6.51133	0.00109162	6.43885	0.00112383	6.73108
0.00112555	6.66531	0.00110916	6.53196	0.00112107	6.51752	0.00109294	6.44322	0.00112519	6.73872
0.00112691	6.66967	0.0011105	6.53744	0.00112243	6.52391	0.00109426	6.44751	0.00112655	6.74645
0.00112827	6.67381	0.00111184	6.54282	0.00112378	6.53049	0.00109558	6.45176	0.00112791	6.75429
0.00112963	6.67779	0.00111318	6.54812	0.00112513	6.53727	0.0010969	6.456	0.00112927	6.76224
0.00113099	6.68167	0.00111452	6.55338	0.00112649	6.54426	0.00109822	6.46027	0.00113063	6.77034
0.00113235	6.68549	0.00111585	6.55861	0.00112784	6.55144	0.00109954	6.46459	0.00113199	6.7786
0.00113371	6.68932	0.00111719	6.56384	0.00112919	6.55882	0.00110086	6.46901	0.00113334	6.78706
0.00113507	6.69321	0.00111853	6.56909	0.00113054	6.56638	0.00110218	6.47354	0.0011347	6.79574
0.00113643	6.69723	0.00111987	6.57437	0.0011319	6.57412	0.0011035	6.47821	0.00113606	6.80465
0.00113779	6.70145	0.00112121	6.57972	0.00113325	6.58204	0.00110482	6.48304	0.00113742	6.81383
0.00113915	6.70592	0.00112255	6.58515	0.0011346	6.59013	0.00110614	6.48803	0.00113878	6.82328
0.00114051	6.71069	0.00112389	6.5907	0.00113596	6.59838	0.00110746	6.4932	0.00114014	6.83301
0.00114187	6.71582	0.00112523	6.59636	0.00113731	6.60678	0.00110878	6.49855	0.0011415	6.84305
0.00114323	6.72134	0.00112657	6.60216	0.00113866	6.61532	0.0011101	6.50409	0.00114286	6.85339
0.00114459	6.72731	0.00112791	6.6081	0.00114002	6.62398	0.00111142	6.50982	0.00114422	6.86405
0.00114595	6.73376	0.00112925	6.6142	0.00114137	6.63273	0.00111274	6.51572	0.00114557	6.87502
0.00114731	6.74075	0.00113059	6.62045	0.00114272	6.64156	0.00111406	6.52181	0.00114693	6.8863
0.00114867	6.74827	0.00113193	6.62688	0.00114408	6.65044	0.00111538	6.52807	0.00114829	6.89788
0.00115003	6.7564	0.00113327	6.63347	0.00114543	6.65936	0.00111671	6.53449	0.00114965	6.90975
0.00115138	6.76496	0.00113461	6.64024	0.00114678	6.6683	0.00111803	6.54107	0.00115101	6.92188
0.00115274	6.774	0.00113595	6.6472	0.00114814	6.67725	0.00111935	6.54779	0.00115237	6.93427
0.0011541	6.78349	0.00113729	6.65435	0.00114949	6.68619	0.00112067	6.55465	0.00115373	6.94687
0.00115546	6.79334	0.00113863	6.66168	0.00115084	6.69512	0.00112199	6.56162	0.00115509	6.95967
0.00115682	6.80349	0.00113997	6.6692	0.0011522	6.70404	0.00112331	6.56872	0.00115645	6.97261
0.00115818	6.81385	0.0011413	6.67692	0.00115355	6.71295	0.00112463	6.57592	0.0011578	6.98566
0.00115954	6.82434	0.00114264	6.68483	0.0011549	6.72185	0.00112595	6.58322	0.00115916	6.99878
0.0011609	6.83491	0.00114398	6.69298	0.00115626	6.73074	0.00112727	6.59062	0.00116052	7.01191
0.00116226	6.84551	0.00114532	6.7012	0.00115761	6.73964	0.00112859	6.59809	0.00116188	7.02502
0.00116362	6.85609	0.00114666	6.70957	0.00115896	6.74854	0.00112991	6.60565	0.00116324	7.03804
0.00116498	6.86661	0.001148	6.71809	0.00116032	6.75747	0.00113123	6.6133	0.0011646	7.05094
0.00116634	6.87704	0.00114934	6.72672	0.00116167	6.76645	0.00113255	6.62103	0.00116596	7.06368
0.0011677	6.88734	0.00115068	6.73543	0.00116302	6.77548	0.00113387	6.62885	0.00116732	7.0762
0.00116906	6.89749	0.00115202	6.74421	0.00116438	6.78458	0.00113519	6.63676	0.00116868	7.08848
0.00117042	6.90746	0.00115336	6.75301	0.00116573	6.79376	0.00113651	6.64478	0.00117004	7.10045
0.00117178	6.91724	0.0011547	6.76182	0.00116708	6.80303	0.00113783	6.65289	0.00117139	7.1121
0.00117314	6.92682	0.00115604	6.77063	0.00116844	6.81238	0.00113915	6.66111	0.00117275	7.12337
0.0011745	6.93618	0.00115738	6.77944	0.00116979	6.82182	0.00114047	6.66942	0.00117411	7.13424
0.00117586	6.94531	0.00115872	6.78824	0.00117114	6.83133	0.00114179	6.67784	0.00117547	7.14468
0.00117722	6.95421	0.00116006	6.79701	0.0011725	6.84091	0.00114311	6.68637	0.00117683	7.15468
0.00117858	6.96289	0.0011614	6.80575	0.00117385	6.85055	0.00114443	6.69499	0.00117819	7.16422
0.00117994	6.97133	0.00116274	6.81445	0.0011752	6.86026	0.00114575	6.70373	0.00117955	7.17331
0.0011813	6.97956	0.00116408	6.82312	0.00117656	6.87002	0.00114707	6.71258	0.00118091	7.18194
0.00118266	6.98758	0.00116542	6.83176	0.00117791	6.87982	0.00114839	6.72155	0.00118227	7.19012
0.00118402	6.9954	0.00116676	6.84037	0.00117926	6.88965	0.00114971	6.73064	0.00118362	7.19787
0.00118538	7.00305	0.00116809	6.84898	0.00118062	6.89951	0.00115103	6.73986	0.00118498	7.20518
0.00118674	7.01053	0.00116943	6.85757	0.00118197	6.90937	0.00115235	6.74921	0.00118634	7.21206
0.0011881	7.01788	0.00117077	6.86617	0.00118332	6.91922	0.00115368	6.75869	0.0011877	7.21853
0.00118946	7.02512	0.00117211	6.87479	0.00118468	6.92904	0.001155	6.76832	0.00118906	7.22459
0.00119082	7.03229	0.00117345	6.88343	0.00118603	6.93881	0.00115632	6.77808	0.00119042	7.23026
0.00119218	7.0394	0.00117479	6.89211	0.00118738	6.94851	0.00115764	6.78797	0.00119178	7.23557
0.00119354	7.04649	0.00117613	6.90084	0.00118874	6.95812	0.00115896	6.79799	0.00119314	7.24056
0.0011949	7.05359	0.00117747	6.90964	0.00119009	6.96763	0.00116028	6.80814	0.0011945	7.24524
0.00119626	7.06075	0.00117881	6.9185	0.00119144	6.97701	0.0011616	6.8184	0.00119586	7.24966
0.00119762	7.06799	0.00118015	6.92744	0.0011928	6.98624	0.00116292	6.82877	0.00119721	7.25385
0.00119898	7.07535	0.00118149	6.93646	0.00119415	6.99532	0.00116424	6.83923	0.00119857	7.25787
0.00120034	7.08286	0.00118283	6.94555	0.0011955	7.00421	0.00116556	6.84977	0.00119993	7.26174
0.0012017	7.09056	0.00118417	6.95473	0.00119686	7.01292	0.00116688	6.86037	0.00120129	7.26551
0.00120306	7.09847	0.00118551	6.96396	0.00119821	7.02141	0.0011682	6.87101	0.00120265	7.26922
0.00120442	7.10661	0.00118685	6.97326	0.00119956	7.0297	0.00116952	6.88166	0.00120401	7.2729
0.00120578	7.11499	0.00118819	6.9826	0.00120092	7.03776	0.00117084	6.89231	0.00120537	7.27662
0.00120714	7.12364	0.00118953	6.99199	0.00120227	7.0456	0.00117216	6.90292	0.00120673	7.2804
0.0012085	7.13256	0.00119087	7.0014	0.00120362	7.05322	0.00117348	6.91347	0.00120809	7.28429
0.00120986	7.14173	0.00119221	7.01083	0.00120498	7.06062	0.0011748	6.92393	0.00120944	7.28832
0.00121122	7.15116	0.00119355	7.02026	0.00120633	7.06781	0.00117612	6.93429	0.0012108	7.29254
0.00121258	7.1608	0.00119488	7.02968	0.00120768	7.07477	0.00117744	6.94451	0.00121216	7.29696
0.00121394	7.17063	0.00119622	7.03908	0.00120904	7.08152	0.00117876	6.95457	0.00121352	7.3016
0.0012153	7.1806	0.00119756	7.04844	0.00121039	7.08805	0.00118008	6.96445	0.00121488	7.30648
0.00121666	7.19068	0.0011989	7.05775	0.00121174	7.09436	0.0011814	6.97413	0.00121624	7.31161
0.00121802	7.20081	0.00120024	7.067	0.0012131	7.10047	0.00118272	6.98359	0.0012176	7.31699
0.00121938	7.21095	0.00120158	7.07616	0.00121445	7.10639	0.00118404	6.99283	0.00121896	7.32262
0.00122074	7.22104	0.00120292	7.08523	0.0012158	7.11212	0.00118536	7.00183	0.00122032	7.32849
0.0012221	7.23105	0.00120426	7.09419	0.00121716	7.1177	0.00118668	7.01058	0.00122168	7.3346
0.00122346	7.24094	0.0012056	7.10302	0.00121851	7.12314	0.00118801	7.01908	0.00122303	7.34093
0.00122482	7.25067	0.00120694	7.11171	0.00121986	7.12847	0.00118933	7.02732	0.00122439	7.34746
0.00122618	7.2602	0.00120828	7.12024	0.00122122	7.13371	0.00119065	7.03529	0.00122575	7.35418
0.00122754	7.26951	0.00120962	7.12859	0.00122257	7.13889	0.00119197	7.04299	0.00122711	7.36107
0.0012289	7.27857	0.00121096	7.13676	0.00122392	7.14403	0.00119329	7.0504	0.00122847	7.36812
0.00123026	7.28737	0.0012123	7.14472	0.00122528	7.14918	0.00119461	7.05754	0.00122983	7.37529
0.00123162	7.29589	0.00121364	7.15247	0.00122663	7.15436	0.00119593	7.0644	0.00123119	7.38259
0.00123298	7.30412	0.00121498	7.15999	0.00122798	7.1596	0.00119725	7.07099	0.00123255	7.38999
0.00123434	7.31205	0.00121632	7.16729	0.00122934	7.16493	0.00119857	7.0773	0.00123391	7.39749
0.0012357	7.31968	0.00121766	7.17437	0.00123069	7.17037	0.00119989	7.08336	0.00123527	7.40506
0.00123706	7.32701	0.001219	7.18122	0.00123204	7.17594	0.00120121	7.08918	0.00123662	7.41271
0.00123842	7.33404	0.00122034	7.18787	0.0012334	7.18165	0.00120253	7.09478	0.00123798	7.42042
0.00123978	7.34077	0.00122168	7.19431	0.00123475	7.18753	0.00120385	7.10017	0.00123934	7.42821
0.00124114	7.34718	0.00122301	7.20057	0.0012361	7.19358	0.00120517	7.10539	0.0012407	7.43606
0.0012425	7.35329	0.00122435	7.20666	0.00123746	7.1998	0.00120649	7.11044	0.00124206	7.444
0.00124386	7.35909	0.00122569	7.21259	0.00123881	7.20621	0.00120781	7.11535	0.00124342	7.45202
0.00124521	7.36461	0.00122703	7.21839	0.00124016	7.2128	0.00120913	7.12015	0.00124478	7.46013
0.00124657	7.36987	0.00122837	7.22407	0.00124152	7.21957	0.00121045	7.12486	0.00124614	7.46836
0.00124793	7.37489	0.00122971	7.22966	0.00124287	7.22652	0.00121177	7.1295	0.0012475	7.47672
0.00124929	7.37972	0.00123105	7.23518	0.00124422	7.23365	0.00121309	7.13411	0.00124885	7.48522
0.00125065	7.38439	0.00123239	7.24065	0.00124558	7.24095	0.00121441	7.13872	0.00125021	7.49389
0.00125201	7.38894	0.00123373	7.2461	0.00124693	7.24842	0.00121573	7.14334	0.00125157	7.50274
0.00125337	7.39343	0.00123507	7.25155	0.00124828	7.25604	0.00121705	7.14801	0.00125293	7.5118
0.00125473	7.39788	0.00123641	7.25703	0.00124964	7.26384	0.00121837	7.15275	0.00125429	7.52108
0.00125609	7.40235	0.00123775	7.26255	0.00125099	7.27178	0.00121969	7.15759	0.00125565	7.53059
0.00125745	7.40689	0.00123909	7.26812	0.00125234	7.27986	0.00122102	7.16256	0.00125701	7.54035
0.00125881	7.41156	0.00124043	7.27375	0.0012537	7.28808	0.00122234	7.16765	0.00125837	7.55036
0.00126017	7.4164	0.00124177	7.27947	0.00125505	7.29641	0.00122366	7.17291	0.00125973	7.56064
0.00126153	7.42147	0.00124311	7.28526	0.0012564	7.30487	0.00122498	7.17833	0.00126109	7.57119
0.00126289	7.4268	0.00124445	7.29114	0.00125776	7.31343	0.0012263	7.18392	0.00126244	7.582
0.00126425	7.43244	0.00124579	7.29712	0.00125911	7.32208	0.00122762	7.18971	0.0012638	7.59307
0.00126561	7.43844	0.00124713	7.30321	0.00126046	7.33081	0.00122894	7.19568	0.00126516	7.6044
0.00126697	7.44483	0.00124847	7.30942	0.00126182	7.33961	0.00123026	7.20185	0.00126652	7.61598
0.00126833	7.45164	0.00124981	7.31576	0.00126317	7.34846	0.00123158	7.20822	0.00126788	7.62777
0.00126969	7.45892	0.00125114	7.32223	0.00126452	7.35736	0.0012329	7.21478	0.00126924	7.63978
0.00127105	7.46668	0.00125248	7.32883	0.00126588	7.36628	0.00123422	7.22152	0.0012706	7.65197
0.00127241	7.47492	0.00125382	7.33559	0.00126723	7.37524	0.00123554	7.22846	0.00127196	7.66432
0.00127377	7.48364	0.00125516	7.3425	0.00126858	7.38422	0.00123686	7.23557	0.00127332	7.67678
0.00127513	7.4928	0.0012565	7.34957	0.00126994	7.39321	0.00123818	7.24284	0.00127468	7.68933
0.00127649	7.50236	0.00125784	7.3568	0.00127129	7.40222	0.0012395	7.25027	0.00127603	7.70193
0.00127785	7.51227	0.00125918	7.36422	0.00127264	7.41124	0.00124082	7.25784	0.00127739	7.71452
0.00127921	7.52248	0.00126052	7.37182	0.001274	7.42027	0.00124214	7.26554	0.00127875	7.72707
0.00128057	7.53291	0.00126186	7.3796	0.00127535	7.4293	0.00124346	7.27335	0.00128011	7.73954
0.00128193	7.54352	0.0012632	7.38757	0.0012767	7.43835	0.00124478	7.28126	0.00128147	7.75189
0.00128329	7.55425	0.00126454	7.39572	0.00127806	7.44742	0.0012461	7.28927	0.00128283	7.76408
0.00128465	7.56504	0.00126588	7.40405	0.00127941	7.4565	0.00124742	7.29736	0.00128419	7.77607
0.00128601	7.57584	0.00126722	7.41255	0.00128076	7.46561	0.00124874	7.30552	0.00128555	7.78783
0.00128737	7.58662	0.00126856	7.4212	0.00128212	7.47475	0.00125006	7.31376	0.00128691	7.79932
0.00128873	7.59734	0.0012699	7.42999	0.00128347	7.48392	0.00125138	7.32208	0.00128827	7.81051
0.00129009	7.60796	0.00127124	7.4389	0.00128482	7.49313	0.00125271	7.33047	0.00128962	7.82137
0.00129145	7.61846	0.00127258	7.4479	0.00128618	7.50238	0.00125403	7.33893	0.00129098	7.83189
0.00129281	7.62881	0.00127392	7.45697	0.00128753	7.51168	0.00125535	7.34748	0.00129234	7.84202
0.00129417	7.63899	0.00127526	7.4661	0.00128888	7.52101	0.00125667	7.3561	0.0012937	7.85177
0.00129553	7.64897	0.0012766	7.47527	0.00129024	7.53037	0.00125799	7.36481	0.00129506	7.86112
0.00129689	7.65875	0.00127794	7.48445	0.00129159	7.53977	0.00125931	7.3736	0.00129642	7.87007
0.00129825	7.66831	0.00127928	7.49365	0.00129294	7.54918	0.00126063	7.38248	0.00129778	7.87863
0.00129961	7.67765	0.00128061	7.50284	0.0012943	7.55862	0.00126195	7.39145	0.00129914	7.88679
0.00130097	7.68677	0.00128195	7.51202	0.00129565	7.56806	0.00126327	7.40051	0.0013005	7.89457
0.00130233	7.69567	0.00128329	7.52119	0.001297	7.57749	0.00126459	7.40967	0.00130186	7.90196
0.00130369	7.70435	0.00128463	7.53034	0.00129836	7.58692	0.00126591	7.41892	0.00130321	7.90896
0.00130505	7.71284	0.00128597	7.53948	0.00129971	7.59632	0.00126723	7.42827	0.00130457	7.91559
0.00130641	7.72113	0.00128731	7.5486	0.00130106	7.60568	0.00126855	7.43771	0.00130593	7.92185
0.00130777	7.72925	0.00128865	7.5577	0.00130242	7.615	0.00126987	7.44725	0.00130729	7.92777
0.00130913	7.73721	0.00128999	7.56679	0.00130377	7.62426	0.00127119	7.45689	0.00130865	7.93335
0.00131049	7.74504	0.00129133	7.57586	0.00130512	7.63345	0.00127251	7.46663	0.00131001	7.93863
0.00131185	7.75275	0.00129267	7.58494	0.00130648	7.64256	0.00127383	7.47646	0.00131137	7.94363
0.00131321	7.76037	0.00129401	7.59402	0.00130783	7.65156	0.00127515	7.48638	0.00131273	7.94838
0.00131457	7.76792	0.00129535	7.60311	0.00130918	7.66044	0.00127647	7.49639	0.00131409	7.95293
0.00131593	7.77542	0.00129669	7.61222	0.00131054	7.66919	0.00127779	7.50647	0.00131545	7.95729
0.00131729	7.78291	0.00129803	7.62134	0.00131189	7.6778	0.00127911	7.51661	0.0013168	7.96151
0.00131865	7.7904	0.00129937	7.6305	0.00131324	7.68626	0.00128043	7.52682	0.00131816	7.96563
0.00132001	7.79794	0.00130071	7.63967	0.0013146	7.69457	0.00128175	7.53706	0.00131952	7.96968
0.00132137	7.80556	0.00130205	7.64888	0.00131595	7.70271	0.00128308	7.54733	0.00132088	7.9737
0.00132273	7.81328	0.00130339	7.6581	0.0013173	7.71069	0.0012844	7.55761	0.00132224	7.97772
0.00132409	7.82112	0.00130473	7.66735	0.00131866	7.71849	0.00128572	7.56789	0.0013236	7.98178
0.00132545	7.82911	0.00130607	7.67662	0.00132001	7.72612	0.00128704	7.57815	0.00132496	7.98593
0.00132681	7.83726	0.00130741	7.6859	0.00132136	7.73356	0.00128836	7.58838	0.00132632	7.9902
0.00132817	7.84559	0.00130875	7.6952	0.00132272	7.74082	0.00128968	7.59854	0.00132768	7.99462
0.00132953	7.8541	0.00131008	7.70449	0.00132407	7.74789	0.001291	7.60862	0.00132904	7.99921
0.00133089	7.86279	0.00131142	7.71378	0.00132542	7.75478	0.00129232	7.61859	0.00133039	8.004
0.00133225	7.87165	0.00131276	7.72304	0.00132678	7.76149	0.00129364	7.62845	0.00133175	8.00901
0.00133361	7.88067	0.0013141	7.73227	0.00132813	7.76802	0.00129496	7.63818	0.00133311	8.01424
0.00133497	7.88983	0.00131544	7.74146	0.00132948	7.77437	0.00129628	7.64775	0.00133447	8.01971
0.00133633	7.8991	0.00131678	7.75058	0.00133084	7.78057	0.0012976	7.65716	0.00133583	8.02542
0.00133769	7.90845	0.00131812	7.75964	0.00133219	7.78661	0.00129892	7.6664	0.00133719	8.03136
0.00133905	7.91786	0.00131946	7.76861	0.00133354	7.79251	0.00130024	7.67544	0.00133855	8.03753
0.00134041	7.92728	0.0013208	7.77748	0.0013349	7.79828	0.00130156	7.68428	0.00133991	8.04393
0.00134177	7.93669	0.00132214	7.78625	0.00133625	7.80394	0.00130288	7.6929	0.00134127	8.05053
0.00134313	7.94605	0.00132348	7.79489	0.0013376	7.80951	0.0013042	7.70128	0.00134263	8.05734
0.00134449	7.95533	0.00132482	7.8034	0.00133896	7.81501	0.00130552	7.70941	0.00134398	8.06434
0.00134585	7.96452	0.00132616	7.81177	0.00134031	7.82047	0.00130684	7.71729	0.00134534	8.07151
0.00134721	7.97358	0.0013275	7.81999	0.00134166	7.8259	0.00130816	7.7249	0.0013467	8.07883
0.00134857	7.98249	0.00132884	7.82805	0.00134302	7.83133	0.00130948	7.73226	0.00134806	8.0863
0.00134993	7.99123	0.00133018	7.83594	0.00134437	7.83679	0.0013108	7.73934	0.00134942	8.09391
0.00135129	7.99977	0.00133152	7.84367	0.00134572	7.84229	0.00131213	7.74617	0.00135078	8.10163
0.00135265	8.00811	0.00133286	7.85123	0.00134708	7.84785	0.00131345	7.75273	0.00135214	8.10946
0.00135401	8.01623	0.0013342	7.85862	0.00134843	7.85352	0.00131477	7.75906	0.0013535	8.11739
0.00135537	8.02411	0.00133554	7.86583	0.00134978	7.85929	0.00131609	7.76514	0.00135486	8.12542
0.00135673	8.03174	0.00133688	7.87288	0.00135114	7.86519	0.00131741	7.77099	0.00135622	8.13353
0.00135809	8.03912	0.00133822	7.87975	0.00135249	7.87123	0.00131873	7.77663	0.00135757	8.14173
0.00135945	8.04624	0.00133956	7.88645	0.00135384	7.87743	0.00132005	7.78207	0.00135893	8.15002
0.00136081	8.05309	0.0013409	7.89299	0.0013552	7.88378	0.00132137	7.78734	0.00136029	8.15841
0.00136217	8.05966	0.00134223	7.89938	0.00135655	7.89031	0.00132269	7.79244	0.00136165	8.16689
0.00136353	8.06597	0.00134357	7.9056	0.0013579	7.89701	0.00132401	7.79741	0.00136301	8.17548
0.00136489	8.07202	0.00134491	7.91168	0.00135926	7.90389	0.00132533	7.80225	0.00136437	8.18419
0.00136625	8.07781	0.00134625	7.91763	0.00136061	7.91094	0.00132665	7.807	0.00136573	8.19303
0.00136761	8.08336	0.00134759	7.92346	0.00136196	7.91816	0.00132797	7.81167	0.00136709	8.20201
0.00136897	8.08869	0.00134893	7.92919	0.00136332	7.92555	0.00132929	7.8163	0.00136845	8.21114
0.00137033	8.09383	0.00135027	7.93484	0.00136467	7.9331	0.00133061	7.8209	0.00136981	8.22043
0.00137169	8.09881	0.00135161	7.94042	0.00136602	7.9408	0.00133193	7.8255	0.00137117	8.22989
0.00137305	8.10366	0.00135295	7.94596	0.00136738	7.94865	0.00133325	7.83014	0.00137252	8.23955
0.00137441	8.10842	0.00135429	7.95147	0.00136873	7.95662	0.00133457	7.83482	0.00137388	8.24939
0.00137577	8.11312	0.00135563	7.95698	0.00137008	7.96472	0.00133589	7.83958	0.00137524	8.25944
0.00137713	8.11779	0.00135697	7.96251	0.00137144	7.97294	0.00133721	7.84444	0.0013766	8.26969
0.00137849	8.12249	0.00135831	7.96808	0.00137279	7.98125	0.00133853	7.8494	0.00137796	8.28015
0.00137985	8.12725	0.00135965	7.97371	0.00137414	7.98966	0.00133986	7.85449	0.00137932	8.29081
0.00138121	8.13211	0.00136099	7.97943	0.0013755	7.99814	0.00134118	7.85972	0.00138068	8.30169
0.00138257	8.13712	0.00136233	7.98523	0.00137685	8.00671	0.0013425	7.86509	0.00138204	8.31276
0.00138393	8.14231	0.00136367	7.99115	0.0013782	8.01536	0.00134382	7.87061	0.0013834	8.32403
0.00138529	8.14772	0.00136501	7.99718	0.00137956	8.02408	0.00134514	7.87631	0.00138476	8.33548
0.00138665	8.15339	0.00136635	8.00334	0.00138091	8.03286	0.00134646	7.88217	0.00138611	8.34709
0.00138801	8.15935	0.00136769	8.00962	0.00138226	8.04171	0.00134778	7.88821	0.00138747	8.35885
0.00138937	8.16562	0.00136903	8.01603	0.00138362	8.05061	0.0013491	7.89443	0.00138883	8.37072
0.00139073	8.17225	0.00137037	8.02257	0.00138497	8.05957	0.00135042	7.90083	0.00139019	8.38269
0.00139209	8.17926	0.00137171	8.02924	0.00138633	8.06858	0.00135174	7.90741	0.00139155	8.39472
0.00139345	8.18667	0.00137305	8.03605	0.00138768	8.07764	0.00135306	7.91417	0.00139291	8.40678
0.00139481	8.1945	0.00137438	8.04298	0.00138903	8.08674	0.00135438	7.9211	0.00139427	8.41882
0.00139617	8.20275	0.00137572	8.05005	0.00139039	8.09588	0.0013557	7.92819	0.00139563	8.43083
0.00139752	8.21141	0.00137706	8.05726	0.00139174	8.10507	0.00135702	7.93543	0.00139699	8.44275
0.00139888	8.22046	0.0013784	8.06459	0.00139309	8.11428	0.00135834	7.94283	0.00139835	8.45457
0.00140024	8.22986	0.00137974	8.07206	0.00139445	8.12353	0.00135966	7.95037	0.00139971	8.46624
0.0014016	8.23957	0.00138108	8.07966	0.0013958	8.13281	0.00136098	7.95804	0.00140106	8.47774
0.00140296	8.24954	0.00138242	8.0874	0.00139715	8.14211	0.0013623	7.96583	0.00140242	8.48903
0.00140432	8.25971	0.00138376	8.09526	0.00139851	8.15144	0.00136362	7.97375	0.00140378	8.50008
0.00140568	8.27005	0.0013851	8.10324	0.00139986	8.16079	0.00136494	7.98178	0.00140514	8.51086
0.00140704	8.2805	0.00138644	8.11135	0.00140121	8.17018	0.00136626	7.98992	0.0014065	8.52136
0.0014084	8.29101	0.00138778	8.11958	0.00140257	8.17958	0.00136759	7.99817	0.00140786	8.53154
0.00140976	8.30155	0.00138912	8.12792	0.00140392	8.18902	0.00136891	8.00652	0.00140922	8.5414
0.00141112	8.31206	0.00139046	8.13636	0.00140527	8.19847	0.00137023	8.01497	0.00141058	8.55092
0.00141248	8.32253	0.0013918	8.14492	0.00140663	8.20795	0.00137155	8.02353	0.00141194	8.56009
0.00141384	8.3329	0.00139314	8.15356	0.00140798	8.21744	0.00137287	8.0322	0.0014133	8.56892
0.0014152	8.34317	0.00139448	8.1623	0.00140933	8.22695	0.00137419	8.04096	0.00141465	8.57739
0.00141656	8.3533	0.00139582	8.17111	0.00141069	8.23646	0.00137551	8.04984	0.00141601	8.5855
0.00141792	8.36328	0.00139716	8.17999	0.00141204	8.24597	0.00137683	8.05882	0.00141737	8.59326
0.00141928	8.37309	0.0013985	8.18893	0.00141339	8.25548	0.00137815	8.0679	0.00141873	8.60066
0.00142064	8.38272	0.00139984	8.19792	0.00141475	8.26496	0.00137947	8.07709	0.00142009	8.60771
0.001422	8.39216	0.00140118	8.20695	0.0014161	8.27441	0.00138079	8.08638	0.00142145	8.61442
0.00142336	8.40143	0.00140252	8.21601	0.00141745	8.28382	0.00138211	8.09577	0.00142281	8.62079
0.00142472	8.41051	0.00140386	8.22511	0.00141881	8.29318	0.00138343	8.10526	0.00142417	8.62684
0.00142608	8.41941	0.0014052	8.23422	0.00142016	8.30248	0.00138475	8.11483	0.00142553	8.63258
0.00142744	8.42814	0.00140654	8.24335	0.00142151	8.3117	0.00138607	8.12449	0.00142689	8.63805
0.0014288	8.43671	0.00140787	8.2525	0.00142287	8.32084	0.00138739	8.13424	0.00142825	8.64326
0.00143016	8.44514	0.00140921	8.26167	0.00142422	8.32989	0.00138871	8.14406	0.0014296	8.64825
0.00143152	8.45343	0.00141055	8.27084	0.00142557	8.33883	0.00139003	8.15395	0.00143096	8.65303
0.00143288	8.46161	0.00141189	8.28003	0.00142693	8.34766	0.00139135	8.16391	0.00143232	8.65765
0.00143424	8.46968	0.00141323	8.28923	0.00142828	8.35637	0.00139267	8.17393	0.00143368	8.66214
0.0014356	8.47768	0.00141457	8.29843	0.00142963	8.36496	0.001394	8.18402	0.00143504	8.66652
0.00143696	8.48563	0.00141591	8.30764	0.00143099	8.37341	0.00139532	8.19416	0.0014364	8.67083
0.00143832	8.49353	0.00141725	8.31686	0.00143234	8.38172	0.00139664	8.20434	0.00143776	8.67511
0.00143968	8.50144	0.00141859	8.32608	0.00143369	8.38988	0.00139796	8.21456	0.00143912	8.67939
0.00144104	8.50936	0.00141993	8.33531	0.00143505	8.39788	0.00139928	8.22481	0.00144048	8.6837
0.0014424	8.51732	0.00142127	8.34454	0.0014364	8.40572	0.0014006	8.23507	0.00144184	8.68807
0.00144376	8.52536	0.00142261	8.35378	0.00143775	8.41339	0.00140192	8.24533	0.0014432	8.69254
0.00144512	8.53349	0.00142395	8.36302	0.00143911	8.42089	0.00140324	8.25557	0.00144455	8.69713
0.00144648	8.54173	0.00142529	8.37227	0.00144046	8.42821	0.00140456	8.26579	0.00144591	8.70186
0.00144784	8.55011	0.00142663	8.38151	0.00144181	8.43536	0.00140588	8.27596	0.00144727	8.70677
0.0014492	8.55861	0.00142797	8.39076	0.00144317	8.44233	0.0014072	8.28608	0.00144863	8.71186
0.00145056	8.56727	0.00142931	8.39999	0.00144452	8.44913	0.00140852	8.29612	0.00144999	8.71715
0.00145192	8.57606	0.00143065	8.4092	0.00144588	8.45577	0.00140984	8.30606	0.00145135	8.72265
0.00145328	8.58499	0.00143199	8.41839	0.00144723	8.46224	0.00141116	8.3159	0.00145271	8.72836
0.00145464	8.59404	0.00143333	8.42753	0.00144858	8.46857	0.00141248	8.32562	0.00145407	8.73428
0.001456	8.6032	0.00143467	8.43662	0.00144994	8.47476	0.0014138	8.3352	0.00145543	8.74043
0.00145736	8.61244	0.00143601	8.44565	0.00145129	8.48083	0.00141512	8.34463	0.00145679	8.74678
0.00145872	8.62176	0.00143735	8.45461	0.00145264	8.48678	0.00141644	8.35389	0.00145815	8.75335
0.00146008	8.63112	0.00143869	8.46348	0.001454	8.49263	0.00141776	8.36297	0.0014595	8.76011
0.00146144	8.64049	0.00144003	8.47227	0.00145535	8.4984	0.00141908	8.37186	0.00146086	8.76706
0.0014628	8.64986	0.00144137	8.48097	0.0014567	8.5041	0.00142041	8.38054	0.00146222	8.7742
0.00146416	8.65919	0.0014427	8.48957	0.00145806	8.50975	0.00142173	8.389	0.00146358	8.7815
0.00146552	8.66847	0.00144404	8.49805	0.00145941	8.51536	0.00142305	8.39723	0.00146494	8.78896
0.00146688	8.67766	0.00144538	8.50643	0.00146076	8.52096	0.00142437	8.40524	0.0014663	8.79658
0.00146824	8.68674	0.00144672	8.51468	0.00146212	8.52656	0.00142569	8.413	0.00146766	8.80433
0.0014696	8.69571	0.00144806	8.5228	0.00146347	8.53218	0.00142701	8.42053	0.00146902	8.81221
0.00147096	8.70454	0.0014494	8.53079	0.00146482	8.53784	0.00142833	8.42783	0.00147038	8.82022
0.00147232	8.71322	0.00145074	8.53864	0.00146618	8.54355	0.00142965	8.43491	0.00147174	8.82835
0.00147368	8.72173	0.00145208	8.54634	0.00146753	8.54933	0.00143097	8.44176	0.0014731	8.8366
0.00147504	8.73006	0.00145342	8.5539	0.00146888	8.55519	0.00143229	8.44839	0.00147445	8.84496
0.0014764	8.7382	0.00145476	8.56131	0.00147024	8.56115	0.00143361	8.45481	0.00147581	8.85344
0.00147776	8.74613	0.0014561	8.56858	0.00147159	8.56723	0.00143493	8.46103	0.00147717	8.86203
0.00147912	8.75386	0.00145744	8.5757	0.00147294	8.57343	0.00143625	8.46706	0.00147853	8.87073
0.00148048	8.76136	0.00145878	8.58268	0.0014743	8.57977	0.00143757	8.47291	0.00147989	8.87956
0.00148184	8.76863	0.00146012	8.58952	0.00147565	8.58626	0.00143889	8.47858	0.00148125	8.88851
0.0014832	8.77567	0.00146146	8.59623	0.001477	8.5929	0.00144021	8.48411	0.00148261	8.89759
0.00148456	8.78246	0.0014628	8.60282	0.00147836	8.59969	0.00144153	8.4895	0.00148397	8.9068
0.00148592	8.78902	0.00146414	8.60928	0.00147971	8.60665	0.00144285	8.49477	0.00148533	8.91615
0.00148728	8.79533	0.00146548	8.61564	0.00148106	8.61377	0.00144417	8.49994	0.00148669	8.92565
0.00148864	8.80143	0.00146682	8.6219	0.00148242	8.62104	0.0014455	8.50503	0.00148804	8.93531
0.00149	8.8073	0.00146816	8.62807	0.00148377	8.62846	0.00144682	8.51006	0.0014894	8.94511
0.00149136	8.81298	0.0014695	8.63416	0.00148512	8.63602	0.00144814	8.51506	0.00149076	8.95508
0.00149272	8.81849	0.00147084	8.64018	0.00148648	8.64372	0.00144946	8.52003	0.00149212	8.9652
0.00149408	8.82385	0.00147218	8.64616	0.00148783	8.65153	0.00145078	8.525	0.00149348	8.97549
0.00149544	8.82907	0.00147352	8.65209	0.00148919	8.65946	0.0014521	8.53	0.00149484	8.98595
0.0014968	8.8342	0.00147486	8.658	0.00149054	8.6675	0.00145342	8.53504	0.0014962	8.99658
0.00149816	8.83926	0.0014762	8.66391	0.00149189	8.67562	0.00145474	8.54013	0.00149756	9.00736
0.00149952	8.84429	0.00147754	8.66983	0.00149325	8.68383	0.00145606	8.54531	0.00149892	9.0183
0.00150088	8.84932	0.00147888	8.67577	0.0014946	8.69211	0.00145738	8.55057	0.00150028	9.02939
0.00150224	8.85438	0.00148021	8.68177	0.00149595	8.70046	0.0014587	8.55594	0.00150164	9.04061
0.0015036	8.85952	0.00148155	8.68782	0.00149731	8.70886	0.00146002	8.56141	0.001503	9.05196
0.00150496	8.86478	0.00148289	8.69395	0.00149866	8.71732	0.00146134	8.56702	0.00150435	9.06341
0.00150632	8.87018	0.00148423	8.70017	0.00150001	8.72582	0.00146266	8.57275	0.00150571	9.07494
0.00150768	8.87575	0.00148557	8.70648	0.00150137	8.73438	0.00146398	8.57862	0.00150707	9.08653
0.00150904	8.88154	0.00148691	8.7129	0.00150272	8.74299	0.0014653	8.58464	0.00150843	9.09816
0.0015104	8.88755	0.00148825	8.71944	0.00150407	8.75165	0.00146662	8.59081	0.00150979	9.1098
0.00151176	8.89382	0.00148959	8.7261	0.00150543	8.76036	0.00146794	8.59713	0.00151115	9.12141
0.00151312	8.90036	0.00149093	8.73289	0.00150678	8.76914	0.00146927	8.6036	0.00151251	9.13298
0.00151448	8.90719	0.00149227	8.73981	0.00150813	8.77797	0.00147059	8.61022	0.00151387	9.14447
0.00151584	8.91433	0.00149361	8.74686	0.00150949	8.78687	0.00147191	8.617	0.00151523	9.15586
0.0015172	8.92181	0.00149495	8.75403	0.00151084	8.79584	0.00147323	8.62392	0.00151659	9.16712
0.00151856	8.92964	0.00149629	8.76132	0.00151219	8.80487	0.00147455	8.63099	0.00151795	9.17822
0.00151992	8.93782	0.00149763	8.76872	0.00151355	8.81397	0.00147587	8.63819	0.0015193	9.18914
0.00152128	8.94636	0.00149897	8.77623	0.0015149	8.82313	0.00147719	8.64552	0.00152066	9.19985
0.00152264	8.95522	0.00150031	8.78384	0.00151625	8.83235	0.00147851	8.65298	0.00152202	9.21033
0.001524	8.96438	0.00150165	8.79154	0.00151761	8.84162	0.00147983	8.66057	0.00152338	9.22055
0.00152536	8.9738	0.00150299	8.79934	0.00151896	8.85093	0.00148115	8.66827	0.00152474	9.23051
0.00152672	8.98344	0.00150433	8.80722	0.00152031	8.86029	0.00148247	8.67608	0.0015261	9.24018
0.00152808	8.99325	0.00150567	8.81517	0.00152167	8.86967	0.00148379	8.684	0.00152746	9.24956
0.00152944	9.00319	0.00150701	8.8232	0.00152302	8.87909	0.00148511	8.69202	0.00152882	9.25863
0.0015308	9.01321	0.00150835	8.83129	0.00152438	8.88852	0.00148643	8.70015	0.00153018	9.26739
0.00153216	9.02327	0.00150969	8.83944	0.00152573	8.89797	0.00148775	8.70837	0.00153154	9.27584
0.00153352	9.03333	0.00151103	8.84766	0.00152708	8.90742	0.00148907	8.71668	0.0015329	9.28398
0.00153488	9.04336	0.00151237	8.85593	0.00152844	8.91688	0.00149039	8.72509	0.00153425	9.2918
0.00153624	9.05333	0.00151371	8.86427	0.00152979	8.92634	0.00149171	8.7336	0.00153561	9.2993
0.0015376	9.06321	0.00151505	8.87268	0.00153114	8.93579	0.00149304	8.7422	0.00153697	9.30649
0.00153896	9.07299	0.00151639	8.88115	0.0015325	8.94522	0.00149436	8.75089	0.00153833	9.31338
0.00154032	9.08264	0.00151773	8.88968	0.00153385	8.95462	0.00149568	8.75968	0.00153969	9.31996
0.00154168	9.09215	0.00151906	8.89827	0.0015352	8.96399	0.001497	8.76856	0.00154105	9.32626
0.00154304	9.10152	0.0015204	8.90692	0.00153656	8.97331	0.00149832	8.77754	0.00154241	9.33229
0.0015444	9.11072	0.00152174	8.91564	0.00153791	8.98258	0.00149964	8.7866	0.00154377	9.33807
0.00154576	9.11977	0.00152308	8.92441	0.00153926	8.99179	0.00150096	8.79576	0.00154513	9.34363
0.00154712	9.12867	0.00152442	8.93323	0.00154062	9.00092	0.00150228	8.805	0.00154649	9.34897
0.00154848	9.13741	0.00152576	8.9421	0.00154197	9.00997	0.0015036	8.81432	0.00154785	9.35413
0.00154984	9.14601	0.0015271	8.95102	0.00154332	9.01893	0.00150492	8.82372	0.00154921	9.35913
0.0015512	9.15446	0.00152844	8.95997	0.00154468	9.02779	0.00150624	8.8332	0.00155056	9.36401
0.00155256	9.16279	0.00152978	8.96895	0.00154603	9.03654	0.00150756	8.84275	0.00155192	9.36879
0.00155392	9.17101	0.00153112	8.97796	0.00154738	9.04517	0.00150888	8.85237	0.00155328	9.3735
0.00155528	9.17912	0.00153246	8.987	0.00154874	9.05369	0.0015102	8.86204	0.00155464	9.37816
0.00155664	9.18715	0.0015338	8.99605	0.00155009	9.06208	0.00151152	8.87176	0.001556	9.38281
0.001558	9.19512	0.00153514	9.00513	0.00155144	9.07034	0.00151284	8.88152	0.00155736	9.38747
0.00155936	9.20303	0.00153648	9.01421	0.0015528	9.07847	0.00151416	8.89132	0.00155872	9.39218
0.00156072	9.21092	0.00153782	9.02331	0.00155415	9.08647	0.00151548	8.90114	0.00156008	9.39695
0.00156208	9.21881	0.00153916	9.03242	0.00155551	9.09433	0.00151681	8.91097	0.00156144	9.40182
0.00156344	9.22671	0.0015405	9.04153	0.00155686	9.10206	0.00151813	8.92081	0.0015628	9.4068
0.0015648	9.23465	0.00154184	9.05064	0.00155821	9.10964	0.00151945	8.93065	0.00156416	9.41192
0.00156616	9.24265	0.00154318	9.05976	0.00155957	9.11708	0.00152077	8.94047	0.00156551	9.41719
0.00156752	9.25074	0.00154452	9.06886	0.00156092	9.12437	0.00152209	8.95026	0.00156687	9.42264
0.00156888	9.25892	0.00154586	9.07796	0.00156227	9.13152	0.00152341	8.96002	0.00156823	9.42827
0.00157024	9.26722	0.0015472	9.08705	0.00156363	9.13853	0.00152473	8.96973	0.00156959	9.43408
0.0015716	9.27563	0.00154854	9.09611	0.00156498	9.1454	0.00152605	8.97938	0.00157095	9.4401
0.00157296	9.28417	0.00154988	9.10513	0.00156633	9.15213	0.00152737	8.98896	0.00157231	9.4463
0.00157432	9.29283	0.00155122	9.11412	0.00156769	9.15874	0.00152869	8.99844	0.00157367	9.45271
0.00157568	9.3016	0.00155256	9.12306	0.00156904	9.16523	0.00153001	9.00782	0.00157503	9.45931
0.00157704	9.31049	0.0015539	9.13194	0.00157039	9.17162	0.00153133	9.01709	0.00157639	9.4661
0.0015784	9.31946	0.00155524	9.14076	0.00157175	9.17792	0.00153265	9.02622	0.00157775	9.47308
0.00157976	9.32851	0.00155658	9.14951	0.0015731	9.18414	0.00153397	9.03522	0.00157911	9.48023
0.00158112	9.33762	0.00155792	9.15819	0.00157445	9.19029	0.00153529	9.04405	0.00158047	9.48754
0.00158248	9.34676	0.00155926	9.16678	0.00157581	9.19638	0.00153661	9.05272	0.00158182	9.49502
0.00158384	9.35592	0.00156059	9.17528	0.00157716	9.20243	0.00153793	9.06122	0.00158318	9.50265
0.0015852	9.36507	0.00156193	9.18369	0.00157851	9.20845	0.00153926	9.06953	0.00158454	9.51042
0.00158656	9.37419	0.00156327	9.192	0.00157987	9.21446	0.00154058	9.07766	0.0015859	9.51834
0.00158792	9.38326	0.00156461	9.20021	0.00158122	9.22047	0.0015419	9.08559	0.00158726	9.52638
0.00158928	9.39227	0.00156595	9.20831	0.00158257	9.2265	0.00154322	9.09333	0.00158862	9.53455
0.00159064	9.4012	0.00156729	9.2163	0.00158393	9.23256	0.00154454	9.10086	0.00158998	9.54285
0.001592	9.41004	0.00156863	9.22417	0.00158528	9.23867	0.00154586	9.1082	0.00159134	9.55126
0.00159336	9.41877	0.00156997	9.23193	0.00158664	9.24483	0.00154718	9.11535	0.0015927	9.55978
0.00159472	9.42738	0.00157131	9.23956	0.00158799	9.25107	0.0015485	9.12229	0.00159406	9.56842
0.00159608	9.43585	0.00157265	9.24707	0.00158934	9.2574	0.00154982	9.12905	0.00159542	9.57718
0.00159744	9.44419	0.00157399	9.25445	0.0015907	9.26382	0.00155114	9.13562	0.00159677	9.58604
0.0015988	9.45238	0.00157533	9.26171	0.00159205	9.27035	0.00155246	9.14202	0.00159813	9.59502
0.00160016	9.4604	0.00157667	9.26885	0.0015934	9.277	0.00155378	9.14824	0.00159949	9.60412
0.00160152	9.46826	0.00157801	9.27588	0.00159476	9.28377	0.0015551	9.15431	0.00160085	9.61334
0.00160288	9.47594	0.00157935	9.2828	0.00159611	9.29066	0.00155642	9.16024	0.00160221	9.62268
0.00160424	9.48344	0.00158069	9.28961	0.00159746	9.29769	0.00155774	9.16604	0.00160357	9.63214
0.0016056	9.49076	0.00158203	9.29631	0.00159882	9.30485	0.00155906	9.17172	0.00160493	9.64173
0.00160696	9.49788	0.00158337	9.30293	0.00160017	9.31214	0.00156038	9.17731	0.00160629	9.65145
0.00160832	9.50481	0.00158471	9.30946	0.00160152	9.31956	0.00156171	9.18281	0.00160765	9.66131
0.00160968	9.51155	0.00158605	9.31591	0.00160288	9.32711	0.00156303	9.18825	0.00160901	9.6713
0.00161104	9.5181	0.00158739	9.32231	0.00160423	9.33478	0.00156435	9.19365	0.00161037	9.68143
0.0016124	9.52447	0.00158873	9.32864	0.00160558	9.34257	0.00156567	9.19902	0.00161173	9.69169
0.00161377	9.53068	0.00159007	9.33493	0.00160694	9.35047	0.00156699	9.20439	0.00161308	9.70209
0.00161513	9.53674	0.00159141	9.34119	0.00160829	9.35847	0.00156831	9.20977	0.00161444	9.71262
0.00161649	9.54268	0.00159275	9.34743	0.00160965	9.36655	0.00156963	9.21518	0.0016158	9.72327
0.00161785	9.5485	0.00159409	9.35365	0.001611	9.37472	0.00157095	9.22063	0.00161716	9.73405
0.00161921	9.55423	0.00159543	9.35988	0.00161235	9.38295	0.00157227	9.22614	0.00161852	9.74493
0.00162057	9.5599	0.00159677	9.36613	0.00161371	9.39124	0.00157359	9.23172	0.00161988	9.75591
0.00162193	9.56553	0.00159811	9.3724	0.00161506	9.39957	0.00157491	9.23739	0.00162124	9.76696
0.00162329	9.57115	0.00159945	9.37871	0.00161641	9.40795	0.00157623	9.24315	0.0016226	9.77807
0.00162465	9.57679	0.00160079	9.38507	0.00161777	9.41637	0.00157755	9.24902	0.00162396	9.78923
0.00162601	9.58247	0.00160213	9.39151	0.00161912	9.42482	0.00157887	9.255	0.00162532	9.80041
0.00162737	9.58824	0.00160346	9.39801	0.00162047	9.4333	0.00158019	9.26111	0.00162668	9.81158
0.00162873	9.59411	0.0016048	9.40461	0.00162183	9.44181	0.00158151	9.26734	0.00162804	9.82274
0.00163009	9.60012	0.00160614	9.41131	0.00162318	9.45036	0.00158283	9.27371	0.00162939	9.83384
0.00163145	9.6063	0.00160748	9.4181	0.00162453	9.45894	0.00158416	9.28021	0.00163075	9.84487
0.00163281	9.61267	0.00160882	9.42501	0.00162589	9.46756	0.00158548	9.28686	0.00163211	9.85581
0.00163417	9.61926	0.00161016	9.43202	0.00162724	9.47622	0.0015868	9.29365	0.00163347	9.86662
0.00163553	9.62607	0.0016115	9.43916	0.00162859	9.48492	0.00158812	9.30059	0.00163483	9.8773
0.00163689	9.63314	0.00161284	9.44641	0.00162995	9.49368	0.00158944	9.30767	0.00163619	9.88781
0.00163825	9.64047	0.00161418	9.45377	0.0016313	9.50249	0.00159076	9.31489	0.00163755	9.89813
0.00163961	9.6481	0.00161552	9.46125	0.00163265	9.51135	0.00159208	9.32226	0.00163891	9.90825
0.00164097	9.65603	0.00161686	9.46882	0.00163401	9.52027	0.0015934	9.32976	0.00164027	9.91815
0.00164233	9.66429	0.0016182	9.47649	0.00163536	9.52923	0.00159472	9.3374	0.00164163	9.92782
0.00164369	9.67286	0.00161954	9.48425	0.00163672	9.53824	0.00159604	9.34517	0.00164299	9.93724
0.00164505	9.68173	0.00162088	9.49209	0.00163807	9.54729	0.00159736	9.35307	0.00164435	9.9464
0.00164641	9.69087	0.00162222	9.5	0.00163942	9.55638	0.00159868	9.36108	0.0016457	9.95535
0.00164777	9.70025	0.00162356	9.50799	0.00164078	9.5655	0.0016	9.36921	0.00164706	9.96399
0.00164913	9.70981	0.0016249	9.51604	0.00164213	9.57464	0.00160132	9.37745	0.00164842	9.97236
0.00165049	9.71952	0.00162624	9.52415	0.00164348	9.58379	0.00160264	9.38579	0.00164978	9.98046
0.00165185	9.72934	0.00162758	9.53233	0.00164484	9.59295	0.00160396	9.39422	0.00165114	9.98828
0.00165321	9.73923	0.00162892	9.54055	0.00164619	9.60212	0.00160529	9.40274	0.0016525	9.99582
0.00165457	9.74915	0.00163026	9.54882	0.00164754	9.61128	0.00160661	9.41133	0.00165386	10.0031
0.00165593	9.75908	0.0016316	9.55713	0.0016489	9.62042	0.00160793	9.42	0.00165522	10.0101
0.00165729	9.76897	0.00163294	9.56548	0.00165025	9.62955	0.00160925	9.42874	0.00165658	10.0168
0.00165865	9.77881	0.00163428	9.57387	0.0016516	9.63865	0.00161057	9.43755	0.00165794	10.0233
0.00166001	9.78858	0.00163562	9.5823	0.00165296	9.64772	0.00161189	9.44641	0.0016593	10.0295
0.00166137	9.79825	0.00163696	9.59077	0.00165431	9.65675	0.00161321	9.45533	0.00166066	10.0355
0.00166273	9.80781	0.0016383	9.59928	0.00165566	9.66573	0.00161453	9.46431	0.00166202	10.0413
0.00166409	9.81724	0.00163964	9.60784	0.00165702	9.67466	0.00161585	9.47333	0.00166337	10.047
0.00166545	9.82653	0.00164098	9.61645	0.00165837	9.68353	0.00161717	9.48241	0.00166473	10.0524
0.00166681	9.83569	0.00164232	9.62512	0.00165973	9.69234	0.00161849	9.49154	0.00166609	10.0578
0.00166817	9.8447	0.00164366	9.63384	0.00166108	9.70107	0.00161981	9.50072	0.00166745	10.063
0.00166953	9.85357	0.001645	9.64262	0.00166243	9.70973	0.00162113	9.50995	0.00166881	10.0681
0.00167089	9.86229	0.00164634	9.65145	0.00166379	9.71829	0.00162245	9.51923	0.00167017	10.0732
0.00167225	9.87088	0.00164768	9.66034	0.00166514	9.72677	0.00162377	9.52856	0.00167153	10.0782
0.00167361	9.87935	0.00164902	9.66928	0.00166649	9.73514	0.00162509	9.53794	0.00167289	10.0832
0.00167497	9.88769	0.00165035	9.67827	0.00166785	9.74342	0.00162642	9.54736	0.00167425	10.0882
0.00167633	9.89592	0.00165169	9.68729	0.0016692	9.75158	0.00162774	9.55682	0.00167561	10.0933
0.00167769	9.90406	0.00165303	9.69634	0.00167055	9.75963	0.00162906	9.56631	0.00167697	10.0984
0.00167905	9.91211	0.00165437	9.70541	0.00167191	9.76756	0.00163038	9.57583	0.00167833	10.1036
0.00168041	9.92008	0.00165571	9.7145	0.00167326	9.77538	0.0016317	9.58537	0.00167968	10.1088
0.00168177	9.928	0.00165705	9.72359	0.00167461	9.78307	0.00163302	9.59492	0.00168104	10.1143
0.00168313	9.93587	0.00165839	9.73269	0.00167597	9.79065	0.00163434	9.60447	0.0016824	10.1198
0.00168449	9.94372	0.00165973	9.74178	0.00167732	9.7981	0.00163566	9.61402	0.00168376	10.1255
0.00168585	9.95157	0.00166107	9.75086	0.00167868	9.80543	0.00163698	9.62356	0.00168512	10.1314
0.00168721	9.95941	0.00166241	9.75993	0.00168003	9.81264	0.0016383	9.63308	0.00168648	10.1374
0.00168857	9.96729	0.00166375	9.76897	0.00168138	9.81973	0.00163962	9.64257	0.00168784	10.1437
0.00168993	9.9752	0.00166509	9.77799	0.00168274	9.8267	0.00164094	9.65203	0.0016892	10.1501
0.00169129	9.98316	0.00166643	9.78697	0.00168409	9.83355	0.00164226	9.66143	0.00169056	10.1567
0.00169265	9.99119	0.00166777	9.79592	0.00168544	9.8403	0.00164358	9.67078	0.00169192	10.1635
0.00169401	9.99928	0.00166911	9.80482	0.0016868	9.84695	0.0016449	9.68005	0.00169328	10.1705
0.00169537	10.0075	0.00167045	9.81368	0.00168815	9.85349	0.00164622	9.68924	0.00169464	10.1777
0.00169673	10.0157	0.00167179	9.82249	0.0016895	9.85995	0.00164755	9.69833	0.00169599	10.1851
0.00169809	10.024	0.00167313	9.83124	0.00169086	9.86633	0.00164887	9.70731	0.00169735	10.1926
0.00169945	10.0324	0.00167447	9.83992	0.00169221	9.87264	0.00165019	9.71617	0.00169871	10.2003
0.00170081	10.0409	0.00167581	9.84854	0.00169356	9.8789	0.00165151	9.72491	0.00170007	10.2082
0.00170217	10.0494	0.00167715	9.85709	0.00169492	9.88511	0.00165283	9.7335	0.00170143	10.2162
0.00170353	10.058	0.00167849	9.86556	0.00169627	9.8913	0.00165415	9.74195	0.00170279	10.2243
0.00170489	10.0666	0.00167983	9.87395	0.00169762	9.89747	0.00165547	9.75024	0.00170415	10.2326
0.00170625	10.0752	0.00168117	9.88225	0.00169898	9.90364	0.00165679	9.75836	0.00170551	10.241
0.00170761	10.0838	0.00168251	9.89046	0.00170033	9.90983	0.00165811	9.76631	0.00170687	10.2495
0.00170897	10.0924	0.00168385	9.89857	0.00170169	9.91605	0.00165943	9.77409	0.00170823	10.2582
0.00171033	10.101	0.00168519	9.90659	0.00170304	9.92232	0.00166075	9.78167	0.00170959	10.267
0.00171169	10.1095	0.00168653	9.9145	0.00170439	9.92864	0.00166207	9.78908	0.00171095	10.2758
0.00171305	10.118	0.00168787	9.92231	0.00170575	9.93503	0.00166339	9.79629	0.00171231	10.2848
0.00171441	10.1263	0.00168921	9.93	0.0017071	9.94149	0.00166471	9.80332	0.00171366	10.2939
0.00171577	10.1347	0.00169055	9.93759	0.00170845	9.94805	0.00166603	9.81017	0.00171502	10.303
0.00171713	10.1429	0.00169189	9.94506	0.00170981	9.9547	0.00166735	9.81685	0.00171638	10.3123
0.00171849	10.151	0.00169323	9.95242	0.00171116	9.96146	0.00166868	9.82336	0.00171774	10.3217
0.00171985	10.1591	0.00169457	9.95966	0.00171251	9.96832	0.00167	9.82971	0.0017191	10.3311
0.00172121	10.167	0.00169591	9.9668	0.00171387	9.97531	0.00167132	9.8359	0.00172046	10.3407
0.00172257	10.1748	0.00169725	9.97382	0.00171522	9.98242	0.00167264	9.84195	0.00172182	10.3503
0.00172393	10.1825	0.00169859	9.98074	0.00171657	9.98965	0.00167396	9.84787	0.00172318	10.3601
0.00172529	10.1901	0.00169993	9.98756	0.00171793	9.997	0.00167528	9.85367	0.00172454	10.3699
0.00172665	10.1975	0.00170127	9.99428	0.00171928	10.0045	0.0016766	9.85937	0.0017259	10.3799
0.00172801	10.2048	0.0017026	10.0009	0.00172064	10.0121	0.00167792	9.86497	0.00172726	10.3899
0.00172937	10.2119	0.00170394	10.0075	0.00172199	10.0197	0.00167924	9.8705	0.00172862	10.4
0.00173073	10.2189	0.00170528	10.014	0.00172334	10.0276	0.00168056	9.87597	0.00172998	10.4103
0.00173209	10.2257	0.00170662	10.0204	0.0017247	10.0355	0.00168188	9.8814	0.00173133	10.4206
0.00173345	10.2324	0.00170796	10.0267	0.00172605	10.0435	0.0016832	9.88679	0.00173269	10.431
0.00173481	10.2389	0.0017093	10.0331	0.0017274	10.0516	0.00168452	9.89219	0.00173405	10.4415
0.00173617	10.2453	0.00171064	10.0393	0.00172876	10.0598	0.00168584	9.89759	0.00173541	10.452
0.00173753	10.2516	0.00171198	10.0456	0.00173011	10.0681	0.00168716	9.90301	0.00173677	10.4626
0.00173889	10.2578	0.00171332	10.0519	0.00173146	10.0764	0.00168849	9.90847	0.00173813	10.4733
0.00174025	10.2639	0.00171466	10.0581	0.00173282	10.0848	0.00168981	9.91398	0.00173949	10.484
0.00174161	10.27	0.001716	10.0644	0.00173417	10.0933	0.00169113	9.91955	0.00174085	10.4948
0.00174297	10.276	0.00171734	10.0706	0.00173552	10.1019	0.00169245	9.92521	0.00174221	10.5055
0.00174433	10.282	0.00171868	10.077	0.00173688	10.1105	0.00169377	9.93095	0.00174357	10.5162
0.00174569	10.288	0.00172002	10.0833	0.00173823	10.1191	0.00169509	9.93679	0.00174493	10.5269
0.00174705	10.294	0.00172136	10.0897	0.00173959	10.1277	0.00169641	9.94274	0.00174629	10.5376
0.00174841	10.3	0.0017227	10.0962	0.00174094	10.1364	0.00169773	9.94881	0.00174764	10.5482
0.00174977	10.3062	0.00172404	10.1027	0.00174229	10.1451	0.00169905	9.95501	0.001749	10.5587
0.00175113	10.3124	0.00172538	10.1093	0.00174365	10.1539	0.00170037	9.96134	0.00175036	10.569
0.00175249	10.3188	0.00172672	10.1161	0.001745	10.1627	0.00170169	9.96781	0.00175172	10.5793
0.00175385	10.3253	0.00172806	10.1229	0.00174635	10.1715	0.00170301	9.97442	0.00175308	10.5894
0.00175521	10.3319	0.0017294	10.1298	0.00174771	10.1803	0.00170433	9.98117	0.00175444	10.5994
0.00175657	10.3388	0.00173074	10.1368	0.00174906	10.1892	0.00170565	9.98807	0.0017558	10.6091
0.00175793	10.3458	0.00173208	10.1439	0.00175041	10.1981	0.00170697	9.99512	0.00175716	10.6187
0.00175929	10.3531	0.00173342	10.1511	0.00175177	10.2071	0.0017083	10.0023	0.00175852	10.6281
0.00176065	10.3606	0.00173476	10.1584	0.00175312	10.2161	0.00170962	10.0096	0.00175988	10.6373
0.00176201	10.3684	0.0017361	10.1659	0.00175447	10.2251	0.00171094	10.0171	0.00176124	10.6462
0.00176337	10.3765	0.00173744	10.1735	0.00175583	10.2341	0.00171226	10.0247	0.0017626	10.6549
0.00176473	10.3848	0.00173878	10.1811	0.00175718	10.2431	0.00171358	10.0325	0.00176396	10.6634
0.00176609	10.3935	0.00174012	10.1889	0.00175854	10.2522	0.0017149	10.0403	0.00176531	10.6716
0.00176745	10.4024	0.00174146	10.1967	0.00175989	10.2613	0.00171622	10.0483	0.00176667	10.6796
0.00176882	10.4116	0.0017428	10.2046	0.00176124	10.2704	0.00171754	10.0564	0.00176803	10.6873
0.00177018	10.4209	0.00174414	10.2126	0.0017626	10.2795	0.00171886	10.0647	0.00176939	10.6948
0.00177154	10.4305	0.00174548	10.2207	0.00176395	10.2886	0.00172018	10.073	0.00177075	10.702
0.0017729	10.4402	0.00174682	10.2288	0.0017653	10.2977	0.0017215	10.0814	0.00177211	10.709
0.00177426	10.45	0.00174816	10.237	0.00176666	10.3067	0.00172282	10.0899	0.00177347	10.7157
0.00177562	10.4598	0.0017495	10.2453	0.00176801	10.3158	0.00172414	10.0986	0.00177483	10.7222
0.00177698	10.4698	0.00175084	10.2536	0.00176936	10.3248	0.00172546	10.1073	0.00177619	10.7285
0.00177834	10.4797	0.00175218	10.2619	0.00177072	10.3338	0.00172679	10.116	0.00177755	10.7346
0.0017797	10.4896	0.00175352	10.2703	0.00177207	10.3428	0.00172811	10.1249	0.00177891	10.7405
0.00178106	10.4995	0.00175486	10.2787	0.00177343	10.3517	0.00172943	10.1338	0.00178027	10.7462
0.00178242	10.5093	0.0017562	10.2872	0.00177478	10.3606	0.00173075	10.1427	0.00178163	10.7518
0.00178378	10.5191	0.00175754	10.2957	0.00177613	10.3693	0.00173207	10.1517	0.00178299	10.7573
0.00178514	10.5288	0.00175887	10.3043	0.00177749	10.3781	0.00173339	10.1608	0.00178434	10.7627
0.0017865	10.5384	0.00176021	10.3129	0.00177884	10.3867	0.00173471	10.1699	0.0017857	10.768
0.00178786	10.5478	0.00176155	10.3216	0.00178019	10.3953	0.00173603	10.179	0.00178706	10.7732
0.00178922	10.5571	0.00176289	10.3303	0.00178155	10.4038	0.00173735	10.1882	0.00178842	10.7784
0.00179058	10.5664	0.00176423	10.339	0.0017829	10.4122	0.00173867	10.1974	0.00178978	10.7836
0.00179194	10.5754	0.00176557	10.3478	0.00178425	10.4205	0.00173999	10.2067	0.00179114	10.7888
0.0017933	10.5844	0.00176691	10.3567	0.00178561	10.4288	0.00174131	10.216	0.0017925	10.794
0.00179466	10.5932	0.00176825	10.3656	0.00178696	10.4369	0.00174263	10.2254	0.00179386	10.7992
0.00179602	10.602	0.00176959	10.3746	0.00178831	10.445	0.00174395	10.2348	0.00179522	10.8046
0.00179738	10.6106	0.00177093	10.3836	0.00178967	10.4529	0.00174527	10.2442	0.00179658	10.81
0.00179874	10.6191	0.00177227	10.3926	0.00179102	10.4608	0.0017466	10.2536	0.00179794	10.8156
0.0018001	10.6275	0.00177361	10.4017	0.00179238	10.4686	0.00174792	10.2631	0.0017993	10.8213
0.00180146	10.6358	0.00177495	10.4108	0.00179373	10.4762	0.00174924	10.2725	0.00180066	10.8271
0.00180282	10.644	0.00177629	10.4199	0.00179508	10.4838	0.00175056	10.282	0.00180201	10.8331
0.00180418	10.6522	0.00177763	10.4291	0.00179644	10.4912	0.00175188	10.2915	0.00180337	10.8393
0.00180554	10.6603	0.00177897	10.4382	0.00179779	10.4985	0.0017532	10.3009	0.00180473	10.8456
0.0018069	10.6684	0.00178031	10.4473	0.00179914	10.5058	0.00175452	10.3104	0.00180609	10.8522
0.00180826	10.6764	0.00178165	10.4564	0.0018005	10.5129	0.00175584	10.3198	0.00180745	10.8589
0.00180962	10.6844	0.00178299	10.4655	0.00180185	10.5199	0.00175716	10.3292	0.00180881	10.8658
0.00181098	10.6924	0.00178433	10.4746	0.0018032	10.5268	0.00175848	10.3386	0.00181017	10.8729
0.00181234	10.7005	0.00178567	10.4836	0.00180456	10.5337	0.0017598	10.3479	0.00181153	10.8801
0.0018137	10.7085	0.00178701	10.4926	0.00180591	10.5404	0.00176112	10.3572	0.00181289	10.8876
0.00181506	10.7165	0.00178835	10.5016	0.00180727	10.547	0.00176244	10.3664	0.00181425	10.8952
0.00181642	10.7246	0.00178969	10.5105	0.00180862	10.5536	0.00176376	10.3755	0.00181561	10.903
0.00181778	10.7327	0.00179103	10.5194	0.00180997	10.5601	0.00176509	10.3845	0.00181697	10.911
0.00181914	10.7409	0.00179237	10.5282	0.00181133	10.5665	0.00176641	10.3934	0.00181833	10.9191
0.0018205	10.749	0.00179371	10.5369	0.00181268	10.5729	0.00176773	10.4023	0.00181968	10.9274
0.00182186	10.7573	0.00179505	10.5456	0.00181403	10.5792	0.00176905	10.411	0.00182104	10.9358
0.00182322	10.7655	0.00179639	10.5542	0.00181539	10.5854	0.00177037	10.4196	0.0018224	10.9444
0.00182458	10.7738	0.00179773	10.5628	0.00181674	10.5917	0.00177169	10.428	0.00182376	10.9531
0.00182594	10.7821	0.00179907	10.5713	0.00181809	10.598	0.00177301	10.4363	0.00182512	10.9619
0.0018273	10.7904	0.00180041	10.5797	0.00181945	10.6042	0.00177433	10.4445	0.00182648	10.9709
0.00182866	10.7987	0.00180175	10.588	0.0018208	10.6105	0.00177565	10.4525	0.00182784	10.9799
0.00183002	10.807	0.00180309	10.5962	0.00182215	10.6168	0.00177697	10.4604	0.0018292	10.9891
0.00183138	10.8153	0.00180443	10.6044	0.00182351	10.6231	0.00177829	10.4681	0.00183056	10.9984
0.00183274	10.8235	0.00180577	10.6124	0.00182486	10.6295	0.00177961	10.4756	0.00183192	11.0077
0.0018341	10.8318	0.00180711	10.6204	0.00182622	10.636	0.00178093	10.483	0.00183328	11.0172
0.00183546	10.8399	0.00180845	10.6283	0.00182757	10.6426	0.00178225	10.4902	0.00183464	11.0267
0.00183682	10.8481	0.00180979	10.636	0.00182892	10.6492	0.00178358	10.4973	0.001836	11.0364
0.00183818	10.8561	0.00181113	10.6437	0.00183028	10.656	0.0017849	10.5042	0.00183736	11.0461
0.00183954	10.8641	0.00181247	10.6512	0.00183163	10.6628	0.00178622	10.5109	0.00183871	11.0559
0.0018409	10.872	0.00181381	10.6587	0.00183298	10.6698	0.00178754	10.5175	0.00184007	11.0658
0.00184226	10.8799	0.00181515	10.666	0.00183434	10.6769	0.00178886	10.524	0.00184143	11.0757
0.00184362	10.8876	0.00181649	10.6733	0.00183569	10.6841	0.00179018	10.5303	0.00184279	11.0857
0.00184498	10.8953	0.00181783	10.6804	0.00183704	10.6914	0.0017915	10.5365	0.00184415	11.0958
0.00184634	10.9028	0.00181917	10.6875	0.0018384	10.6988	0.00179282	10.5427	0.00184551	11.106
0.0018477	10.9103	0.00182051	10.6944	0.00183975	10.7063	0.00179414	10.5487	0.00184687	11.1162
0.00184906	10.9176	0.00182185	10.7013	0.00184111	10.714	0.00179546	10.5546	0.00184823	11.1265
0.00185042	10.9248	0.00182319	10.7081	0.00184246	10.7218	0.00179678	10.5605	0.00184959	11.1368
0.00185178	10.9318	0.00182452	10.7148	0.00184381	10.7296	0.0017981	10.5663	0.00185095	11.1472
0.00185314	10.9388	0.00182586	10.7214	0.00184517	10.7376	0.00179942	10.5721	0.00185231	11.1576
0.0018545	10.9456	0.0018272	10.7279	0.00184652	10.7457	0.00180074	10.5778	0.00185367	11.168
0.00185586	10.9523	0.00182854	10.7344	0.00184787	10.7538	0.00180207	10.5836	0.00185503	11.1785
0.00185722	10.9588	0.00182988	10.7409	0.00184923	10.7621	0.00180339	10.5893	0.00185639	11.189
0.00185858	10.9653	0.00183122	10.7473	0.00185058	10.7704	0.00180471	10.595	0.00185774	11.1995
0.00185994	10.9717	0.00183256	10.7537	0.00185193	10.7788	0.00180603	10.6008	0.0018591	11.2099
0.00186131	10.978	0.0018339	10.76	0.00185329	10.7873	0.00180735	10.6066	0.00186046	11.2204
0.00186267	10.9843	0.00183524	10.7664	0.00185464	10.7958	0.00180867	10.6125	0.00186182	11.2308
0.00186403	10.9905	0.00183658	10.7728	0.001856	10.8044	0.00180999	10.6184	0.00186318	11.2412
0.00186539	10.9967	0.00183792	10.7791	0.00185735	10.813	0.00181131	10.6244	0.00186454	11.2515
0.00186675	11.0028	0.00183926	10.7855	0.0018587	10.8216	0.00181263	10.6304	0.0018659	11.2617
0.00186811	11.009	0.0018406	10.792	0.00186006	10.8303	0.00181395	10.6366	0.00186726	11.2718
0.00186947	11.0151	0.00184194	10.7985	0.00186141	10.8391	0.00181527	10.6429	0.00186862	11.2818
0.00187083	11.0214	0.00184328	10.805	0.00186276	10.8478	0.00181659	10.6492	0.00186998	11.2916
0.00187219	11.0276	0.00184462	10.8116	0.00186412	10.8566	0.00181791	10.6557	0.00187134	11.3013
0.00187355	11.034	0.00184596	10.8183	0.00186547	10.8654	0.00181923	10.6623	0.0018727	11.3109
0.00187491	11.0405	0.0018473	10.825	0.00186682	10.8742	0.00182056	10.669	0.00187406	11.3203
0.00187627	11.0471	0.00184864	10.8318	0.00186818	10.883	0.00182188	10.6758	0.00187542	11.3295
0.00187763	11.0539	0.00184998	10.8387	0.00186953	10.8919	0.0018232	10.6828	0.00187677	11.3385
0.00187899	11.0608	0.00185132	10.8457	0.00187089	10.9008	0.00182452	10.6899	0.00187813	11.3473
0.00188035	11.0679	0.00185266	10.8527	0.00187224	10.9096	0.00182584	10.6971	0.00187949	11.3559
0.00188171	11.0751	0.001854	10.8599	0.00187359	10.9185	0.00182716	10.7045	0.00188085	11.3643
0.00188307	11.0826	0.00185534	10.8671	0.00187495	10.9274	0.00182848	10.7119	0.00188221	11.3724
0.00188443	11.0904	0.00185668	10.8745	0.0018763	10.9363	0.0018298	10.7195	0.00188357	11.3803
0.00188579	11.0984	0.00185802	10.8819	0.00187765	10.9452	0.00183112	10.7272	0.00188493	11.388
0.00188715	11.1067	0.00185936	10.8894	0.00187901	10.9541	0.00183244	10.7351	0.00188629	11.3955
0.00188851	11.1152	0.0018607	10.8971	0.00188036	10.9629	0.00183376	10.743	0.00188765	11.4028
0.00188987	11.1239	0.00186204	10.9048	0.00188171	10.9718	0.00183508	10.751	0.00188901	11.4098
0.00189123	11.1328	0.00186338	10.9126	0.00188307	10.9807	0.0018364	10.7592	0.00189037	11.4166
0.00189259	11.1419	0.00186472	10.9205	0.00188442	10.9895	0.00183773	10.7674	0.00189173	11.4232
0.00189395	11.1512	0.00186606	10.9284	0.00188578	10.9984	0.00183905	10.7757	0.00189309	11.4296
0.00189531	11.1606	0.0018674	10.9365	0.00188713	11.0072	0.00184037	10.7841	0.00189445	11.4359
0.00189667	11.1702	0.00186874	10.9446	0.00188848	11.016	0.00184169	10.7926	0.0018958	11.442
0.00189803	11.1798	0.00187008	10.9528	0.00188984	11.0248	0.00184301	10.8011	0.00189716	11.4479
0.00189939	11.1895	0.00187142	10.961	0.00189119	11.0335	0.00184433	10.8097	0.00189852	11.4536
0.00190075	11.1992	0.00187276	10.9693	0.00189254	11.0423	0.00184565	10.8184	0.00189988	11.4593
0.00190211	11.2089	0.0018741	10.9777	0.0018939	11.0509	0.00184697	10.8271	0.00190124	11.4649
0.00190347	11.2186	0.00187544	10.9861	0.00189525	11.0596	0.00184829	10.8359	0.0019026	11.4703
0.00190483	11.2282	0.00187678	10.9945	0.0018966	11.0681	0.00184961	10.8448	0.00190396	11.4758
0.00190619	11.2378	0.00187812	11.003	0.00189796	11.0766	0.00185093	10.8537	0.00190532	11.4811
0.00190755	11.2474	0.00187946	11.0116	0.00189931	11.0851	0.00185225	10.8626	0.00190668	11.4865
0.00190891	11.2568	0.0018808	11.0201	0.00190067	11.0935	0.00185357	10.8716	0.00190804	11.4919
0.00191027	11.2662	0.00188214	11.0287	0.00190202	11.1018	0.00185489	10.8805	0.0019094	11.4973
0.00191163	11.2754	0.00188348	11.0373	0.00190337	11.11	0.00185622	10.8896	0.00191076	11.5027
0.00191299	11.2846	0.00188482	11.046	0.00190473	11.1181	0.00185754	10.8986	0.00191212	11.5082
0.00191435	11.2936	0.00188616	11.0547	0.00190608	11.1262	0.00185886	10.9077	0.00191348	11.5138
0.00191571	11.3026	0.0018875	11.0634	0.00190743	11.1342	0.00186018	10.9168	0.00191484	11.5195
0.00191707	11.3114	0.00188884	11.0721	0.00190879	11.1421	0.0018615	10.9259	0.00191619	11.5253
0.00191843	11.3201	0.00189018	11.0808	0.00191014	11.1498	0.00186282	10.935	0.00191755	11.5312
0.00191979	11.3287	0.00189152	11.0896	0.0019115	11.1575	0.00186414	10.9441	0.00191891	11.5373
0.00192115	11.3373	0.00189286	11.0984	0.00191285	11.1651	0.00186546	10.9533	0.00192027	11.5436
0.00192251	11.3457	0.0018942	11.1072	0.0019142	11.1726	0.00186678	10.9624	0.00192163	11.55
0.00192387	11.3541	0.00189554	11.116	0.00191556	11.1801	0.0018681	10.9715	0.00192299	11.5566
0.00192523	11.3624	0.00189688	11.1249	0.00191691	11.1874	0.00186942	10.9806	0.00192435	11.5634
0.00192659	11.3706	0.00189822	11.1337	0.00191826	11.1946	0.00187074	10.9897	0.00192571	11.5703
0.00192795	11.3788	0.00189956	11.1426	0.00191962	11.2018	0.00187206	10.9988	0.00192707	11.5774
0.00192931	11.3869	0.0019009	11.1514	0.00192097	11.2088	0.00187339	11.0078	0.00192843	11.5847
0.00193067	11.395	0.00190223	11.1603	0.00192232	11.2158	0.00187471	11.0168	0.00192979	11.5922
0.00193203	11.4031	0.00190357	11.1691	0.00192368	11.2228	0.00187603	11.0258	0.00193115	11.5999
0.00193339	11.4111	0.00190491	11.1779	0.00192503	11.2296	0.00187735	11.0347	0.00193251	11.6077
0.00193476	11.4192	0.00190625	11.1867	0.00192639	11.2364	0.00187867	11.0435	0.00193387	11.6157
0.00193612	11.4272	0.00190759	11.1955	0.00192774	11.2432	0.00187999	11.0523	0.00193522	11.6238
0.00193748	11.4353	0.00190893	11.2043	0.00192909	11.2499	0.00188131	11.061	0.00193658	11.6321
0.00193884	11.4434	0.00191027	11.213	0.00193045	11.2565	0.00188263	11.0696	0.00193794	11.6405
0.0019402	11.4515	0.00191161	11.2217	0.0019318	11.2631	0.00188395	11.0782	0.0019393	11.6491
0.00194156	11.4596	0.00191295	11.2303	0.00193315	11.2697	0.00188527	11.0866	0.00194066	11.6578
0.00194292	11.4678	0.00191429	11.2389	0.00193451	11.2763	0.00188659	11.095	0.00194202	11.6667
0.00194428	11.476	0.00191563	11.2474	0.00193586	11.2829	0.00188791	11.1033	0.00194338	11.6756
0.00194564	11.4842	0.00191697	11.2559	0.00193721	11.2895	0.00188923	11.1114	0.00194474	11.6847
0.001947	11.4925	0.00191831	11.2643	0.00193857	11.2961	0.00189056	11.1194	0.0019461	11.6939
0.00194836	11.5007	0.00191965	11.2726	0.00193992	11.3027	0.00189188	11.1274	0.00194746	11.7032
0.00194972	11.509	0.00192099	11.2809	0.00194128	11.3093	0.0018932	11.1351	0.00194882	11.7125
0.00195108	11.5173	0.00192233	11.2891	0.00194263	11.316	0.00189452	11.1428	0.00195018	11.722
0.00195244	11.5255	0.00192367	11.2972	0.00194398	11.3228	0.00189584	11.1503	0.00195154	11.7316
0.0019538	11.5338	0.00192501	11.3053	0.00194534	11.3296	0.00189716	11.1577	0.0019529	11.7412
0.00195516	11.542	0.00192635	11.3133	0.00194669	11.3365	0.00189848	11.1649	0.00195426	11.7509
0.00195652	11.5503	0.00192769	11.3212	0.00194804	11.3435	0.0018998	11.1721	0.00195561	11.7607
0.00195788	11.5585	0.00192903	11.329	0.0019494	11.3505	0.00190112	11.1791	0.00195697	11.7705
0.00195924	11.5666	0.00193037	11.3368	0.00195075	11.3577	0.00190244	11.1859	0.00195833	11.7804
0.0019606	11.5747	0.00193171	11.3444	0.00195211	11.3649	0.00190376	11.1927	0.00195969	11.7904
0.00196196	11.5828	0.00193305	11.352	0.00195346	11.3722	0.00190508	11.1993	0.00196105	11.8004
0.00196332	11.5908	0.00193439	11.3595	0.00195481	11.3797	0.0019064	11.2058	0.00196241	11.8105
0.00196468	11.5987	0.00193573	11.367	0.00195617	11.3872	0.00190773	11.2123	0.00196377	11.8206
0.00196604	11.6065	0.00193707	11.3743	0.00195752	11.3948	0.00190905	11.2186	0.00196513	11.8307
0.0019674	11.6143	0.00193841	11.3816	0.00195887	11.4026	0.00191037	11.2248	0.00196649	11.8409
0.00196876	11.6219	0.00193975	11.3888	0.00196023	11.4104	0.00191169	11.231	0.00196785	11.8512
0.00197012	11.6295	0.00194109	11.3959	0.00196158	11.4183	0.00191301	11.2371	0.00196921	11.8614
0.00197148	11.637	0.00194243	11.403	0.00196293	11.4263	0.00191433	11.2432	0.00197057	11.8717
0.00197284	11.6443	0.00194377	11.41	0.00196429	11.4344	0.00191565	11.2492	0.00197193	11.8819
0.0019742	11.6516	0.00194511	11.4169	0.00196564	11.4426	0.00191697	11.2551	0.00197329	11.8922
0.00197556	11.6587	0.00194645	11.4238	0.001967	11.4509	0.00191829	11.2611	0.00197465	11.9025
0.00197692	11.6658	0.00194779	11.4306	0.00196835	11.4593	0.00191961	11.267	0.001976	11.9127
0.00197828	11.6728	0.00194913	11.4374	0.0019697	11.4677	0.00192093	11.273	0.00197736	11.9229
0.00197964	11.6796	0.00195047	11.4441	0.00197106	11.4762	0.00192225	11.279	0.00197872	11.9331
0.001981	11.6864	0.00195181	11.4509	0.00197241	11.4847	0.00192357	11.285	0.00198008	11.9432
0.00198236	11.6931	0.00195315	11.4576	0.00197376	11.4934	0.0019249	11.291	0.00198144	11.9532
0.00198372	11.6997	0.00195449	11.4642	0.00197512	11.502	0.00192622	11.2972	0.0019828	11.9632
0.00198508	11.7063	0.00195583	11.4709	0.00197647	11.5107	0.00192754	11.3033	0.00198416	11.973
0.00198644	11.7128	0.00195717	11.4776	0.00197783	11.5195	0.00192886	11.3096	0.00198552	11.9828
0.0019878	11.7193	0.00195851	11.4843	0.00197918	11.5282	0.00193018	11.3159	0.00198688	11.9924
0.00198916	11.7258	0.00195985	11.491	0.00198053	11.537	0.0019315	11.3224	0.00198824	12.0019
0.00199052	11.7323	0.00196119	11.4977	0.00198189	11.5458	0.00193282	11.3289	0.0019896	12.0112
0.00199188	11.7388	0.00196253	11.5045	0.00198324	11.5546	0.00193414	11.3355	0.00199096	12.0204
0.00199324	11.7453	0.00196387	11.5113	0.00198459	11.5635	0.00193546	11.3423	0.00199232	12.0295
0.0019946	11.752	0.00196521	11.5181	0.00198595	11.5723	0.00193678	11.3492	0.00199368	12.0383
0.00199597	11.7586	0.00196655	11.525	0.0019873	11.5811	0.0019381	11.3562	0.00199504	12.047
0.00199733	11.7654	0.00196789	11.532	0.00198866	11.5899	0.00193942	11.3633	0.0019964	12.0554
0.00199869	11.7723	0.00196923	11.539	0.00199001	11.5987	0.00194075	11.3706	0.00199775	12.0637
0.00200005	11.7793	0.00197057	11.5461	0.00199136	11.6075	0.00194207	11.378	0.00199911	12.0718
0.00200141	11.7865	0.00197191	11.5533	0.00199272	11.6163	0.00194339	11.3855	0.00200047	12.0797
0.00200277	11.7938	0.00197325	11.5605	0.00199407	11.6251	0.00194471	11.3932	0.00200183	12.0874
0.00200413	11.8013	0.00197459	11.5679	0.00199542	11.6339	0.00194603	11.401	0.00200319	12.0948
0.00200549	11.809	0.00197593	11.5753	0.00199678	11.6426	0.00194735	11.4089	0.00200455	12.1021
0.00200685	11.8168	0.00197727	11.5829	0.00199813	11.6514	0.00194867	11.417	0.00200591	12.1092
0.00200821	11.8249	0.00197861	11.5905	0.00199948	11.6601	0.00194999	11.4251	0.00200727	12.1161
0.00200957	11.8332	0.00197995	11.5982	0.00200084	11.6688	0.00195131	11.4334	0.00200863	12.1228
0.00201093	11.8417	0.00198129	11.6061	0.00200219	11.6775	0.00195263	11.4418	0.00200999	12.1294
0.00201229	11.8504	0.00198263	11.614	0.00200355	11.6861	0.00195395	11.4502	0.00201135	12.1358
0.00201365	11.8592	0.00198397	11.622	0.0020049	11.6948	0.00195527	11.4588	0.00201271	12.142
0.00201501	11.8682	0.00198531	11.63	0.00200625	11.7034	0.00195659	11.4674	0.00201407	12.1481
0.00201637	11.8773	0.00198665	11.6382	0.00200761	11.7119	0.00195792	11.4761	0.00201543	12.1541
0.00201773	11.8865	0.00198799	11.6464	0.00200896	11.7205	0.00195924	11.4849	0.00201679	12.1599
0.00201909	11.8959	0.00198933	11.6548	0.00201031	11.729	0.00196056	11.4937	0.00201814	12.1657
0.00202045	11.9053	0.00199067	11.6631	0.00201167	11.7374	0.00196188	11.5026	0.0020195	12.1714
0.00202181	11.9147	0.00199201	11.6715	0.00201302	11.7458	0.0019632	11.5115	0.00202086	12.1771
0.00202317	11.9241	0.00199335	11.68	0.00201438	11.7541	0.00196452	11.5205	0.00202222	12.1827
0.00202453	11.9336	0.00199469	11.6885	0.00201573	11.7624	0.00196584	11.5294	0.00202358	12.1883
0.00202589	11.9431	0.00199603	11.697	0.00201708	11.7706	0.00196716	11.5385	0.00202494	12.1939
0.00202725	11.9525	0.00199737	11.7056	0.00201844	11.7788	0.00196848	11.5475	0.0020263	12.1995
0.00202861	11.9618	0.00199871	11.7142	0.00201979	11.7869	0.0019698	11.5566	0.00202766	12.2051
0.00202997	11.9711	0.00200005	11.7228	0.00202114	11.7949	0.00197112	11.5656	0.00202902	12.2108
0.00203133	11.9804	0.00200139	11.7314	0.0020225	11.8028	0.00197244	11.5747	0.00203038	12.2166
0.00203269	11.9895	0.00200273	11.74	0.00202385	11.8107	0.00197377	11.5838	0.00203174	12.2225
0.00203405	11.9986	0.00200407	11.7487	0.00202521	11.8185	0.00197509	11.5929	0.0020331	12.2285
0.00203541	12.0075	0.00200541	11.7573	0.00202656	11.8262	0.00197641	11.602	0.00203446	12.2346
0.00203677	12.0164	0.00200675	11.766	0.00202791	11.8338	0.00197773	11.6112	0.00203582	12.2408
0.00203813	12.0251	0.00200808	11.7747	0.00202927	11.8414	0.00197905	11.6203	0.00203718	12.2472
0.00203949	12.0337	0.00200942	11.7833	0.00203062	11.8489	0.00198037	11.6294	0.00203854	12.2538
0.00204085	12.0423	0.00201076	11.792	0.00203197	11.8563	0.00198169	11.6385	0.00203989	12.2605
0.00204221	12.0507	0.0020121	11.8006	0.00203333	11.8636	0.00198301	11.6476	0.00204125	12.2674
0.00204357	12.059	0.00201344	11.8093	0.00203468	11.8708	0.00198433	11.6567	0.00204261	12.2745
0.00204493	12.0673	0.00201478	11.8179	0.00203604	11.878	0.00198565	11.6657	0.00204397	12.2818
0.00204629	12.0755	0.00201612	11.8266	0.00203739	11.885	0.00198697	11.6748	0.00204533	12.2892
0.00204765	12.0835	0.00201746	11.8352	0.00203874	11.892	0.00198829	11.6838	0.00204669	12.2968
0.00204901	12.0916	0.0020188	11.8438	0.0020401	11.899	0.00198962	11.6928	0.00204805	12.3045
0.00205037	12.0995	0.00202014	11.8524	0.00204145	11.9059	0.00199094	11.7017	0.00204941	12.3125
0.00205174	12.1074	0.00202148	11.861	0.0020428	11.9127	0.00199226	11.7106	0.00205077	12.3206
0.0020531	12.1153	0.00202282	11.8696	0.00204416	11.9194	0.00199358	11.7194	0.00205213	12.3288
0.00205446	12.1231	0.00202416	11.8781	0.00204551	11.9261	0.0019949	11.7281	0.00205349	12.3372
0.00205582	12.1309	0.0020255	11.8866	0.00204686	11.9328	0.00199622	11.7368	0.00205485	12.3458
0.00205718	12.1387	0.00202684	11.8952	0.00204822	11.9395	0.00199754	11.7455	0.00205621	12.3544
0.00205854	12.1465	0.00202818	11.9036	0.00204957	11.9461	0.00199886	11.754	0.00205757	12.3632
0.0020599	12.1543	0.00202952	11.9121	0.00205093	11.9527	0.00200018	11.7625	0.00205893	12.3722
0.00206126	12.162	0.00203086	11.9205	0.00205228	11.9593	0.0020015	11.7709	0.00206029	12.3812
0.00206262	12.1698	0.0020322	11.9288	0.00205363	11.9658	0.00200282	11.7791	0.00206164	12.3904
0.00206398	12.1777	0.00203354	11.9372	0.00205499	11.9724	0.00200414	11.7873	0.002063	12.3996
0.00206534	12.1855	0.00203488	11.9454	0.00205634	11.979	0.00200547	11.7954	0.00206436	12.409
0.0020667	12.1934	0.00203622	11.9536	0.00205769	11.9857	0.00200679	11.8033	0.00206572	12.4184
0.00206806	12.2013	0.00203756	11.9618	0.00205905	11.9924	0.00200811	11.8112	0.00206708	12.4279
0.00206942	12.2093	0.0020389	11.9699	0.0020604	11.9991	0.00200943	11.8189	0.00206844	12.4375
0.00207078	12.2172	0.00204024	11.9779	0.00206176	12.0058	0.00201075	11.8265	0.0020698	12.4471
0.00207214	12.2252	0.00204158	11.9859	0.00206311	12.0127	0.00201207	11.8339	0.00207116	12.4569
0.0020735	12.2333	0.00204292	11.9938	0.00206446	12.0196	0.00201339	11.8413	0.00207252	12.4666
0.00207486	12.2413	0.00204426	12.0016	0.00206582	12.0265	0.00201471	11.8485	0.00207388	12.4765
0.00207622	12.2494	0.0020456	12.0094	0.00206717	12.0336	0.00201603	11.8555	0.00207524	12.4863
0.00207758	12.2574	0.00204694	12.0171	0.00206852	12.0407	0.00201735	11.8625	0.0020766	12.4962
0.00207894	12.2654	0.00204828	12.0247	0.00206988	12.0479	0.00201867	11.8693	0.00207796	12.5062
0.0020803	12.2735	0.00204962	12.0323	0.00207123	12.0552	0.00201999	11.8761	0.00207932	12.5162
0.00208166	12.2815	0.00205096	12.0398	0.00207259	12.0626	0.00202132	11.8827	0.00208068	12.5262
0.00208302	12.2895	0.0020523	12.0472	0.00207394	12.0701	0.00202264	11.8892	0.00208204	12.5363
0.00208438	12.2974	0.00205364	12.0546	0.00207529	12.0777	0.00202396	11.8956	0.0020834	12.5463
0.00208574	12.3053	0.00205498	12.0619	0.00207665	12.0854	0.00202528	11.9019	0.00208475	12.5564
0.0020871	12.3132	0.00205632	12.0692	0.002078	12.0932	0.0020266	11.9081	0.00208611	12.5665
0.00208846	12.321	0.00205766	12.0764	0.00207935	12.1011	0.00202792	11.9143	0.00208747	12.5766
0.00208982	12.3288	0.002059	12.0835	0.00208071	12.1092	0.00202924	11.9204	0.00208883	12.5867
0.00209118	12.3365	0.00206034	12.0906	0.00208206	12.1173	0.00203056	11.9264	0.00209019	12.5968
0.00209254	12.3442	0.00206168	12.0976	0.00208342	12.1255	0.00203188	11.9323	0.00209155	12.6068
0.0020939	12.3517	0.00206302	12.1046	0.00208477	12.1337	0.0020332	11.9383	0.00209291	12.6168
0.00209526	12.3592	0.00206436	12.1115	0.00208612	12.1421	0.00203452	11.9442	0.00209427	12.6268
0.00209662	12.3666	0.0020657	12.1184	0.00208748	12.1506	0.00203584	11.9501	0.00209563	12.6367
0.00209798	12.374	0.00206704	12.1252	0.00208883	12.1591	0.00203717	11.956	0.00209699	12.6466
0.00209934	12.3812	0.00206838	12.132	0.00209018	12.1677	0.00203849	11.9618	0.00209835	12.6564
0.0021007	12.3884	0.00206972	12.1388	0.00209154	12.1763	0.00203981	11.9678	0.00209971	12.6661
0.00210207	12.3955	0.00207106	12.1456	0.00209289	12.185	0.00204113	11.9737	0.00210107	12.6758
0.00210343	12.4026	0.0020724	12.1523	0.00209425	12.1938	0.00204245	11.9797	0.00210243	12.6853
0.00210479	12.4096	0.00207374	12.159	0.0020956	12.2026	0.00204377	11.9857	0.00210379	12.6947
0.00210615	12.4165	0.00207508	12.1658	0.00209695	12.2115	0.00204509	11.9918	0.00210515	12.704
0.00210751	12.4234	0.00207642	12.1725	0.00209831	12.2204	0.00204641	11.9979	0.0021065	12.7131
0.00210887	12.4303	0.00207776	12.1792	0.00209966	12.2293	0.00204773	12.0042	0.00210786	12.7221
0.00211023	12.4372	0.0020791	12.186	0.00210101	12.2382	0.00204905	12.0105	0.00210922	12.731
0.00211159	12.444	0.00208044	12.1927	0.00210237	12.2472	0.00205037	12.0169	0.00211058	12.7397
0.00211295	12.4509	0.00208178	12.1996	0.00210372	12.2562	0.00205169	12.0234	0.00211194	12.7482
0.00211431	12.4578	0.00208312	12.2064	0.00210508	12.2652	0.00205302	12.0301	0.0021133	12.7565
0.00211567	12.4647	0.00208446	12.2133	0.00210643	12.2742	0.00205434	12.0368	0.00211466	12.7647
0.00211703	12.4717	0.0020858	12.2202	0.00210778	12.2833	0.00205566	12.0437	0.00211602	12.7727
0.00211839	12.4788	0.00208714	12.2273	0.00210914	12.2923	0.00205698	12.0507	0.00211738	12.7805
0.00211975	12.4859	0.00208848	12.2343	0.00211049	12.3013	0.0020583	12.0578	0.00211874	12.7881
0.00212111	12.4931	0.00208982	12.2415	0.00211184	12.3103	0.00205962	12.065	0.0021201	12.7955
0.00212247	12.5005	0.00209116	12.2487	0.0021132	12.3192	0.00206094	12.0724	0.00212146	12.8028
0.00212383	12.508	0.0020925	12.256	0.00211455	12.3282	0.00206226	12.08	0.00212282	12.8099
0.00212519	12.5156	0.00209384	12.2634	0.00211591	12.3371	0.00206358	12.0876	0.00212418	12.8168
0.00212655	12.5235	0.00209518	12.2709	0.00211726	12.346	0.0020649	12.0954	0.00212554	12.8235
0.00212791	12.5315	0.00209652	12.2785	0.00211861	12.3548	0.00206622	12.1033	0.0021269	12.8301
0.00212927	12.5397	0.00209786	12.2862	0.00211997	12.3637	0.00206755	12.1113	0.00212826	12.8366
0.00213063	12.5481	0.0020992	12.294	0.00212132	12.3725	0.00206887	12.1195	0.00212962	12.8429
0.00213199	12.5566	0.00210054	12.3019	0.00212268	12.3812	0.00207019	12.1278	0.00213097	12.8491
0.00213335	12.5654	0.00210188	12.3099	0.00212403	12.3899	0.00207151	12.1362	0.00213233	12.8552
0.00213471	12.5743	0.00210322	12.318	0.00212538	12.3986	0.00207283	12.1447	0.00213369	12.8612
0.00213607	12.5833	0.00210456	12.3262	0.00212674	12.4072	0.00207415	12.1532	0.00213505	12.8671
0.00213743	12.5925	0.0021059	12.3345	0.00212809	12.4157	0.00207547	12.1619	0.00213641	12.8729
0.00213879	12.6017	0.00210724	12.3429	0.00212944	12.4242	0.00207679	12.1707	0.00213777	12.8787
0.00214015	12.6111	0.00210858	12.3513	0.0021308	12.4326	0.00207811	12.1795	0.00213913	12.8845
0.00214151	12.6205	0.00210992	12.3598	0.00213215	12.441	0.00207943	12.1884	0.00214049	12.8902
0.00214287	12.6299	0.00211126	12.3684	0.00213351	12.4494	0.00208075	12.1973	0.00214185	12.8959
0.00214423	12.6394	0.0021126	12.3771	0.00213486	12.4576	0.00208207	12.2063	0.00214321	12.9017
0.00214559	12.6489	0.00211394	12.3858	0.00213621	12.4658	0.0020834	12.2153	0.00214457	12.9074
0.00214695	12.6584	0.00211528	12.3945	0.00213757	12.4739	0.00208472	12.2244	0.00214593	12.9132
0.00214832	12.6678	0.00211662	12.4033	0.00213892	12.482	0.00208604	12.2335	0.00214729	12.9191
0.00214968	12.6773	0.00211796	12.4121	0.00214027	12.49	0.00208736	12.2426	0.00214865	12.9251
0.00215104	12.6867	0.0021193	12.4209	0.00214163	12.4979	0.00208868	12.2517	0.00215001	12.9312
0.0021524	12.696	0.00212064	12.4298	0.00214298	12.5058	0.00209	12.2608	0.00215137	12.9374
0.00215376	12.7052	0.00212198	12.4386	0.00214434	12.5135	0.00209132	12.27	0.00215273	12.9437
0.00215512	12.7144	0.00212332	12.4475	0.00214569	12.5212	0.00209264	12.2791	0.00215408	12.9502
0.00215648	12.7235	0.00212466	12.4563	0.00214704	12.5289	0.00209396	12.2883	0.00215544	12.9568
0.00215784	12.7324	0.002126	12.4652	0.0021484	12.5364	0.00209528	12.2975	0.0021568	12.9635
0.0021592	12.7413	0.00212734	12.474	0.00214975	12.5439	0.0020966	12.3066	0.00215816	12.9705
0.00216056	12.7501	0.00212868	12.4829	0.0021511	12.5513	0.00209793	12.3157	0.00215952	12.9775
0.00216192	12.7587	0.00213002	12.4917	0.00215246	12.5586	0.00209925	12.3249	0.00216088	12.9848
0.00216328	12.7673	0.00213136	12.5005	0.00215381	12.5659	0.00210057	12.334	0.00216224	12.9922
0.00216464	12.7757	0.0021327	12.5093	0.00215517	12.5731	0.00210189	12.3431	0.0021636	12.9998
0.002166	12.784	0.00213404	12.5181	0.00215652	12.5802	0.00210321	12.3521	0.00216496	13.0076
0.00216736	12.7923	0.00213538	12.5268	0.00215787	12.5872	0.00210453	12.3612	0.00216632	13.0156
0.00216872	12.8004	0.00213672	12.5355	0.00215923	12.5942	0.00210585	12.3702	0.00216768	13.0237
0.00217008	12.8085	0.00213806	12.5442	0.00216058	12.6011	0.00210717	12.3792	0.00216904	13.0319
0.00217144	12.8165	0.0021394	12.5529	0.00216193	12.608	0.00210849	12.3881	0.0021704	13.0404
0.0021728	12.8244	0.00214074	12.5616	0.00216329	12.6149	0.00210981	12.397	0.00217176	13.0489
0.00217416	12.8323	0.00214208	12.5702	0.00216464	12.6216	0.00211113	12.4058	0.00217312	13.0577
0.00217552	12.8401	0.00214342	12.5788	0.002166	12.6284	0.00211246	12.4146	0.00217448	13.0665
0.00217688	12.8478	0.00214476	12.5873	0.00216735	12.6351	0.00211378	12.4233	0.00217584	13.0755
0.00217824	12.8555	0.0021461	12.5958	0.0021687	12.6418	0.0021151	12.432	0.0021772	13.0846
0.0021796	12.8632	0.00214744	12.6043	0.00217006	12.6484	0.00211642	12.4405	0.00217855	13.0938
0.00218096	12.8709	0.00214878	12.6128	0.00217141	12.6551	0.00211774	12.4491	0.00217991	13.1031
0.00218232	12.8786	0.00215012	12.6212	0.00217277	12.6617	0.00211906	12.4575	0.00218127	13.1125
0.00218368	12.8862	0.00215146	12.6295	0.00217412	12.6683	0.00212038	12.4658	0.00218263	13.122
0.00218504	12.8938	0.0021528	12.6378	0.00217547	12.675	0.0021217	12.4741	0.00218399	13.1316
0.0021864	12.9015	0.00215414	12.6461	0.00217683	12.6816	0.00212302	12.4822	0.00218535	13.1413
0.00218776	12.9091	0.00215548	12.6543	0.00217818	12.6883	0.00212434	12.4903	0.00218671	13.151
0.00218912	12.9168	0.00215682	12.6625	0.00217953	12.695	0.00212566	12.4982	0.00218807	13.1608
0.00219049	12.9244	0.00215816	12.6706	0.00218089	12.7018	0.00212698	12.5061	0.00218943	13.1706
0.00219185	12.9321	0.0021595	12.6786	0.00218224	12.7086	0.00212831	12.5138	0.00219079	13.1804
0.00219321	12.9398	0.00216084	12.6866	0.0021836	12.7154	0.00212963	12.5214	0.00219215	13.1903
0.00219457	12.9475	0.00216218	12.6945	0.00218495	12.7224	0.00213095	12.5289	0.00219351	13.2003
0.00219593	12.9553	0.00216352	12.7023	0.0021863	12.7293	0.00213227	12.5363	0.00219487	13.2102
0.00219729	12.963	0.00216486	12.7101	0.00218766	12.7364	0.00213359	12.5436	0.00219623	13.2202
0.00219865	12.9707	0.0021662	12.7178	0.00218901	12.7436	0.00213491	12.5508	0.00219759	13.2302
0.00220001	12.9785	0.00216754	12.7254	0.00219036	12.7508	0.00213623	12.5578	0.00219895	13.2402
0.00220137	12.9862	0.00216888	12.733	0.00219172	12.7581	0.00213755	12.5648	0.00220031	13.2502
0.00220273	12.9939	0.00217022	12.7405	0.00219307	12.7655	0.00213887	12.5716	0.00220167	13.2602
0.00220409	13.0016	0.00217156	12.7479	0.00219443	12.773	0.00214019	12.5784	0.00220302	13.2702
0.00220545	13.0093	0.0021729	12.7553	0.00219578	12.7806	0.00214151	12.585	0.00220438	13.2802
0.00220681	13.017	0.00217424	12.7626	0.00219713	12.7883	0.00214284	12.5916	0.00220574	13.2902
0.00220817	13.0247	0.00217558	12.7698	0.00219849	12.7961	0.00214416	12.5981	0.0022071	13.3002
0.00220953	13.0323	0.00217692	12.777	0.00219984	12.8039	0.00214548	12.6045	0.00220846	13.3101
0.00221089	13.0398	0.00217826	12.7841	0.00220119	12.8119	0.0021468	12.6108	0.00220982	13.32
0.00221225	13.0474	0.0021796	12.7912	0.00220255	12.8199	0.00214812	12.6171	0.00221118	13.3298
0.00221361	13.0549	0.00218094	12.7982	0.0022039	12.828	0.00214944	12.6233	0.00221254	13.3396
0.00221497	13.0623	0.00218228	12.8052	0.00220526	12.8362	0.00215076	12.6295	0.0022139	13.3493
0.00221633	13.0698	0.00218362	12.8121	0.00220661	12.8445	0.00215208	12.6357	0.00221526	13.359
0.00221769	13.0771	0.00218496	12.8189	0.00220796	12.8528	0.0021534	12.6418	0.00221662	13.3686
0.00221905	13.0844	0.0021863	12.8258	0.00220932	12.8612	0.00215472	12.6479	0.00221798	13.3781
0.00222041	13.0917	0.00218764	12.8326	0.00221067	12.8697	0.00215604	12.654	0.00221934	13.3874
0.00222177	13.0989	0.00218898	12.8393	0.00221203	12.8782	0.00215737	12.6602	0.0022207	13.3967
0.00222313	13.106	0.00219032	12.8461	0.00221338	12.8868	0.00215869	12.6663	0.00222206	13.4059
0.00222449	13.1132	0.00219166	12.8528	0.00221473	12.8954	0.00216001	12.6725	0.00222342	13.4149
0.00222585	13.1202	0.002193	12.8595	0.00221609	12.904	0.00216133	12.6787	0.00222478	13.4238
0.00222721	13.1273	0.00219434	12.8662	0.00221744	12.9127	0.00216265	12.685	0.00222614	13.4326
0.00222857	13.1343	0.00219568	12.8729	0.00221879	12.9215	0.00216397	12.6913	0.0022275	13.4412
0.00222993	13.1412	0.00219702	12.8796	0.00222015	12.9302	0.00216529	12.6977	0.00222885	13.4497
0.0022313	13.1482	0.00219836	12.8863	0.0022215	12.939	0.00216661	12.7041	0.00223021	13.458
0.00223266	13.1552	0.0021997	12.893	0.00222286	12.9478	0.00216793	12.7106	0.00223157	13.4661
0.00223402	13.1621	0.00220104	12.8997	0.00222421	12.9566	0.00216925	12.7173	0.00223293	13.4741
0.00223538	13.1691	0.00220238	12.9065	0.00222556	12.9655	0.00217058	12.724	0.00223429	13.4819
0.00223674	13.1761	0.00220372	12.9133	0.00222692	12.9743	0.0021719	12.7308	0.00223565	13.4896
0.0022381	13.1831	0.00220506	12.9202	0.00222827	12.9832	0.00217322	12.7377	0.00223701	13.4971
0.00223946	13.1902	0.0022064	12.927	0.00222963	12.9921	0.00217454	12.7447	0.00223837	13.5044
0.00224082	13.1973	0.00220774	12.934	0.00223098	13.0009	0.00217586	12.7518	0.00223973	13.5116
0.00224218	13.2045	0.00220908	12.941	0.00223233	13.0098	0.00217718	12.759	0.00224109	13.5186
0.00224354	13.2118	0.00221042	12.9481	0.00223369	13.0186	0.0021785	12.7664	0.00224245	13.5255
0.0022449	13.2193	0.00221176	12.9552	0.00223504	13.0274	0.00217982	12.7738	0.00224381	13.5322
0.00224626	13.2268	0.0022131	12.9624	0.00223639	13.0362	0.00218114	12.7814	0.00224517	13.5388
0.00224762	13.2345	0.00221444	12.9697	0.00223775	13.0449	0.00218246	12.7891	0.00224653	13.5453
0.00224898	13.2424	0.00221578	12.9771	0.0022391	13.0536	0.00218378	12.797	0.00224789	13.5517
0.00225034	13.2504	0.00221712	12.9846	0.00224046	13.0623	0.00218511	12.8049	0.00224925	13.5579
0.0022517	13.2586	0.00221846	12.9922	0.00224181	13.071	0.00218643	12.813	0.00225061	13.5641
0.00225306	13.267	0.0022198	12.9998	0.00224316	13.0796	0.00218775	12.8211	0.00225197	13.5702
0.00225442	13.2755	0.00222114	13.0076	0.00224452	13.0881	0.00218907	12.8294	0.00225333	13.5762
0.00225578	13.2842	0.00222248	13.0154	0.00224587	13.0966	0.00219039	12.8377	0.00225468	13.5822
0.00225714	13.293	0.00222382	13.0233	0.00224722	13.1051	0.00219171	12.8461	0.00225604	13.5881
0.0022585	13.302	0.00222516	13.0313	0.00224858	13.1135	0.00219303	12.8547	0.0022574	13.594
0.00225986	13.3111	0.0022265	13.0394	0.00224993	13.1218	0.00219435	12.8633	0.00225876	13.5999
0.00226122	13.3203	0.00222784	13.0476	0.00225129	13.1301	0.00219567	12.8719	0.00226012	13.6058
0.00226258	13.3296	0.00222918	13.0559	0.00225264	13.1384	0.00219699	12.8806	0.00226148	13.6117
0.00226394	13.339	0.00223052	13.0642	0.00225399	13.1466	0.00219831	12.8894	0.00226284	13.6177
0.0022653	13.3484	0.00223186	13.0727	0.00225535	13.1548	0.00219964	12.8982	0.0022642	13.6237
0.00226666	13.3579	0.0022332	13.0811	0.0022567	13.1628	0.00220096	12.9071	0.00226556	13.6298
0.00226802	13.3674	0.00223454	13.0897	0.00225806	13.1709	0.00220228	12.916	0.00226692	13.636
0.00226939	13.3769	0.00223588	13.0983	0.00225941	13.1789	0.0022036	12.9249	0.00226828	13.6422
0.00227075	13.3864	0.00223722	13.1069	0.00226076	13.1868	0.00220492	12.9338	0.00226964	13.6486
0.00227211	13.3958	0.00223856	13.1156	0.00226212	13.1946	0.00220624	12.9428	0.002271	13.6551
0.00227347	13.4053	0.0022399	13.1243	0.00226347	13.2024	0.00220756	12.9517	0.00227236	13.6618
0.00227483	13.4147	0.00224124	13.1331	0.00226482	13.2102	0.00220888	12.9607	0.00227372	13.6685
0.00227619	13.424	0.00224258	13.1419	0.00226618	13.2178	0.0022102	12.9696	0.00227508	13.6755
0.00227755	13.4333	0.00224392	13.1506	0.00226753	13.2255	0.00221152	12.9786	0.00227644	13.6826
0.00227891	13.4425	0.00224526	13.1595	0.00226889	13.233	0.00221285	12.9875	0.0022778	13.6898
0.00228027	13.4516	0.0022466	13.1683	0.00227024	13.2405	0.00221417	12.9964	0.00227916	13.6972
0.00228163	13.4606	0.00224794	13.1771	0.00227159	13.2479	0.00221549	13.0054	0.00228052	13.7048
0.00228299	13.4696	0.00224928	13.1859	0.00227295	13.2553	0.00221681	13.0143	0.00228187	13.7125
0.00228435	13.4784	0.00225062	13.1947	0.0022743	13.2626	0.00221813	13.0231	0.00228323	13.7204
0.00228571	13.4871	0.00225196	13.2035	0.00227566	13.2699	0.00221945	13.032	0.00228459	13.7285
0.00228707	13.4958	0.0022533	13.2123	0.00227701	13.2771	0.00222077	13.0408	0.00228595	13.7367
0.00228843	13.5043	0.00225464	13.2211	0.00227836	13.2843	0.00222209	13.0496	0.00228731	13.7451
0.00228979	13.5128	0.00225598	13.2298	0.00227972	13.2914	0.00222341	13.0584	0.00228867	13.7536
0.00229115	13.5212	0.00225732	13.2385	0.00228107	13.2985	0.00222473	13.0671	0.00229003	13.7622
0.00229251	13.5295	0.00225866	13.2472	0.00228242	13.3055	0.00222605	13.0758	0.00229139	13.771
0.00229387	13.5377	0.00226	13.2559	0.00228378	13.3125	0.00222738	13.0845	0.00229275	13.7799
0.00229523	13.5458	0.00226134	13.2646	0.00228513	13.3195	0.0022287	13.0931	0.00229411	13.789
0.00229659	13.5539	0.00226268	13.2732	0.00228649	13.3265	0.00223002	13.1016	0.00229547	13.7981
0.00229795	13.5619	0.00226402	13.2818	0.00228784	13.3334	0.00223134	13.1101	0.00229683	13.8074
0.00229931	13.5699	0.00226536	13.2904	0.00228919	13.3403	0.00223266	13.1185	0.00229819	13.8167
0.00230067	13.5778	0.0022667	13.2989	0.00229055	13.3473	0.00223398	13.1268	0.00229955	13.8262
0.00230203	13.5857	0.00226804	13.3074	0.0022919	13.3542	0.0022353	13.1351	0.00230091	13.8357
0.00230339	13.5936	0.00226938	13.3159	0.00229326	13.3611	0.00223662	13.1433	0.00230227	13.8453
0.00230475	13.6014	0.00227072	13.3243	0.00229461	13.3681	0.00223794	13.1515	0.00230363	13.8549
0.00230612	13.6092	0.00227206	13.3327	0.00229596	13.3751	0.00223926	13.1595	0.00230499	13.8646
0.00230748	13.617	0.0022734	13.341	0.00229732	13.3821	0.00224059	13.1675	0.00230635	13.8744
0.00230884	13.6247	0.00227474	13.3493	0.00229867	13.3891	0.00224191	13.1754	0.00230771	13.8842
0.0023102	13.6325	0.00227608	13.3575	0.00230002	13.3962	0.00224323	13.1832	0.00230906	13.894
0.00231156	13.6402	0.00227742	13.3657	0.00230138	13.4033	0.00224455	13.1909	0.00231042	13.9038
0.00231292	13.648	0.00227876	13.3738	0.00230273	13.4104	0.00224587	13.1985	0.00231178	13.9137
0.00231428	13.6557	0.0022801	13.3819	0.00230409	13.4176	0.00224719	13.206	0.00231314	13.9236
0.00231564	13.6635	0.00228144	13.3899	0.00230544	13.4249	0.00224851	13.2134	0.0023145	13.9334
0.002317	13.6712	0.00228278	13.3978	0.00230679	13.4322	0.00224983	13.2207	0.00231586	13.9433
0.00231836	13.679	0.00228412	13.4057	0.00230815	13.4395	0.00225115	13.2279	0.00231722	13.9532
0.00231972	13.6867	0.00228546	13.4136	0.0023095	13.447	0.00225247	13.235	0.00231858	13.9631
0.00232108	13.6944	0.0022868	13.4214	0.00231086	13.4545	0.00225379	13.2421	0.00231994	13.9729
0.00232244	13.7021	0.00228814	13.4291	0.00231221	13.462	0.00225512	13.249	0.0023213	13.9828
0.0023238	13.7099	0.00228948	13.4368	0.00231356	13.4697	0.00225644	13.2559	0.00232266	13.9926
0.00232516	13.7175	0.00229082	13.4444	0.00231492	13.4774	0.00225776	13.2626	0.00232402	14.0024
0.00232652	13.7252	0.00229216	13.452	0.00231627	13.4851	0.00225908	13.2693	0.00232538	14.0121
0.00232788	13.7329	0.0022935	13.4595	0.00231763	13.493	0.0022604	13.2759	0.00232674	14.0218
0.00232924	13.7405	0.00229484	13.467	0.00231898	13.5009	0.00226172	13.2825	0.0023281	14.0315
0.0023306	13.7481	0.00229618	13.4744	0.00232033	13.5089	0.00226304	13.289	0.00232946	14.0411
0.00233196	13.7556	0.00229752	13.4818	0.00232169	13.5169	0.00226436	13.2954	0.00233082	14.0507
0.00233332	13.7632	0.00229886	13.4891	0.00232304	13.525	0.00226568	13.3018	0.00233218	14.0601
0.00233468	13.7707	0.0023002	13.4964	0.00232439	13.5332	0.002267	13.3081	0.00233354	14.0695
0.00233604	13.7781	0.00230154	13.5036	0.00232575	13.5415	0.00226833	13.3144	0.0023349	14.0789
0.0023374	13.7855	0.00230288	13.5108	0.0023271	13.5498	0.00226965	13.3207	0.00233625	14.0881
0.00233876	13.7929	0.00230422	13.518	0.00232846	13.5582	0.00227097	13.327	0.00233761	14.0972
0.00234012	13.8002	0.00230556	13.5251	0.00232981	13.5666	0.00227229	13.3332	0.00233897	14.1062
0.00234149	13.8075	0.0023069	13.5322	0.00233116	13.5751	0.00227361	13.3395	0.00234033	14.1151
0.00234285	13.8147	0.00230824	13.5392	0.00233252	13.5836	0.00227493	13.3458	0.00234169	14.1239
0.00234421	13.8219	0.00230958	13.5462	0.00233387	13.5922	0.00227625	13.3521	0.00234305	14.1326
0.00234557	13.8291	0.00231092	13.5532	0.00233523	13.6009	0.00227757	13.3584	0.00234441	14.1411
0.00234693	13.8362	0.00231226	13.5602	0.00233658	13.6095	0.00227889	13.3648	0.00234577	14.1495
0.00234829	13.8433	0.0023136	13.5672	0.00233793	13.6182	0.00228021	13.3712	0.00234713	14.1578
0.00234965	13.8503	0.00231494	13.5741	0.00233929	13.6269	0.00228154	13.3777	0.00234849	14.1659
0.00235101	13.8574	0.00231628	13.581	0.00234064	13.6357	0.00228286	13.3843	0.00234985	14.1738
0.00235237	13.8644	0.00231762	13.588	0.00234199	13.6445	0.00228418	13.3909	0.00235121	14.1817
0.00235373	13.8714	0.00231896	13.5949	0.00234335	13.6533	0.0022855	13.3976	0.00235257	14.1894
0.00235509	13.8783	0.0023203	13.6019	0.0023447	13.662	0.00228682	13.4044	0.00235393	14.1969
0.00235645	13.8853	0.00232164	13.6088	0.00234606	13.6708	0.00228814	13.4113	0.00235529	14.2043
0.00235781	13.8923	0.00232298	13.6158	0.00234741	13.6796	0.00228946	13.4183	0.00235665	14.2116
0.00235917	13.8993	0.00232432	13.6228	0.00234876	13.6883	0.00229078	13.4254	0.00235801	14.2187
0.00236053	13.9063	0.00232566	13.6298	0.00235012	13.6971	0.0022921	13.4326	0.00235937	14.2257
0.00236189	13.9133	0.002327	13.6369	0.00235147	13.7058	0.00229342	13.4399	0.00236073	14.2326
0.00236325	13.9204	0.00232834	13.644	0.00235283	13.7145	0.00229475	13.4474	0.00236209	14.2393
0.00236461	13.9276	0.00232968	13.6512	0.00235418	13.7232	0.00229607	13.4549	0.00236345	14.246
0.00236597	13.9348	0.00233102	13.6583	0.00235553	13.7318	0.00229739	13.4626	0.00236481	14.2525
0.00236733	13.9422	0.00233236	13.6656	0.00235689	13.7404	0.00229871	13.4703	0.00236616	14.2589
0.00236869	13.9496	0.0023337	13.6729	0.00235824	13.749	0.00230003	13.4782	0.00236752	14.2653
0.00237005	13.9572	0.00233504	13.6803	0.0023596	13.7575	0.00230135	13.4862	0.00236888	14.2716
0.00237141	13.9649	0.00233638	13.6877	0.00236095	13.766	0.00230267	13.4943	0.00237024	14.2778
0.00237277	13.9728	0.00233772	13.6952	0.0023623	13.7745	0.00230399	13.5025	0.0023716	14.284
0.00237413	13.9808	0.00233906	13.7028	0.00236366	13.7829	0.00230531	13.5108	0.00237296	14.2902
0.0023755	13.9889	0.0023404	13.7104	0.00236501	13.7912	0.00230663	13.5192	0.00237432	14.2963
0.00237686	13.9972	0.00234174	13.7181	0.00236636	13.7995	0.00230795	13.5277	0.00237568	14.3024
0.00237822	14.0057	0.00234308	13.7259	0.00236772	13.8077	0.00230928	13.5363	0.00237704	14.3085
0.00237958	14.0142	0.00234442	13.7337	0.00236907	13.8159	0.0023106	13.5449	0.0023784	14.3146
0.00238094	14.0229	0.00234576	13.7417	0.00237043	13.8241	0.00231192	13.5536	0.00237976	14.3208
0.0023823	14.0318	0.0023471	13.7497	0.00237178	13.8321	0.00231324	13.5624	0.00238112	14.327
0.00238366	14.0407	0.00234844	13.7577	0.00237313	13.8402	0.00231456	13.5712	0.00238248	14.3333
0.00238502	14.0497	0.00234978	13.7658	0.00237449	13.8481	0.00231588	13.5801	0.00238384	14.3396
0.00238638	14.0588	0.00235112	13.774	0.00237584	13.856	0.0023172	13.589	0.0023852	14.3461
0.00238774	14.068	0.00235246	13.7823	0.0023772	13.8639	0.00231852	13.5979	0.00238656	14.3526
0.0023891	14.0772	0.0023538	13.7906	0.00237855	13.8717	0.00231984	13.6069	0.00238792	14.3593
0.00239046	14.0865	0.00235514	13.7989	0.0023799	13.8794	0.00232116	13.6159	0.00238928	14.3661
0.00239182	14.0957	0.00235648	13.8073	0.00238126	13.8871	0.00232249	13.6249	0.00239064	14.373
0.00239318	14.105	0.00235782	13.8158	0.00238261	13.8947	0.00232381	13.6339	0.002392	14.3801
0.00239454	14.1143	0.00235916	13.8243	0.00238397	13.9023	0.00232513	13.6429	0.00239336	14.3873
0.0023959	14.1235	0.0023605	13.8328	0.00238532	13.9098	0.00232645	13.6519	0.00239472	14.3947
0.00239726	14.1327	0.00236184	13.8413	0.00238667	13.9172	0.00232777	13.6609	0.00239607	14.4022
0.00239862	14.1419	0.00236318	13.8499	0.00238803	13.9247	0.00232909	13.6699	0.00239743	14.4099
0.00239998	14.151	0.00236452	13.8585	0.00238938	13.932	0.00233041	13.6789	0.00239879	14.4177
0.00240134	14.1601	0.00236586	13.8671	0.00239073	13.9393	0.00233173	13.6879	0.00240015	14.4257
0.0024027	14.1691	0.0023672	13.8757	0.00239209	13.9466	0.00233305	13.6968	0.00240151	14.4338
0.00240406	14.178	0.00236854	13.8844	0.00239344	13.9538	0.00233438	13.7057	0.00240287	14.4421
0.00240542	14.1869	0.00236988	13.893	0.0023948	13.961	0.0023357	13.7146	0.00240423	14.4505
0.00240679	14.1957	0.00237122	13.9016	0.00239615	13.9681	0.00233702	13.7235	0.00240559	14.4591
0.00240815	14.2044	0.00237256	13.9102	0.0023975	13.9752	0.00233834	13.7323	0.00240695	14.4678
0.00240951	14.213	0.0023739	13.9188	0.00239886	13.9823	0.00233966	13.7411	0.00240831	14.4766
0.00241087	14.2216	0.00237524	13.9274	0.00240021	13.9893	0.00234098	13.7499	0.00240967	14.4856
0.00241223	14.2301	0.00237658	13.9359	0.00240157	13.9963	0.0023423	13.7586	0.00241103	14.4946
0.00241359	14.2385	0.00237792	13.9445	0.00240292	14.0032	0.00234362	13.7673	0.00241239	14.5038
0.00241495	14.2468	0.00237926	13.953	0.00240427	14.0102	0.00234494	13.7759	0.00241375	14.513
0.00241631	14.2551	0.0023806	13.9615	0.00240563	14.0171	0.00234626	13.7845	0.00241511	14.5224
0.00241767	14.2633	0.00238194	13.97	0.00240698	14.024	0.00234759	13.793	0.00241647	14.5318
0.00241903	14.2714	0.00238328	13.9784	0.00240834	14.0309	0.00234891	13.8014	0.00241783	14.5413
0.00242039	14.2795	0.00238462	13.9868	0.00240969	14.0378	0.00235023	13.8098	0.00241919	14.5508
0.00242175	14.2875	0.00238596	13.9952	0.00241104	14.0447	0.00235155	13.8182	0.00242055	14.5604
0.00242311	14.2955	0.0023873	14.0035	0.0024124	14.0517	0.00235287	13.8264	0.00242191	14.5701
0.00242447	14.3035	0.00238864	14.0118	0.00241375	14.0586	0.00235419	13.8346	0.00242327	14.5798
0.00242583	14.3114	0.00238998	14.0201	0.00241511	14.0656	0.00235551	13.8427	0.00242463	14.5895
0.00242719	14.3193	0.00239132	14.0283	0.00241646	14.0726	0.00235683	13.8507	0.00242599	14.5992
0.00242855	14.3272	0.00239266	14.0365	0.00241781	14.0796	0.00235815	13.8586	0.00242734	14.609
0.00242991	14.3351	0.002394	14.0446	0.00241917	14.0867	0.00235947	13.8665	0.0024287	14.6187
0.00243127	14.3429	0.00239534	14.0527	0.00242052	14.0938	0.0023608	13.8742	0.00243006	14.6285
0.00243263	14.3507	0.00239668	14.0608	0.00242187	14.1009	0.00236212	13.8819	0.00243142	14.6383
0.00243399	14.3586	0.00239802	14.0688	0.00242323	14.1082	0.00236344	13.8894	0.00243278	14.648
0.00243535	14.3664	0.00239936	14.0767	0.00242458	14.1154	0.00236476	13.8969	0.00243414	14.6578
0.00243671	14.3742	0.0024007	14.0846	0.00242594	14.1228	0.00236608	13.9043	0.0024355	14.6675
0.00243808	14.382	0.00240204	14.0925	0.00242729	14.1302	0.0023674	13.9115	0.00243686	14.6772
0.00243944	14.3898	0.00240338	14.1003	0.00242864	14.1377	0.00236872	13.9187	0.00243822	14.6869
0.0024408	14.3976	0.00240472	14.1081	0.00243	14.1452	0.00237004	13.9258	0.00243958	14.6966
0.00244216	14.4055	0.00240606	14.1158	0.00243135	14.1528	0.00237136	13.9328	0.00244094	14.7062
0.00244352	14.4132	0.0024074	14.1234	0.00243271	14.1605	0.00237268	13.9397	0.0024423	14.7158
0.00244488	14.421	0.00240874	14.1311	0.00243406	14.1683	0.00237401	13.9465	0.00244366	14.7253
0.00244624	14.4288	0.00241008	14.1386	0.00243541	14.1761	0.00237533	13.9533	0.00244502	14.7348
0.0024476	14.4366	0.00241142	14.1462	0.00243677	14.184	0.00237665	13.96	0.00244638	14.7442
0.00244896	14.4444	0.00241276	14.1536	0.00243812	14.192	0.00237797	13.9666	0.00244774	14.7536
0.00245032	14.4521	0.0024141	14.1611	0.00243948	14.2001	0.00237929	13.9731	0.0024491	14.7629
0.00245168	14.4599	0.00241544	14.1685	0.00244083	14.2082	0.00238061	13.9796	0.00245046	14.7721
0.00245304	14.4676	0.00241678	14.1759	0.00244218	14.2164	0.00238193	13.986	0.00245182	14.7812
0.0024544	14.4752	0.00241812	14.1832	0.00244354	14.2247	0.00238325	13.9924	0.00245318	14.7903
0.00245576	14.4829	0.00241946	14.1905	0.00244489	14.233	0.00238457	13.9987	0.00245454	14.7992
0.00245712	14.4905	0.0024208	14.1978	0.00244625	14.2414	0.0023859	14.005	0.0024559	14.8081
0.00245848	14.4982	0.00242214	14.205	0.0024476	14.2499	0.00238722	14.0113	0.00245726	14.8168
0.00245984	14.5057	0.00242348	14.2122	0.00244895	14.2584	0.00238854	14.0175	0.00245862	14.8255
0.0024612	14.5133	0.00242482	14.2194	0.00245031	14.2669	0.00238986	14.0238	0.00245997	14.834
0.00246256	14.5208	0.00242616	14.2266	0.00245166	14.2756	0.00239118	14.03	0.00246133	14.8424
0.00246392	14.5282	0.0024275	14.2338	0.00245302	14.2842	0.0023925	14.0363	0.00246269	14.8507
0.00246528	14.5357	0.00242884	14.2409	0.00245437	14.2929	0.00239382	14.0426	0.00246405	14.8588
0.00246664	14.5431	0.00243018	14.248	0.00245572	14.3017	0.00239514	14.0489	0.00246541	14.8669
0.00246801	14.5504	0.00243152	14.2551	0.00245708	14.3105	0.00239646	14.0552	0.00246677	14.8747
0.00246937	14.5578	0.00243286	14.2623	0.00245843	14.3193	0.00239778	14.0616	0.00246813	14.8825
0.00247073	14.5651	0.00243421	14.2694	0.00245978	14.3281	0.00239911	14.068	0.00246949	14.8901
0.00247209	14.5723	0.00243555	14.2765	0.00246114	14.337	0.00240043	14.0745	0.00247085	14.8976
0.00247345	14.5796	0.00243689	14.2836	0.00246249	14.3458	0.00240175	14.0811	0.00247221	14.905
0.00247481	14.5868	0.00243823	14.2907	0.00246385	14.3547	0.00240307	14.0877	0.00247357	14.9123
0.00247617	14.594	0.00243957	14.2979	0.0024652	14.3636	0.00240439	14.0944	0.00247493	14.9194
0.00247753	14.6011	0.00244091	14.305	0.00246655	14.3724	0.00240571	14.1011	0.00247629	14.9264
0.00247889	14.6083	0.00244225	14.3122	0.00246791	14.3813	0.00240703	14.108	0.00247765	14.9333
0.00248025	14.6155	0.00244359	14.3194	0.00246926	14.3901	0.00240835	14.115	0.00247901	14.9401
0.00248161	14.6227	0.00244493	14.3266	0.00247062	14.399	0.00240967	14.122	0.00248037	14.9468
0.00248297	14.6299	0.00244627	14.3339	0.00247197	14.4078	0.00241099	14.1292	0.00248173	14.9534
0.00248433	14.6372	0.00244761	14.3412	0.00247332	14.4165	0.00241232	14.1365	0.00248309	14.9599
0.00248569	14.6445	0.00244895	14.3485	0.00247468	14.4252	0.00241364	14.1438	0.00248445	14.9664
0.00248705	14.6518	0.00245029	14.3559	0.00247603	14.4339	0.00241496	14.1513	0.00248581	14.9728
0.00248841	14.6592	0.00245163	14.3633	0.00247739	14.4426	0.00241628	14.159	0.00248717	14.9791
0.00248977	14.6667	0.00245297	14.3708	0.00247874	14.4512	0.0024176	14.1667	0.00248853	14.9854
0.00249113	14.6743	0.00245431	14.3783	0.00248009	14.4597	0.00241892	14.1745	0.00248989	14.9916
0.00249249	14.682	0.00245565	14.3858	0.00248145	14.4683	0.00242024	14.1824	0.00249125	14.9979
0.00249385	14.6898	0.00245699	14.3934	0.0024828	14.4767	0.00242156	14.1905	0.0024926	15.0041
0.00249521	14.6977	0.00245833	14.4011	0.00248416	14.4851	0.00242288	14.1986	0.00249396	15.0104
0.00249657	14.7058	0.00245967	14.4089	0.00248551	14.4935	0.00242421	14.2069	0.00249532	15.0166
0.00249794	14.7139	0.00246101	14.4167	0.00248686	14.5018	0.00242553	14.2152	0.00249668	15.0229
0.0024993	14.7222	0.00246235	14.4245	0.00248822	14.51	0.00242685	14.2237	0.00249804	15.0292
0.00250066	14.7306	0.00246369	14.4324	0.00248957	14.5182	0.00242817	14.2322	0.0024994	15.0356
0.00250202	14.7391	0.00246503	14.4404	0.00249093	14.5263	0.00242949	14.2407	0.00250076	15.0421
0.00250338	14.7477	0.00246637	14.4485	0.00249228	14.5344	0.00243081	14.2494	0.00250212	15.0487
0.00250474	14.7564	0.00246771	14.4566	0.00249363	14.5424	0.00243213	14.2581	0.00250348	15.0553
0.0025061	14.7653	0.00246905	14.4648	0.00249499	14.5504	0.00243345	14.2669	0.00250484	15.0621
0.00250746	14.7742	0.00247039	14.4731	0.00249634	14.5583	0.00243477	14.2757	0.0025062	15.069
0.00250882	14.7831	0.00247173	14.4814	0.0024977	14.5661	0.0024361	14.2845	0.00250756	15.076
0.00251018	14.7921	0.00247307	14.4898	0.00249905	14.5739	0.00243742	14.2934	0.00250892	15.0832
0.00251154	14.8012	0.00247441	14.4982	0.0025004	14.5817	0.00243874	14.3023	0.00251028	15.0905
0.0025129	14.8103	0.00247575	14.5067	0.00250176	14.5893	0.00244006	14.3112	0.00251164	15.0979
0.00251426	14.8194	0.00247709	14.5152	0.00250311	14.597	0.00244138	14.3201	0.002513	15.1055
0.00251562	14.8285	0.00247843	14.5238	0.00250447	14.6045	0.0024427	14.329	0.00251436	15.1132
0.00251698	14.8376	0.00247977	14.5324	0.00250582	14.6121	0.00244402	14.338	0.00251572	15.1211
0.00251834	14.8466	0.00248111	14.541	0.00250717	14.6195	0.00244534	14.3469	0.00251708	15.1292
0.0025197	14.8557	0.00248245	14.5497	0.00250853	14.627	0.00244666	14.3558	0.00251844	15.1374
0.00252106	14.8647	0.00248379	14.5584	0.00250988	14.6343	0.00244798	14.3648	0.0025198	15.1457
0.00252242	14.8736	0.00248513	14.5671	0.00251124	14.6417	0.00244931	14.3737	0.00252116	15.1542
0.00252378	14.8826	0.00248647	14.5758	0.00251259	14.6489	0.00245063	14.3825	0.00252252	15.1628
0.00252514	14.8914	0.00248781	14.5845	0.00251394	14.6562	0.00245195	14.3914	0.00252388	15.1715
0.00252651	14.9002	0.00248915	14.5932	0.0025153	14.6634	0.00245327	14.4002	0.00252524	15.1804
0.00252787	14.9089	0.00249049	14.6019	0.00251665	14.6705	0.00245459	14.4091	0.0025266	15.1894
0.00252923	14.9175	0.00249183	14.6106	0.00251801	14.6776	0.00245591	14.4178	0.00252795	15.1985
0.00253059	14.9261	0.00249317	14.6192	0.00251936	14.6847	0.00245723	14.4266	0.00252931	15.2077
0.00253195	14.9346	0.00249451	14.6279	0.00252071	14.6918	0.00245855	14.4353	0.00253067	15.217
0.00253331	14.943	0.00249585	14.6365	0.00252207	14.6988	0.00245987	14.444	0.00253203	15.2264
0.00253467	14.9513	0.00249719	14.6451	0.00252342	14.7058	0.0024612	14.4526	0.00253339	15.2358
0.00253603	14.9596	0.00249853	14.6537	0.00252477	14.7128	0.00246252	14.4612	0.00253475	15.2453
0.00253739	14.9678	0.00249987	14.6622	0.00252613	14.7197	0.00246384	14.4698	0.00253611	15.2549
0.00253875	14.9759	0.00250121	14.6707	0.00252748	14.7267	0.00246516	14.4783	0.00253747	15.2645
0.00254011	14.9839	0.00250255	14.6792	0.00252884	14.7336	0.00246648	14.4868	0.00253883	15.2741
0.00254147	14.9919	0.00250389	14.6876	0.00253019	14.7405	0.0024678	14.4951	0.00254019	15.2838
0.00254283	14.9999	0.00250523	14.696	0.00253154	14.7475	0.00246912	14.5035	0.00254155	15.2935
0.00254419	15.0078	0.00250657	14.7043	0.0025329	14.7545	0.00247044	14.5118	0.00254291	15.3032
0.00254555	15.0156	0.00250791	14.7126	0.00253425	14.7614	0.00247176	14.52	0.00254427	15.313
0.00254691	15.0234	0.00250925	14.7209	0.00253561	14.7684	0.00247309	14.5281	0.00254563	15.3227
0.00254827	15.0312	0.00251059	14.729	0.00253696	14.7755	0.00247441	14.5362	0.00254699	15.3324
0.00254963	15.0389	0.00251193	14.7372	0.00253831	14.7825	0.00247573	14.5442	0.00254835	15.3422
0.00255099	15.0466	0.00251327	14.7453	0.00253967	14.7896	0.00247705	14.5521	0.00254971	15.3519
0.00255235	15.0543	0.00251461	14.7533	0.00254102	14.7968	0.00247837	14.5599	0.00255107	15.3616
0.00255372	15.062	0.00251595	14.7613	0.00254238	14.804	0.00247969	14.5677	0.00255243	15.3712
0.00255508	15.0697	0.00251729	14.7693	0.00254373	14.8112	0.00248101	14.5754	0.00255379	15.3809
0.00255644	15.0773	0.00251863	14.7772	0.00254508	14.8185	0.00248233	14.5829	0.00255515	15.3905
0.0025578	15.085	0.00251997	14.785	0.00254644	14.8259	0.00248365	14.5905	0.00255651	15.4001
0.00255916	15.0926	0.00252131	14.7928	0.00254779	14.8333	0.00248498	14.5979	0.00255787	15.4096
0.00256052	15.1003	0.00252265	14.8005	0.00254915	14.8408	0.0024863	14.6052	0.00255923	15.4191
0.00256188	15.1079	0.00252399	14.8082	0.0025505	14.8483	0.00248762	14.6125	0.00256059	15.4285
0.00256324	15.1156	0.00252533	14.8159	0.00255185	14.8559	0.00248894	14.6197	0.00256195	15.4379
0.0025646	15.1233	0.00252667	14.8235	0.00255321	14.8636	0.00249026	14.6268	0.00256331	15.4472
0.00256596	15.1309	0.00252801	14.831	0.00255456	14.8713	0.00249158	14.6338	0.00256466	15.4565
0.00256732	15.1386	0.00252935	14.8385	0.00255592	14.8791	0.0024929	14.6408	0.00256602	15.4657
0.00256868	15.1463	0.00253069	14.8459	0.00255727	14.887	0.00249422	14.6477	0.00256738	15.4748
0.00257004	15.154	0.00253203	14.8533	0.00255862	14.8949	0.00249554	14.6546	0.00256874	15.4839
0.0025714	15.1616	0.00253337	14.8607	0.00255998	14.9029	0.00249686	14.6614	0.0025701	15.4928
0.00257276	15.1693	0.00253471	14.868	0.00256133	14.911	0.00249819	14.6681	0.00257146	15.5017
0.00257412	15.177	0.00253605	14.8753	0.00256269	14.9191	0.00249951	14.6748	0.00257282	15.5104
0.00257548	15.1846	0.00253739	14.8826	0.00256404	14.9273	0.00250083	14.6814	0.00257418	15.5191
0.00257684	15.1923	0.00253873	14.8898	0.00256539	14.9356	0.00250215	14.688	0.00257554	15.5277
0.0025782	15.1999	0.00254008	14.897	0.00256675	14.9439	0.00250347	14.6946	0.0025769	15.5361
0.00257956	15.2075	0.00254142	14.9041	0.0025681	14.9522	0.00250479	14.7012	0.00257826	15.5444
0.00258093	15.2152	0.00254276	14.9112	0.00256946	14.9606	0.00250611	14.7077	0.00257962	15.5527
0.00258229	15.2228	0.0025441	14.9183	0.00257081	14.9691	0.00250743	14.7142	0.00258098	15.5608
0.00258365	15.2303	0.00254544	14.9254	0.00257216	14.9775	0.00250875	14.7208	0.00258234	15.5688
0.00258501	15.2379	0.00254678	14.9325	0.00257352	14.9861	0.00251008	14.7273	0.0025837	15.5766
0.00258637	15.2455	0.00254812	14.9395	0.00257487	14.9946	0.0025114	14.7338	0.00258506	15.5844
0.00258773	15.253	0.00254946	14.9465	0.00257623	15.0032	0.00251272	14.7404	0.00258642	15.592
0.00258909	15.2605	0.0025508	14.9535	0.00257758	15.0118	0.00251404	14.7469	0.00258778	15.5995
0.00259045	15.268	0.00255214	14.9606	0.00257893	15.0204	0.00251536	14.7535	0.00258914	15.6069
0.00259181	15.2754	0.00255348	14.9676	0.00258029	15.0291	0.00251668	14.7602	0.0025905	15.6142
0.00259317	15.2829	0.00255482	14.9746	0.00258164	15.0378	0.002518	14.7668	0.00259186	15.6214
0.00259453	15.2903	0.00255616	14.9816	0.002583	15.0464	0.00251932	14.7735	0.00259322	15.6284
0.00259589	15.2977	0.0025575	14.9886	0.00258435	15.0551	0.00252064	14.7803	0.00259458	15.6354
0.00259725	15.3051	0.00255884	14.9956	0.0025857	15.0637	0.00252197	14.7872	0.00259594	15.6423
0.00259861	15.3125	0.00256018	15.0027	0.00258706	15.0724	0.00252329	14.7941	0.0025973	15.6491
0.00259997	15.3198	0.00256152	15.0098	0.00258841	15.081	0.00252461	14.801	0.00259866	15.6558
0.00260133	15.3272	0.00256286	15.0169	0.00258977	15.0897	0.00252593	14.8081	0.00260002	15.6624
0.00260269	15.3346	0.0025642	15.024	0.00259112	15.0983	0.00252725	14.8153	0.00260138	15.6689
0.00260405	15.342	0.00256554	15.0312	0.00259247	15.1069	0.00252857	14.8225	0.00260274	15.6754
0.00260541	15.3494	0.00256688	15.0383	0.00259383	15.1154	0.00252989	14.8298	0.00260409	15.6819
0.00260678	15.3569	0.00256822	15.0456	0.00259518	15.124	0.00253121	14.8372	0.00260545	15.6883
0.00260814	15.3644	0.00256956	15.0528	0.00259654	15.1325	0.00253253	14.8448	0.00260681	15.6947
0.0026095	15.372	0.0025709	15.0601	0.00259789	15.141	0.00253386	14.8524	0.00260817	15.701
0.00261086	15.3796	0.00257224	15.0675	0.00259924	15.1494	0.00253518	14.8601	0.00260953	15.7074
0.00261222	15.3873	0.00257358	15.0749	0.0026006	15.1578	0.0025365	14.868	0.00261089	15.7137
0.00261358	15.3951	0.00257492	15.0824	0.00260195	15.1662	0.00253782	14.8759	0.00261225	15.7201
0.00261494	15.403	0.00257626	15.0899	0.00260331	15.1745	0.00253914	14.8839	0.00261361	15.7265
0.0026163	15.411	0.0025776	15.0975	0.00260466	15.1827	0.00254046	14.8921	0.00261497	15.733
0.00261766	15.4191	0.00257894	15.1051	0.00260601	15.191	0.00254178	14.9003	0.00261633	15.7395
0.00261902	15.4274	0.00258028	15.1128	0.00260737	15.1991	0.0025431	14.9086	0.00261769	15.7461
0.00262038	15.4357	0.00258162	15.1205	0.00260872	15.2073	0.00254442	14.9169	0.00261905	15.7527
0.00262174	15.4441	0.00258296	15.1283	0.00261008	15.2154	0.00254575	14.9254	0.00262041	15.7595
0.0026231	15.4527	0.0025843	15.1362	0.00261143	15.2234	0.00254707	14.9339	0.00262177	15.7663
0.00262446	15.4613	0.00258564	15.1442	0.00261278	15.2314	0.00254839	14.9424	0.00262313	15.7733
0.00262582	15.4701	0.00258698	15.1522	0.00261414	15.2393	0.00254971	14.951	0.00262449	15.7803
0.00262718	15.4789	0.00258832	15.1602	0.00261549	15.2472	0.00255103	14.9597	0.00262585	15.7875
0.00262854	15.4878	0.00258966	15.1684	0.00261685	15.2551	0.00255235	14.9684	0.00262721	15.7949
0.0026299	15.4967	0.002591	15.1766	0.0026182	15.2629	0.00255367	14.9771	0.00262857	15.8023
0.00263126	15.5057	0.00259234	15.1848	0.00261955	15.2706	0.00255499	14.9858	0.00262993	15.8099
0.00263263	15.5148	0.00259368	15.1932	0.00262091	15.2783	0.00255632	14.9946	0.00263129	15.8177
0.00263399	15.5239	0.00259502	15.2015	0.00262226	15.286	0.00255764	15.0034	0.00263265	15.8256
0.00263535	15.533	0.00259636	15.21	0.00262362	15.2936	0.00255896	15.0122	0.00263401	15.8336
0.00263671	15.5421	0.0025977	15.2185	0.00262497	15.3012	0.00256028	15.0209	0.00263537	15.8417
0.00263807	15.5513	0.00259904	15.227	0.00262632	15.3087	0.0025616	15.0297	0.00263673	15.85
0.00263943	15.5604	0.00260038	15.2356	0.00262768	15.3162	0.00256292	15.0385	0.00263809	15.8585
0.00264079	15.5695	0.00260172	15.2442	0.00262903	15.3237	0.00256424	15.0472	0.00263945	15.8671
0.00264215	15.5785	0.00260306	15.2529	0.00263039	15.3311	0.00256556	15.056	0.00264081	15.8758
0.00264351	15.5875	0.0026044	15.2616	0.00263174	15.3385	0.00256688	15.0647	0.00264217	15.8846
0.00264487	15.5965	0.00260574	15.2703	0.00263309	15.3459	0.00256821	15.0734	0.00264353	15.8935
0.00264623	15.6054	0.00260708	15.279	0.00263445	15.3532	0.00256953	15.0821	0.00264488	15.9026
0.00264759	15.6143	0.00260842	15.2878	0.0026358	15.3605	0.00257085	15.0907	0.00264624	15.9117
0.00264895	15.6231	0.00260976	15.2965	0.00263716	15.3678	0.00257217	15.0993	0.0026476	15.921
0.00265031	15.6318	0.0026111	15.3053	0.00263851	15.375	0.00257349	15.1079	0.00264896	15.9303
0.00265167	15.6405	0.00261244	15.314	0.00263986	15.3822	0.00257481	15.1164	0.00265032	15.9397
0.00265303	15.649	0.00261378	15.3228	0.00264122	15.3894	0.00257613	15.1249	0.00265168	15.9491
0.00265439	15.6575	0.00261512	15.3315	0.00264257	15.3966	0.00257745	15.1334	0.00265304	15.9586
0.00265575	15.6659	0.00261646	15.3402	0.00264393	15.4038	0.00257877	15.1418	0.0026544	15.9682
0.00265711	15.6743	0.0026178	15.3489	0.00264528	15.411	0.0025801	15.1502	0.00265576	15.9778
0.00265848	15.6825	0.00261915	15.3576	0.00264664	15.4182	0.00258142	15.1585	0.00265712	15.9874
0.00265984	15.6907	0.00262049	15.3662	0.00264799	15.4254	0.00258274	15.1668	0.00265848	15.997
0.0026612	15.6988	0.00262183	15.3748	0.00264934	15.4326	0.00258406	15.175	0.00265984	16.0067
0.00266256	15.7069	0.00262317	15.3834	0.0026507	15.4398	0.00258538	15.1832	0.0026612	16.0163
0.00266392	15.7149	0.00262451	15.3919	0.00265205	15.447	0.0025867	15.1913	0.00266256	16.026
0.00266528	15.7228	0.00262585	15.4004	0.00265341	15.4542	0.00258802	15.1993	0.00266392	16.0357
0.00266664	15.7306	0.00262719	15.4089	0.00265476	15.4615	0.00258934	15.2073	0.00266528	16.0453
0.002668	15.7384	0.00262853	15.4173	0.00265611	15.4688	0.00259066	15.2152	0.00266664	16.0549
0.00266936	15.7462	0.00262987	15.4256	0.00265747	15.4761	0.00259199	15.2231	0.002668	16.0646
0.00267072	15.7539	0.00263121	15.434	0.00265882	15.4835	0.00259331	15.2309	0.00266936	16.0741
0.00267208	15.7616	0.00263255	15.4422	0.00266018	15.4909	0.00259463	15.2386	0.00267072	16.0837
0.00267344	15.7693	0.00263389	15.4504	0.00266153	15.4983	0.00259595	15.2463	0.00267208	16.0932
0.0026748	15.7769	0.00263523	15.4586	0.00266288	15.5058	0.00259727	15.2538	0.00267344	16.1027
0.00267616	15.7845	0.00263657	15.4667	0.00266424	15.5133	0.00259859	15.2614	0.0026748	16.1121
0.00267752	15.7921	0.00263791	15.4747	0.00266559	15.5208	0.00259991	15.2688	0.00267616	16.1215
0.00267888	15.7997	0.00263925	15.4827	0.00266695	15.5284	0.00260123	15.2762	0.00267752	16.1308
0.00268024	15.8072	0.00264059	15.4907	0.0026683	15.5361	0.00260256	15.2835	0.00267888	16.1401
0.0026816	15.8148	0.00264193	15.4986	0.00266965	15.5438	0.00260388	15.2907	0.00268024	16.1493
0.00268297	15.8223	0.00264327	15.5064	0.00267101	15.5515	0.0026052	15.2979	0.0026816	16.1585
0.00268433	15.8299	0.00264461	15.5142	0.00267236	15.5594	0.00260652	15.305	0.00268296	16.1676
0.00268569	15.8374	0.00264595	15.522	0.00267372	15.5673	0.00260784	15.312	0.00268432	16.1766
0.00268705	15.8449	0.00264729	15.5297	0.00267507	15.5752	0.00260916	15.319	0.00268568	16.1855
0.00268841	15.8525	0.00264863	15.5373	0.00267642	15.5832	0.00261048	15.3259	0.00268704	16.1943
0.00268977	15.86	0.00264997	15.5449	0.00267778	15.5913	0.0026118	15.3327	0.0026884	16.2031
0.00269113	15.8676	0.00265131	15.5525	0.00267913	15.5994	0.00261312	15.3395	0.00268975	16.2117
0.00269249	15.8751	0.00265265	15.56	0.00268049	15.6076	0.00261445	15.3463	0.00269111	16.2203
0.00269385	15.8826	0.00265399	15.5674	0.00268184	15.6158	0.00261577	15.353	0.00269247	16.2288
0.00269521	15.8902	0.00265533	15.5749	0.00268319	15.6241	0.00261709	15.3597	0.00269383	16.2372
0.00269657	15.8977	0.00265667	15.5823	0.00268455	15.6324	0.00261841	15.3664	0.00269519	16.2454
0.00269793	15.9053	0.00265801	15.5896	0.0026859	15.6408	0.00261973	15.373	0.00269655	16.2536
0.00269929	15.9128	0.00265935	15.5969	0.00268726	15.6492	0.00262105	15.3796	0.00269791	16.2616
0.00270065	15.9203	0.00266069	15.6042	0.00268861	15.6577	0.00262237	15.3862	0.00269927	16.2696
0.00270201	15.9279	0.00266203	15.6115	0.00268996	15.6662	0.00262369	15.3928	0.00270063	16.2774
0.00270337	15.9354	0.00266337	15.6187	0.00269132	15.6747	0.00262501	15.3993	0.00270199	16.2852
0.00270473	15.9429	0.00266471	15.6259	0.00269267	15.6832	0.00262634	15.4059	0.00270335	16.2928
0.0027061	15.9504	0.00266605	15.6331	0.00269403	15.6918	0.00262766	15.4125	0.00270471	16.3003
0.00270746	15.9579	0.00266739	15.6403	0.00269538	15.7004	0.00262898	15.4191	0.00270607	16.3078
0.00270882	15.9654	0.00266873	15.6474	0.00269673	15.709	0.0026303	15.4258	0.00270743	16.3151
0.00271018	15.9728	0.00267007	15.6546	0.00269809	15.7176	0.00263162	15.4325	0.00270879	16.3223
0.00271154	15.9803	0.00267141	15.6617	0.00269944	15.7262	0.00263294	15.4392	0.00271015	16.3295
0.0027129	15.9877	0.00267275	15.6688	0.0027008	15.7348	0.00263426	15.446	0.00271151	16.3365
0.00271426	15.9952	0.00267409	15.6759	0.00270215	15.7434	0.00263558	15.4528	0.00271287	16.3435
0.00271562	16.0026	0.00267543	15.683	0.00270351	15.752	0.00263691	15.4597	0.00271423	16.3503
[truncated: 8,761 more rows]

## Sheet: Fig 3 data
peak stress		peak strain		elastic modulus
intact rock	115.81	intact rock	0.018	intact rock	6.433
0°	76.4	0°	0.0138	0°	5.536
30°	74.1	30°	0.0133	30°	5.571
45°	55.4	45°	0.0116	45°	4.775
60°	63.6	60°	0.0122	60°	5.213
90°	84	90°	0.0147	90°	5.714

## Sheet: Fig 8 data
crack initiation stress
0°	50
30°	34.9
45°	30.6
60°	38
90°	49.4

## Sheet: Fig 9 data
0°					30°					45°					60°					90°
1.1326e-07	0.367595	0	9.2934e-06	-9.2934e-06	3.05515e-07	0.359765	0	8.8651e-06	-8.8651e-06	6.09432e-07	0.343779	0	8.12819e-06	-8.12819e-06	1.13224e-07	0.36509	0	9.16717e-06	-9.16717e-06	3.05023e-07	0.358589	0	8.84359e-06	-8.84359e-06
8.794e-07	0.346598	2.73586e-07	8.26206e-06	-7.98847e-06	1.19309e-06	0.356018	3.17655e-07	8.68143e-06	-8.36377e-06	1.68787e-06	0.366991	3.83262e-07	9.26291e-06	-8.87965e-06	8.79122e-07	0.342933	2.71136e-07	8.08823e-06	-7.81709e-06	1.19117e-06	0.35487	3.16115e-07	8.66113e-06	-8.34501e-06
2.09502e-06	0.382269	7.166e-07	1.00502e-05	-9.33358e-06	2.49188e-06	0.393991	8.04708e-07	1.06321e-05	-9.82743e-06	3.04057e-06	0.401452	9.02997e-07	1.10841e-05	-1.01812e-05	2.08169e-06	0.377	7.04019e-07	9.77504e-06	-9.07102e-06	2.50081e-06	0.393088	8.05891e-07	1.06271e-05	-9.82123e-06
3.45431e-06	0.407973	1.25368e-06	1.14472e-05	-1.01935e-05	3.83082e-06	0.409856	1.34286e-06	1.15056e-05	-1.01628e-05	4.39326e-06	0.410452	1.45213e-06	1.15867e-05	-1.01346e-05	3.40144e-06	0.402591	1.21845e-06	1.11471e-05	-9.92869e-06	3.85915e-06	0.409315	1.35086e-06	1.15226e-05	-1.01717e-05
4.81359e-06	0.414771	1.81285e-06	1.18318e-05	-1.0019e-05	5.16976e-06	0.417314	1.89663e-06	1.19282e-05	-1.00315e-05	5.74596e-06	0.416796	2.01163e-06	1.19476e-05	-9.93601e-06	4.72119e-06	0.410042	1.75469e-06	1.15636e-05	-9.80891e-06	5.21749e-06	0.41606	1.91143e-06	1.19055e-05	-9.99405e-06
6.17287e-06	0.420157	2.3803e-06	1.21411e-05	-9.76081e-06	6.5087e-06	0.422462	2.45883e-06	1.22242e-05	-9.7654e-06	7.09865e-06	0.42068	2.57806e-06	1.21714e-05	-9.5933e-06	6.04094e-06	0.415607	2.29952e-06	1.18796e-05	-9.58009e-06	6.57583e-06	0.420854	2.47984e-06	1.21814e-05	-9.70158e-06
7.53215e-06	0.422449	2.95297e-06	1.22739e-05	-9.32095e-06	7.84764e-06	0.424532	3.02587e-06	1.23443e-05	-9.31848e-06	8.45135e-06	0.422144	3.1481e-06	1.22562e-05	-9.10813e-06	7.3607e-06	0.418247	2.84976e-06	1.2031e-05	-9.18124e-06	7.93418e-06	0.422965	3.05294e-06	1.23039e-05	-9.251e-06
8.89145e-06	0.423783	3.52811e-06	1.23516e-05	-8.82347e-06	9.18658e-06	0.426373	3.59552e-06	1.24517e-05	-8.85615e-06	9.80404e-06	0.424011	3.72039e-06	1.23649e-05	-8.64448e-06	8.68045e-06	0.419951	3.40287e-06	1.21292e-05	-8.72634e-06	9.29254e-06	0.424701	3.62865e-06	1.24051e-05	-8.77648e-06
1.02507e-05	0.425333	4.10521e-06	1.24421e-05	-8.33686e-06	1.05255e-05	0.428357	4.16774e-06	1.25678e-05	-8.40003e-06	1.11567e-05	0.42524	4.29478e-06	1.24366e-05	-8.14186e-06	1.00002e-05	0.422189	3.95857e-06	1.22589e-05	-8.30029e-06	1.06509e-05	0.426049	4.20647e-06	1.2484e-05	-8.27753e-06
1.16101e-05	0.425637	4.68358e-06	1.24599e-05	-7.77633e-06	1.18645e-05	0.428692	4.74151e-06	1.25874e-05	-7.84593e-06	1.25094e-05	0.424499	4.8695e-06	1.23934e-05	-7.52386e-06	1.132e-05	0.423264	4.51647e-06	1.23213e-05	-7.80486e-06	1.20093e-05	0.426052	4.7852e-06	1.24842e-05	-7.69897e-06
1.29694e-05	0.424371	5.26129e-06	1.23859e-05	-7.12457e-06	1.32034e-05	0.427269	5.31455e-06	1.2504e-05	-7.1895e-06	1.38621e-05	0.422844	5.4426e-06	1.22969e-05	-6.8543e-06	1.26397e-05	0.422221	5.07438e-06	1.22607e-05	-7.18631e-06	1.33677e-05	0.424843	5.36312e-06	1.24135e-05	-7.05033e-06
1.43287e-05	0.422781	5.83707e-06	1.22932e-05	-6.45616e-06	1.45423e-05	0.425429	5.8854e-06	1.23966e-05	-6.51116e-06	1.52148e-05	0.421611	6.01374e-06	1.22253e-05	-6.21156e-06	1.39595e-05	0.420294	5.63034e-06	1.2149e-05	-6.51869e-06	1.4726e-05	0.423476	5.93929e-06	1.23337e-05	-6.39438e-06
1.5688e-05	0.421575	6.41094e-06	1.22232e-05	-5.81226e-06	1.58813e-05	0.424114	6.45415e-06	1.232e-05	-5.8659e-06	1.65675e-05	0.420738	6.58346e-06	1.21747e-05	-5.59123e-06	1.52792e-05	0.418976	6.18415e-06	1.20729e-05	-5.88879e-06	1.60844e-05	0.422443	6.51383e-06	1.22736e-05	-5.75978e-06
1.70473e-05	0.420477	6.98324e-06	1.21596e-05	-5.17637e-06	1.72202e-05	0.423158	7.02138e-06	1.22646e-05	-5.2432e-06	1.79202e-05	0.419747	7.15192e-06	1.21174e-05	-4.9655e-06	1.6599e-05	0.418381	6.7367e-06	1.20387e-05	-5.302e-06	1.74428e-05	0.421514	7.08703e-06	1.22197e-05	-5.13266e-06
1.84066e-05	0.419439	7.5541e-06	1.20996e-05	-4.54555e-06	1.85592e-05	0.422182	7.58732e-06	1.2208e-05	-4.62072e-06	1.92729e-05	0.418693	7.719e-06	1.20567e-05	-4.33766e-06	1.79187e-05	0.418079	7.28867e-06	1.20213e-05	-4.73264e-06	1.88012e-05	0.420544	7.65895e-06	1.21635e-05	-4.50454e-06
1.97659e-05	0.418706	8.12375e-06	1.20574e-05	-3.93365e-06	1.98982e-05	0.421373	8.15206e-06	1.21613e-05	-4.00924e-06	2.06256e-05	0.418077	8.28495e-06	1.20212e-05	-3.73629e-06	1.92385e-05	0.417901	7.84031e-06	1.20111e-05	-4.1708e-06	2.01595e-05	0.419826	8.22971e-06	1.2122e-05	-3.89227e-06
2.11253e-05	0.418607	8.69284e-06	1.20517e-05	-3.35887e-06	2.12371e-05	0.421021	8.71603e-06	1.2141e-05	-3.42495e-06	2.19783e-05	0.418147	8.85053e-06	1.20253e-05	-3.17473e-06	2.05582e-05	0.417945	8.39186e-06	1.20136e-05	-3.62176e-06	2.15179e-05	0.419796	8.79997e-06	1.21203e-05	-3.32031e-06
2.24846e-05	0.419174	9.26224e-06	1.20844e-05	-2.82215e-06	2.25761e-05	0.421111	9.27983e-06	1.21462e-05	-2.86639e-06	2.3331e-05	0.418574	9.41644e-06	1.20498e-05	-2.63335e-06	2.1878e-05	0.418169	8.9436e-06	1.20265e-05	-3.08291e-06	2.28763e-05	0.42027	9.37054e-06	1.21476e-05	-2.77709e-06
2.38439e-05	0.420065	9.83263e-06	1.21358e-05	-2.30315e-06	2.39151e-05	0.421412	9.84389e-06	1.21636e-05	-2.31969e-06	2.46837e-05	0.418937	9.98289e-06	1.20707e-05	-2.08785e-06	2.31977e-05	0.418464	9.49567e-06	1.20435e-05	-2.54783e-06	2.42346e-05	0.420775	9.94176e-06	1.21769e-05	-2.2351e-06
2.52032e-05	0.420768	1.04041e-05	1.21765e-05	-1.77237e-06	2.52541e-05	0.42164	1.04083e-05	1.21767e-05	-1.76841e-06	2.60364e-05	0.418944	1.05496e-05	1.20711e-05	-1.52155e-06	2.45175e-05	0.418766	1.00481e-05	1.20609e-05	-2.01272e-06	2.5593e-05	0.420899	1.05134e-05	1.21841e-05	-1.67064e-06
2.65625e-05	0.420884	1.09761e-05	1.21832e-05	-1.20703e-06	2.6593e-05	0.4215	1.09728e-05	1.21686e-05	-1.19587e-06	2.73891e-05	0.418497	1.1116e-05	1.20454e-05	-9.29406e-07	2.58372e-05	0.418791	1.06008e-05	1.20623e-05	-1.4615e-06	2.69514e-05	0.420449	1.10848e-05	1.2158e-05	-1.07315e-06
2.79218e-05	0.420314	1.15479e-05	1.21502e-05	-6.02352e-07	2.7932e-05	0.420929	1.15368e-05	1.21357e-05	-5.9894e-07	2.87418e-05	0.417664	1.16815e-05	1.19975e-05	-3.15932e-07	2.7157e-05	0.418295	1.11532e-05	1.20337e-05	-8.80548e-07	2.83098e-05	0.419505	1.16553e-05	1.21034e-05	-4.48114e-07
2.92811e-05	0.419302	1.21185e-05	1.20918e-05	2.67452e-08	2.9271e-05	0.420082	1.20998e-05	1.20869e-05	1.28989e-08	3.00945e-05	0.416712	1.22459e-05	1.19429e-05	3.02985e-07	2.84767e-05	0.417316	1.17046e-05	1.19775e-05	-2.72863e-07	2.96681e-05	0.418371	1.22244e-05	1.20381e-05	1.86298e-07
3.06404e-05	0.418179	1.26877e-05	1.20271e-05	6.60651e-07	3.061e-05	0.419156	1.26617e-05	1.20337e-05	6.28e-07	3.14472e-05	0.415779	1.28089e-05	1.18894e-05	9.19498e-07	2.97965e-05	0.416028	1.22545e-05	1.19036e-05	3.50849e-07	3.10265e-05	0.417294	1.2792e-05	1.19762e-05	8.15737e-07
3.19998e-05	0.417163	1.32555e-05	1.19687e-05	1.28676e-06	3.19489e-05	0.418236	1.32223e-05	1.19809e-05	1.24136e-06	3.27999e-05	0.414961	1.33708e-05	1.18427e-05	1.52811e-06	3.11162e-05	0.41467	1.28027e-05	1.18261e-05	9.76566e-07	3.23849e-05	0.41643	1.33582e-05	1.19267e-05	1.43154e-06
3.33591e-05	0.416437	1.3822e-05	1.19271e-05	1.89496e-06	3.32879e-05	0.417517	1.37818e-05	1.19398e-05	1.84205e-06	3.41525e-05	0.414421	1.39317e-05	1.18119e-05	2.11983e-06	3.2436e-05	0.413499	1.33491e-05	1.17594e-05	1.58977e-06	3.37433e-05	0.415878	1.39235e-05	1.18951e-05	2.02844e-06
3.47184e-05	0.416121	1.43879e-05	1.1909e-05	2.47888e-06	3.46269e-05	0.417159	1.43406e-05	1.19193e-05	2.42137e-06	3.55052e-05	0.414234	1.44922e-05	1.18012e-05	2.69096e-06	3.37557e-05	0.412699	1.38943e-05	1.17139e-05	2.18041e-06	3.51016e-05	0.415661	1.44883e-05	1.18827e-05	2.60561e-06
3.60777e-05	0.416092	1.49535e-05	1.19073e-05	3.04619e-06	3.59659e-05	0.417186	1.48992e-05	1.19209e-05	2.97835e-06	3.68579e-05	0.414355	1.50526e-05	1.18081e-05	3.24448e-06	3.50755e-05	0.412348	1.44388e-05	1.1694e-05	2.74476e-06	3.646e-05	0.415653	1.50529e-05	1.18822e-05	3.1707e-06
3.7437e-05	0.416148	1.55191e-05	1.19106e-05	3.60858e-06	3.73048e-05	0.417524	1.5458e-05	1.19401e-05	3.5179e-06	3.82106e-05	0.414632	1.56133e-05	1.18239e-05	3.78939e-06	3.63953e-05	0.412378	1.4983e-05	1.16957e-05	3.28728e-06	3.78184e-05	0.415768	1.56176e-05	1.18888e-05	3.72883e-06
3.87963e-05	0.416126	1.60848e-05	1.19093e-05	4.17551e-06	3.86438e-05	0.417948	1.60174e-05	1.19644e-05	4.05294e-06	3.95633e-05	0.41486	1.61743e-05	1.18369e-05	4.33738e-06	3.7715e-05	0.412627	1.55274e-05	1.17099e-05	3.81752e-06	3.91767e-05	0.415896	1.61825e-05	1.18961e-05	4.28635e-06
4.01556e-05	0.415894	1.66503e-05	1.1896e-05	4.75429e-06	3.99828e-05	0.418126	1.65771e-05	1.19746e-05	4.60249e-06	4.0916e-05	0.414868	1.67355e-05	1.18374e-05	4.8981e-06	3.90348e-05	0.412901	1.60721e-05	1.17254e-05	4.34674e-06	4.05351e-05	0.415867	1.67474e-05	1.18944e-05	4.85294e-06
4.15149e-05	0.415422	1.72153e-05	1.1869e-05	5.34627e-06	4.13218e-05	0.417883	1.71368e-05	1.19607e-05	5.17612e-06	4.22687e-05	0.414532	1.72965e-05	1.18182e-05	5.47822e-06	4.03545e-05	0.413007	1.66171e-05	1.17314e-05	4.88568e-06	4.18935e-05	0.415545	1.73121e-05	1.1876e-05	5.43603e-06
4.28743e-05	0.414748	1.77795e-05	1.18305e-05	5.94899e-06	4.26607e-05	0.417267	1.76959e-05	1.19254e-05	5.77049e-06	4.36214e-05	0.413891	1.78568e-05	1.17817e-05	6.07504e-06	4.16743e-05	0.412832	1.71621e-05	1.17215e-05	5.4406e-06	4.32519e-05	0.414977	1.78761e-05	1.18436e-05	6.03252e-06
4.42336e-05	0.413987	1.83428e-05	1.17872e-05	6.55559e-06	4.39997e-05	0.416447	1.82541e-05	1.18787e-05	6.37544e-06	4.49741e-05	0.413029	1.8416e-05	1.17327e-05	6.68337e-06	4.2994e-05	0.412398	1.77066e-05	1.16968e-05	6.00979e-06	4.46102e-05	0.414267	1.84394e-05	1.18031e-05	6.63626e-06
4.55929e-05	0.413179	1.8905e-05	1.17412e-05	7.16378e-06	4.53387e-05	0.415569	1.88111e-05	1.18286e-05	6.98251e-06	4.63268e-05	0.412042	1.89741e-05	1.16767e-05	7.29739e-06	4.43138e-05	0.411814	1.82505e-05	1.16637e-05	6.58678e-06	4.59686e-05	0.413516	1.90016e-05	1.17604e-05	7.24121e-06
4.69522e-05	0.412356	1.9466e-05	1.16944e-05	7.77161e-06	4.66777e-05	0.41469	1.9367e-05	1.17786e-05	7.58836e-06	4.76795e-05	0.411047	1.95308e-05	1.16203e-05	7.91042e-06	4.56335e-05	0.411163	1.87936e-05	1.16269e-05	7.16666e-06	4.7327e-05	0.4128	1.95628e-05	1.17196e-05	7.84314e-06
4.83115e-05	0.411597	2.0026e-05	1.16514e-05	8.37462e-06	4.80166e-05	0.413853	1.99217e-05	1.17311e-05	8.19052e-06	4.90322e-05	0.410193	2.00862e-05	1.15721e-05	8.51411e-06	4.69533e-05	0.410512	1.93358e-05	1.15901e-05	7.74567e-06	4.86854e-05	0.412194	2.01231e-05	1.16853e-05	8.43782e-06
4.96708e-05	0.411001	2.05851e-05	1.16177e-05	8.96741e-06	4.93556e-05	0.413154	2.04753e-05	1.16915e-05	8.78384e-06	5.03849e-05	0.409598	2.06407e-05	1.15386e-05	9.10211e-06	4.82731e-05	0.409929	1.98772e-05	1.15572e-05	8.32e-06	5.00437e-05	0.411757	2.06827e-05	1.16605e-05	9.02223e-06
5.10301e-05	0.410633	2.11436e-05	1.1597e-05	9.54661e-06	5.06946e-05	0.412638	2.10282e-05	1.16623e-05	9.36587e-06	5.17376e-05	0.409256	2.11945e-05	1.15193e-05	9.67519e-06	4.95928e-05	0.409486	2.04179e-05	1.15322e-05	8.88569e-06	5.14021e-05	0.411478	2.12419e-05	1.16447e-05	9.59717e-06
5.23894e-05	0.410475	2.17016e-05	1.1588e-05	1.01136e-05	5.20335e-05	0.412285	2.15805e-05	1.16424e-05	9.93806e-06	5.30903e-05	0.409081	2.1748e-05	1.15095e-05	1.02385e-05	5.09126e-05	0.409232	2.09582e-05	1.15179e-05	9.44024e-06	5.27605e-05	0.41128	2.18007e-05	1.16335e-05	1.01672e-05
5.37487e-05	0.410414	2.22596e-05	1.15846e-05	1.0675e-05	5.33725e-05	0.412044	2.21323e-05	1.16288e-05	1.05036e-05	5.4443e-05	0.408952	2.23013e-05	1.15022e-05	1.07991e-05	5.22324e-05	0.409146	2.14982e-05	1.15131e-05	9.98512e-06	5.41188e-05	0.411063	2.23592e-05	1.16212e-05	1.07379e-05
5.51081e-05	0.410313	2.28174e-05	1.15789e-05	1.12385e-05	5.47115e-05	0.411839	2.26839e-05	1.16172e-05	1.10667e-05	5.57957e-05	0.408762	2.28543e-05	1.14915e-05	1.13628e-05	5.35522e-05	0.409133	2.20382e-05	1.15124e-05	1.05258e-05	5.54772e-05	0.410739	2.29173e-05	1.16029e-05	1.13144e-05
5.64674e-05	0.410128	2.3375e-05	1.15684e-05	1.18066e-05	5.60504e-05	0.411588	2.32352e-05	1.16031e-05	1.16321e-05	5.71484e-05	0.40851	2.34071e-05	1.14773e-05	1.19298e-05	5.4872e-05	0.409088	2.25781e-05	1.15098e-05	1.10683e-05	5.68356e-05	0.41033	2.3475e-05	1.15798e-05	1.18952e-05
5.78267e-05	0.409873	2.39323e-05	1.1554e-05	1.23783e-05	5.73894e-05	0.411283	2.37861e-05	1.15859e-05	1.22002e-05	5.85011e-05	0.408241	2.39595e-05	1.14622e-05	1.24973e-05	5.61918e-05	0.40895	2.31179e-05	1.15021e-05	1.16159e-05	5.8194e-05	0.409884	2.40321e-05	1.15547e-05	1.24774e-05
5.9186e-05	0.409619	2.44893e-05	1.15397e-05	1.29495e-05	5.87284e-05	0.41096	2.43366e-05	1.15677e-05	1.27689e-05	5.98538e-05	0.407996	2.45116e-05	1.14485e-05	1.30631e-05	5.75115e-05	0.408714	2.36575e-05	1.14888e-05	1.21687e-05	5.95523e-05	0.409457	2.45886e-05	1.15306e-05	1.3058e-05
6.05453e-05	0.409433	2.50459e-05	1.15292e-05	1.35167e-05	6.00674e-05	0.410675	2.48866e-05	1.15517e-05	1.3335e-05	6.12065e-05	0.407818	2.50634e-05	1.14385e-05	1.36249e-05	5.88313e-05	0.408438	2.41967e-05	1.14733e-05	1.27235e-05	6.09107e-05	0.409117	2.51445e-05	1.15115e-05	1.3633e-05
6.19046e-05	0.409332	2.56024e-05	1.15235e-05	1.40789e-05	6.14063e-05	0.410471	2.54364e-05	1.15401e-05	1.38962e-05	6.25593e-05	0.407747	2.5615e-05	1.14345e-05	1.41805e-05	6.01511e-05	0.408186	2.47356e-05	1.14591e-05	1.32765e-05	6.22691e-05	0.408916	2.57001e-05	1.15002e-05	1.42e-05
6.32639e-05	0.409325	2.61588e-05	1.15232e-05	1.46356e-05	6.27453e-05	0.410368	2.59859e-05	1.15344e-05	1.44515e-05	6.3912e-05	0.407771	2.61666e-05	1.14359e-05	1.47307e-05	6.14709e-05	0.408002	2.52742e-05	1.14488e-05	1.38254e-05	6.36274e-05	0.40885	2.62555e-05	1.14964e-05	1.47591e-05
6.46232e-05	0.409377	2.67153e-05	1.15261e-05	1.51892e-05	6.40843e-05	0.410345	2.65354e-05	1.15331e-05	1.50023e-05	6.52647e-05	0.407861	2.67182e-05	1.14409e-05	1.52773e-05	6.27907e-05	0.40789	2.58126e-05	1.14425e-05	1.43701e-05	6.49858e-05	0.408887	2.68109e-05	1.14985e-05	1.53124e-05
6.59825e-05	0.409448	2.72718e-05	1.15301e-05	1.57417e-05	6.54232e-05	0.410391	2.70848e-05	1.15357e-05	1.55492e-05	6.66175e-05	0.408002	2.72701e-05	1.14488e-05	1.58213e-05	6.41105e-05	0.407834	2.63509e-05	1.14394e-05	1.49116e-05	6.63442e-05	0.408988	2.73664e-05	1.15042e-05	1.58622e-05
6.73419e-05	0.409532	2.78284e-05	1.15348e-05	1.62936e-05	6.67622e-05	0.410493	2.76344e-05	1.15414e-05	1.6093e-05	6.79702e-05	0.408183	2.78221e-05	1.14589e-05	1.63632e-05	6.54303e-05	0.407802	2.68891e-05	1.14376e-05	1.54516e-05	6.77026e-05	0.409113	2.79221e-05	1.15113e-05	1.64108e-05
6.87012e-05	0.409655	2.83852e-05	1.15418e-05	1.68434e-05	6.81012e-05	0.410631	2.81841e-05	1.15492e-05	1.6635e-05	6.9323e-05	0.408398	2.83744e-05	1.14711e-05	1.69034e-05	6.67501e-05	0.407772	2.74273e-05	1.14359e-05	1.59914e-05	6.90609e-05	0.409233	2.84779e-05	1.1518e-05	1.69599e-05
7.00605e-05	0.409822	2.89421e-05	1.15512e-05	1.73909e-05	6.94401e-05	0.410797	2.87341e-05	1.15585e-05	1.71756e-05	7.06757e-05	0.408622	2.8927e-05	1.14836e-05	1.74434e-05	6.80698e-05	0.407756	2.79655e-05	1.1435e-05	1.65305e-05	7.04193e-05	0.409283	2.90338e-05	1.15208e-05	1.7513e-05
7.14198e-05	0.410021	2.94993e-05	1.15624e-05	1.7937e-05	7.07791e-05	0.41097	2.92842e-05	1.15682e-05	1.7716e-05	7.20285e-05	0.408831	2.94799e-05	1.14954e-05	1.79846e-05	6.93896e-05	0.407769	2.85037e-05	1.14357e-05	1.70679e-05	7.17777e-05	0.409179	2.95897e-05	1.1515e-05	1.80747e-05
7.27791e-05	0.410236	3.00568e-05	1.15745e-05	1.84823e-05	7.21181e-05	0.411125	2.98346e-05	1.1577e-05	1.82576e-05	7.33812e-05	0.408995	3.00331e-05	1.15046e-05	1.85285e-05	7.07094e-05	0.407795	2.90418e-05	1.14372e-05	1.76047e-05	7.3136e-05	0.408807	3.01453e-05	1.1494e-05	1.86512e-05
7.41384e-05	0.410453	3.06146e-05	1.15867e-05	1.90279e-05	7.3457e-05	0.411235	3.03852e-05	1.15832e-05	1.8802e-05	7.4734e-05	0.409115	3.05865e-05	1.15114e-05	1.90751e-05	7.20292e-05	0.407791	2.95801e-05	1.1437e-05	1.81431e-05	7.44944e-05	0.408006	3.07e-05	1.14491e-05	1.9251e-05
7.54977e-05	0.410683	3.11727e-05	1.15998e-05	1.95729e-05	7.4796e-05	0.411308	3.09359e-05	1.15873e-05	1.93486e-05	7.60868e-05	0.409171	3.11399e-05	1.15145e-05	1.96254e-05	7.3349e-05	0.407696	3.01182e-05	1.14316e-05	1.86866e-05	7.58528e-05	0.406515	3.12532e-05	1.13655e-05	1.98877e-05
7.6857e-05	0.410915	3.17311e-05	1.16129e-05	2.01182e-05	7.6135e-05	0.411342	3.14866e-05	1.15892e-05	1.98974e-05	7.74395e-05	0.409095	3.16934e-05	1.15102e-05	2.01832e-05	7.46688e-05	0.407441	3.06561e-05	1.14173e-05	1.92388e-05	7.72112e-05	0.403938	3.18037e-05	1.12219e-05	2.05818e-05
7.82163e-05	0.411115	3.22898e-05	1.16242e-05	2.06656e-05	7.74739e-05	0.411306	3.20374e-05	1.15871e-05	2.04502e-05	7.87923e-05	0.408776	3.22466e-05	1.14923e-05	2.07543e-05	7.59886e-05	0.406898	3.11935e-05	1.13869e-05	1.98066e-05	7.85695e-05	0.399783	3.23496e-05	1.09922e-05	2.13574e-05
7.95756e-05	0.411259	3.28487e-05	1.16323e-05	2.12164e-05	7.88129e-05	0.41115	3.2588e-05	1.15784e-05	2.10096e-05	8.01451e-05	0.408096	3.27991e-05	1.14541e-05	2.1345e-05	7.73084e-05	0.40583	3.17298e-05	1.13272e-05	2.04026e-05	7.99279e-05	0.393568	3.28884e-05	1.06531e-05	2.22353e-05
8.0935e-05	0.411331	3.34078e-05	1.16364e-05	2.17714e-05	8.01519e-05	0.410842	3.31383e-05	1.15611e-05	2.15772e-05	8.14978e-05	0.406894	3.33503e-05	1.13867e-05	2.19636e-05	7.86283e-05	0.40389	3.22641e-05	1.12192e-05	2.1045e-05	8.12863e-05	0.384996	3.34172e-05	1.01941e-05	2.32231e-05
8.22943e-05	0.41133	3.39669e-05	1.16363e-05	2.23306e-05	8.14908e-05	0.410363	3.36881e-05	1.15341e-05	2.2154e-05	8.28506e-05	0.404929	3.38994e-05	1.1277e-05	2.26224e-05	7.99481e-05	0.400664	3.27951e-05	1.10407e-05	2.17544e-05	8.26446e-05	0.374117	3.39328e-05	9.62608e-06	2.43067e-05
8.36536e-05	0.411278	3.4526e-05	1.16334e-05	2.28926e-05	8.28298e-05	0.409695	3.42371e-05	1.14966e-05	2.27405e-05	8.42034e-05	0.401887	3.44452e-05	1.11082e-05	2.3337e-05	8.12679e-05	0.395702	3.33206e-05	1.07689e-05	2.25517e-05	8.4003e-05	0.361462	3.44324e-05	8.98587e-06	2.54465e-05
8.50129e-05	0.411217	3.5085e-05	1.16299e-05	2.34551e-05	8.41687e-05	0.408823	3.47851e-05	1.14477e-05	2.33374e-05	8.55561e-05	0.397414	3.49858e-05	1.08623e-05	2.41235e-05	8.25877e-05	0.388641	3.38382e-05	1.0388e-05	2.34502e-05	8.53614e-05	0.348074	3.49143e-05	8.33255e-06	2.65817e-05
8.63722e-05	0.411185	3.5644e-05	1.16281e-05	2.40159e-05	8.55077e-05	0.407698	3.53317e-05	1.13848e-05	2.39469e-05	8.69089e-05	0.391186	3.55192e-05	1.05245e-05	2.49947e-05	8.39075e-05	0.379368	3.4345e-05	9.89819e-06	2.44468e-05	8.67197e-05	0.335421	3.53785e-05	7.73778e-06	2.76407e-05
8.77315e-05	0.411222	3.62029e-05	1.16302e-05	2.45727e-05	8.68467e-05	0.406191	3.58766e-05	1.13008e-05	2.45758e-05	8.82617e-05	0.383042	3.60429e-05	1.00908e-05	2.5952e-05	8.52273e-05	0.368111	3.48383e-05	9.31953e-06	2.55188e-05	8.80781e-05	0.325208	3.58272e-05	7.27373e-06	2.85534e-05
8.90908e-05	0.411336	3.6762e-05	1.16367e-05	2.51254e-05	8.81856e-05	0.404067	3.6419e-05	1.11829e-05	2.52362e-05	8.96144e-05	0.373088	3.65543e-05	9.5732e-06	2.69811e-05	8.65471e-05	0.355522	3.53158e-05	8.69299e-06	2.66228e-05	8.94365e-05	0.318576	3.62644e-05	6.98012e-06	2.92843e-05
9.04501e-05	0.411518	3.73213e-05	1.1647e-05	2.56743e-05	8.95246e-05	0.401003	3.6958e-05	1.1014e-05	2.59441e-05	9.09672e-05	0.36173	3.70513e-05	8.99921e-06	2.80521e-05	8.7867e-05	0.342607	3.57765e-05	8.07288e-06	2.77036e-05	9.07949e-05	0.31568	3.66952e-05	6.85377e-06	2.98414e-05
9.18095e-05	0.411713	3.78808e-05	1.1658e-05	2.62228e-05	9.08636e-05	0.396621	3.7492e-05	1.07745e-05	2.67175e-05	9.232e-05	0.349764	3.75326e-05	8.41367e-06	2.91189e-05	8.91868e-05	0.330693	3.62208e-05	7.52119e-06	2.86996e-05	9.21532e-05	0.315931	3.71242e-05	6.86469e-06	3.02595e-05
9.31688e-05	0.411812	3.84405e-05	1.16636e-05	2.67768e-05	9.22025e-05	0.390591	3.8019e-05	1.04494e-05	2.75696e-05	9.36727e-05	0.338413	3.7998e-05	7.87645e-06	3.01216e-05	9.05066e-05	0.321146	3.6651e-05	7.09317e-06	2.95578e-05	9.35116e-05	0.318498	3.75551e-05	6.9767e-06	3.05784e-05
9.45281e-05	0.411664	3.90002e-05	1.16553e-05	2.73449e-05	9.35415e-05	0.382784	3.85368e-05	1.00359e-05	2.85009e-05	9.50255e-05	0.329044	3.84495e-05	7.44635e-06	3.10032e-05	9.18264e-05	0.314868	3.70707e-05	6.81855e-06	3.02521e-05	9.487e-05	0.322606	3.79905e-05	7.15784e-06	3.08327e-05
9.58874e-05	0.41108	3.95594e-05	1.16222e-05	2.79372e-05	9.48805e-05	0.373382	3.9043e-05	9.54891e-06	2.94941e-05	9.63783e-05	0.322669	3.88903e-05	7.16062e-06	3.17297e-05	9.31462e-05	0.311946	3.74843e-05	6.69261e-06	3.07917e-05	9.62283e-05	0.327638	3.84321e-05	7.38284e-06	3.10493e-05
9.72467e-05	0.409796	4.01173e-05	1.15497e-05	2.85675e-05	9.62194e-05	0.362879	3.9536e-05	9.01927e-06	3.05167e-05	9.7731e-05	0.319502	3.93247e-05	7.02074e-06	3.23039e-05	9.4466e-05	0.311888	3.7896e-05	6.69012e-06	3.12059e-05	9.75867e-05	0.333175	3.8881e-05	7.6345e-06	3.12465e-05
9.8606e-05	0.407428	4.06727e-05	1.14166e-05	2.92561e-05	9.75584e-05	0.352121	4.00146e-05	8.49241e-06	3.15222e-05	9.90838e-05	0.319131	3.97566e-05	7.00445e-06	3.27522e-05	9.57859e-05	0.313949	3.8309e-05	6.7788e-06	3.15302e-05	9.89451e-05	0.338989	3.93375e-05	7.90327e-06	3.14342e-05
9.99653e-05	0.403468	4.12238e-05	1.11958e-05	3.00281e-05	9.88974e-05	0.342345	4.04796e-05	8.02742e-06	3.24522e-05	0.000100437	0.320978	4.01896e-05	7.08575e-06	3.31038e-05	9.71057e-05	0.317442	3.87257e-05	6.93048e-06	3.17952e-05	0.000100303	0.34504	3.98021e-05	8.18795e-06	3.16141e-05
0.000101325	0.39734	4.17681e-05	1.08583e-05	3.09098e-05	0.000100236	0.334837	4.09329e-05	7.67915e-06	3.32538e-05	0.000101789	0.324666	4.06263e-05	7.24952e-06	3.33768e-05	9.84255e-05	0.321896	3.91476e-05	7.12632e-06	3.20212e-05	0.000101662	0.351539	4.02752e-05	8.49929e-06	3.17759e-05
0.000102684	0.388517	4.23022e-05	1.03814e-05	3.19208e-05	0.000101575	0.330374	4.13783e-05	7.47583e-06	3.39025e-05	0.000103142	0.330215	4.10692e-05	7.49946e-06	3.35698e-05	9.97453e-05	0.327016	3.95758e-05	7.35486e-06	3.22209e-05	0.00010302	0.359043	4.07578e-05	8.86601e-06	3.18918e-05
0.000104043	0.376718	4.28223e-05	9.76039e-06	3.30619e-05	0.000102914	0.329203	4.18199e-05	7.42293e-06	3.43969e-05	0.000104495	0.338088	4.15213e-05	7.86129e-06	3.366e-05	0.000101065	0.332657	4.00111e-05	7.61077e-06	3.24003e-05	0.000104379	0.368584	4.1252e-05	9.3435e-06	3.19085e-05
0.000105403	0.362172	4.33245e-05	9.02122e-06	3.43033e-05	0.000104253	0.331494	4.22622e-05	7.52657e-06	3.47356e-05	0.000105848	0.349193	4.19861e-05	8.38623e-06	3.35999e-05	0.000102385	0.338913	4.04543e-05	7.89971e-06	3.25546e-05	0.000105737	0.381616	4.17615e-05	1.00158e-05	3.17457e-05
0.000106762	0.346051	4.38058e-05	8.23601e-06	3.55698e-05	0.000105592	0.337704	4.27102e-05	7.81123e-06	3.4899e-05	0.0001072	0.364721	4.2469e-05	9.14866e-06	3.33203e-05	0.000103705	0.346213	4.09064e-05	8.24371e-06	3.26627e-05	0.000107095	0.399713	4.22922e-05	1.09883e-05	3.13039e-05
0.000108121	0.332076	4.42667e-05	7.58421e-06	3.66825e-05	0.000106931	0.34861	4.31697e-05	8.3239e-06	3.48458e-05	0.000108553	0.385847	4.29767e-05	1.02392e-05	3.27375e-05	0.000105025	0.355465	4.13695e-05	8.6902e-06	3.26793e-05	0.000108454	0.424383	4.28519e-05	1.23866e-05	3.04653e-05
0.000109481	0.327935	4.47153e-05	7.39624e-06	3.73191e-05	0.00010827	0.365026	4.36475e-05	9.12632e-06	3.45212e-05	0.000109906	0.413372	4.35172e-05	1.17521e-05	3.17651e-05	0.000106344	0.367946	4.18468e-05	9.31115e-06	3.25357e-05	0.000109812	0.456622	4.34503e-05	1.434e-05	2.91103e-05
0.00011084	0.339898	4.51692e-05	7.94572e-06	3.72235e-05	0.000109609	0.387546	4.41513e-05	1.02871e-05	3.38642e-05	0.000111259	0.4475	4.40995e-05	1.37728e-05	3.03267e-05	0.000107664	0.385059	4.23438e-05	1.01974e-05	3.21463e-05	0.00011117	0.496533	4.40976e-05	1.69563e-05	2.71413e-05
0.000112199	0.368766	4.56509e-05	9.3527e-06	3.62982e-05	0.000110948	0.416405	4.46896e-05	1.18763e-05	3.28133e-05	0.000112611	0.487607	4.4732e-05	1.63522e-05	2.83798e-05	0.000108984	0.408088	4.28672e-05	1.14536e-05	3.14135e-05	0.000112529	0.543257	4.48039e-05	2.02977e-05	2.45062e-05
0.000113558	0.411741	4.61814e-05	1.16596e-05	3.45218e-05	0.000112287	0.451314	4.52705e-05	1.3951e-05	3.13195e-05	0.000113964	0.532178	4.54218e-05	1.94782e-05	2.59436e-05	0.000110304	0.437928	4.34255e-05	1.31899e-05	3.02356e-05	0.000113887	0.595033	4.5577e-05	2.43511e-05	2.12259e-05
0.000114918	0.464764	4.67771e-05	1.4856e-05	3.19211e-05	0.000113626	0.491363	4.59016e-05	1.65368e-05	2.93648e-05	0.000115317	0.579255	4.61735e-05	2.30768e-05	2.30967e-05	0.000111624	0.474741	4.40277e-05	1.55006e-05	2.85271e-05	0.000115246	0.649512	4.64223e-05	2.90141e-05	1.74082e-05
0.000116277	0.523447	4.74487e-05	1.88443e-05	2.86044e-05	0.000114965	0.535196	4.65889e-05	1.96188e-05	2.697e-05	0.00011667	0.626658	4.69892e-05	2.70083e-05	1.99809e-05	0.000112944	0.517862	4.46828e-05	1.84443e-05	2.62384e-05	0.000116604	0.704302	4.73418e-05	3.41156e-05	1.32262e-05
0.000117636	0.583984	4.82014e-05	2.34551e-05	2.47463e-05	0.000116304	0.581121	4.73363e-05	2.31302e-05	2.4206e-05	0.000118022	0.672583	4.78679e-05	3.1112e-05	1.6756e-05	0.000114263	0.565946	4.5398e-05	2.20285e-05	2.33694e-05	0.000117962	0.757292	4.83345e-05	3.94423e-05	8.89219e-06
0.000118996	0.643439	4.90357e-05	2.84741e-05	2.05616e-05	0.000117643	0.627495	4.81454e-05	2.69692e-05	2.11763e-05	0.000119375	0.715446	4.88068e-05	3.52038e-05	1.3603e-05	0.000115583	0.61685	4.61785e-05	2.61694e-05	2.00091e-05	0.000119321	0.806759	4.93968e-05	4.47634e-05	4.63345e-06
0.000120355	0.699506	4.99484e-05	3.36525e-05	1.62959e-05	0.000118982	0.672884	4.9016e-05	3.10118e-05	1.80042e-05	0.000120728	0.754195	4.98008e-05	3.91204e-05	1.06804e-05	0.000116903	0.668191	4.70265e-05	3.0707e-05	1.63196e-05	0.000120679	0.851449	5.05231e-05	4.986e-05	6.63062e-07
0.000121714	0.750439	5.09339e-05	3.87317e-05	1.22022e-05	0.000120321	0.716062	4.99459e-05	3.51195e-05	1.48264e-05	0.000122081	0.788404	5.08442e-05	4.27497e-05	8.09452e-06	0.000118223	0.717712	4.79411e-05	3.54271e-05	1.2514e-05	0.000122038	0.890632	5.17063e-05	5.45547e-05	-2.84842e-06
0.000123074	0.79539	5.19845e-05	4.35106e-05	8.47391e-06	0.00012166	0.756144	5.09315e-05	3.91612e-05	1.17704e-05	0.000123433	0.818112	5.19308e-05	4.60321e-05	5.89866e-06	0.000119543	0.763438	4.89185e-05	4.00851e-05	8.83342e-06	0.000123396	0.924036	5.29388e-05	5.87237e-05	-5.78488e-06
0.000124433	0.834137	5.30921e-05	4.78531e-05	5.23896e-06	0.000122999	0.792617	5.19684e-05	4.30302e-05	8.93821e-06	0.000124786	0.843844	5.30549e-05	4.89733e-05	4.08158e-06	0.000120862	0.80386	4.99528e-05	4.44423e-05	5.51047e-06	0.000124755	0.951828	5.42129e-05	6.23093e-05	-8.09634e-06
0.000125792	0.867038	5.42483e-05	5.17025e-05	2.54582e-06	0.000124338	0.825305	5.30516e-05	4.66527e-05	6.39895e-06	0.000126139	0.866405	5.42117e-05	5.16271e-05	2.58456e-06	0.000122182	0.838166	5.10364e-05	4.83165e-05	2.71985e-06	0.000126113	0.974557	5.55214e-05	6.53206e-05	-9.7992e-06
0.000127152	0.894821	5.54458e-05	5.50691e-05	3.76657e-07	0.000125677	0.854407	5.41762e-05	5.00008e-05	4.17539e-06	0.000127492	0.886557	5.53973e-05	5.40567e-05	1.34067e-06	0.000123502	0.866384	5.21612e-05	5.16245e-05	5.36706e-07	0.000127471	0.992814	5.68576e-05	6.77909e-05	-1.09333e-05
0.000128511	0.918383	5.66782e-05	5.80074e-05	-1.3292e-06	0.000127016	0.880337	5.53376e-05	5.30817e-05	2.25587e-06	0.000128844	0.904976	5.66091e-05	5.63261e-05	2.83001e-07	0.000124822	0.889111	5.33197e-05	5.43685e-05	-1.04882e-06	0.00012883	1.0072	5.82161e-05	6.97697e-05	-1.15537e-05
0.000129871	0.938581	5.79403e-05	6.05869e-05	-2.6466e-06	0.000128355	0.903534	5.65319e-05	5.5916e-05	6.15899e-07	0.000130197	0.922107	5.78449e-05	5.84787e-05	-6.33831e-07	0.000126142	0.907351	5.45052e-05	5.66222e-05	-2.11698e-06	0.000130188	1.01831	5.95918e-05	7.1318e-05	-1.17261e-05
0.00013123	0.956127	5.92281e-05	6.28734e-05	-3.64526e-06	0.000129694	0.924398	5.77557e-05	5.85281e-05	-7.72439e-07	0.00013155	0.938248	5.91032e-05	6.05439e-05	-1.44074e-06	0.000127462	0.922309	5.57126e-05	5.85044e-05	-2.79185e-06	0.000131547	1.02675	6.09808e-05	7.25039e-05	-1.1523e-05
0.000132589	0.97154	6.05383e-05	6.49168e-05	-4.37847e-06	0.000131033	0.943199	5.90061e-05	6.09332e-05	-1.9271e-06	0.000132903	0.953519	6.03827e-05	6.25309e-05	-2.14815e-06	0.000128781	0.935134	5.69383e-05	6.01428e-05	-3.20447e-06	0.000132905	1.03309	6.23799e-05	7.34022e-05	-1.10223e-05
0.000133949	0.985175	6.18683e-05	6.67517e-05	-4.88343e-06	0.000132372	0.960038	6.02803e-05	6.31283e-05	-2.84801e-06	0.000134255	0.967901	6.16823e-05	6.44314e-05	-2.74911e-06	0.000130101	0.946782	5.81802e-05	6.16504e-05	-3.47013e-06	0.000134264	1.03792	6.37866e-05	7.40902e-05	-1.03037e-05
0.000135149	0.995923	6.30577e-05	6.82162e-05	-5.15849e-06	0.000133347	0.971063	6.12218e-05	6.45866e-05	-3.3648e-06	0.000135	0.9754	6.2406e-05	6.54337e-05	-3.0277e-06	0.00013127	0.956679	5.92929e-05	6.2946e-05	-3.65308e-06	0.000135248	1.04077	6.48096e-05	7.44977e-05	-9.68811e-06
0.000135916	1.00223	6.38232e-05	6.90833e-05	-5.26005e-06	0.000134235	0.980255	6.20879e-05	6.5815e-05	-3.72714e-06	0.000136079	0.985686	6.34636e-05	6.68209e-05	-3.35735e-06	0.000132036	0.963076	6.00281e-05	6.37906e-05	-3.76246e-06	0.000136134	1.04302	6.5733e-05	7.48208e-05	-9.08783e-06
0.000137131	1.01136	6.50473e-05	7.03478e-05	-5.30053e-06	0.000135534	0.992225	6.33689e-05	6.74323e-05	-4.06338e-06	0.000137432	0.997479	6.4805e-05	6.84295e-05	-3.62453e-06	0.000133239	0.973036	6.11924e-05	6.51168e-05	-3.92444e-06	0.000137444	1.04599	6.7101e-05	7.52472e-05	-8.14622e-06
0.000138491	1.02038	6.64282e-05	7.16073e-05	-5.17916e-06	0.000136873	1.00288	6.47046e-05	6.88888e-05	-4.18422e-06	0.000138784	1.00794	6.61614e-05	6.98717e-05	-3.71034e-06	0.000134559	0.983811	6.24837e-05	6.6567e-05	-4.08327e-06	0.000138802	1.04886	6.85239e-05	7.56614e-05	-7.13754e-06
0.00013985	1.02822	6.78206e-05	7.27119e-05	-4.89132e-06	0.000138212	1.01202	6.60536e-05	7.01502e-05	-4.09659e-06	0.000140137	1.017	6.7531e-05	7.11334e-05	-3.60243e-06	0.000135879	0.994262	6.37891e-05	6.79888e-05	-4.1997e-06	0.000140161	1.0517	6.99506e-05	7.60707e-05	-6.12012e-06
0.000141209	1.03498	6.92229e-05	7.36711e-05	-4.44818e-06	0.000139551	1.01985	6.7414e-05	7.12395e-05	-3.82548e-06	0.00014149	1.02463	6.89119e-05	7.22052e-05	-3.29336e-06	0.000137198	1.00415	6.51078e-05	6.93474e-05	-4.2396e-06	0.000141519	1.05462	7.13813e-05	7.64939e-05	-5.11267e-06
0.000142569	1.0408	7.06338e-05	7.45025e-05	-3.86873e-06	0.00014089	1.02651	6.8784e-05	7.21722e-05	-3.38822e-06	0.000142843	1.03081	7.03021e-05	7.30793e-05	-2.77715e-06	0.000138518	1.01324	6.64391e-05	7.06088e-05	-4.16971e-06	0.000142878	1.05769	7.2816e-05	7.69402e-05	-4.12418e-06
0.000143928	1.04585	7.2052e-05	7.5227e-05	-3.17496e-06	0.000142229	1.0321	7.01623e-05	7.29614e-05	-2.79907e-06	0.000144195	1.0356	7.16998e-05	7.37595e-05	-2.05974e-06	0.000139838	1.02137	6.77818e-05	7.1746e-05	-3.96424e-06	0.000144236	1.0609	7.4255e-05	7.74083e-05	-3.15337e-06
0.000145288	1.05029	7.34768e-05	7.58678e-05	-2.39101e-06	0.000143568	1.03682	7.15474e-05	7.36293e-05	-2.08189e-06	0.000145548	1.03919	7.31031e-05	7.42723e-05	-1.16916e-06	0.000141158	1.02845	6.91345e-05	7.27448e-05	-3.61037e-06	0.000145594	1.06416	7.56983e-05	7.78843e-05	-2.18592e-06
0.000146647	1.05428	7.49072e-05	7.64446e-05	-1.53737e-06	0.000144907	1.04082	7.29384e-05	7.4199e-05	-1.26059e-06	0.000146901	1.04176	7.45106e-05	7.46392e-05	-1.28643e-07	0.000142478	1.03445	7.04958e-05	7.35962e-05	-3.10046e-06	0.000146953	1.0673	7.71461e-05	7.83446e-05	-1.19854e-06
0.000148006	1.05789	7.63428e-05	7.69686e-05	-6.25817e-07	0.000146246	1.04435	7.43345e-05	7.47027e-05	-3.68188e-07	0.000148254	1.04345	7.5921e-05	7.48827e-05	1.03832e-06	0.000143797	1.03932	7.18643e-05	7.42904e-05	-2.42616e-06	0.000148311	1.07019	7.85979e-05	7.87696e-05	-1.71688e-07
0.000149366	1.06115	7.77831e-05	7.74445e-05	3.38559e-07	0.000147585	1.0477	7.57351e-05	7.51839e-05	5.51188e-07	0.000149606	1.04448	7.73332e-05	7.50295e-05	2.30367e-06	0.000145117	1.04308	7.32385e-05	7.48298e-05	-1.59135e-06	0.00014967	1.07284	8.00535e-05	7.91607e-05	8.92803e-07
0.000150725	1.06411	7.92276e-05	7.78772e-05	1.35037e-06	0.000148924	1.0511	7.71403e-05	7.56722e-05	1.46814e-06	0.000150959	1.045	7.87464e-05	7.51045e-05	3.64196e-06	0.000146437	1.04578	7.46169e-05	7.52177e-05	-6.00781e-07	0.000151028	1.07534	8.15125e-05	7.95287e-05	1.98381e-06
0.000152084	1.0668	8.0676e-05	7.82708e-05	2.40514e-06	0.000150263	1.05463	7.85501e-05	7.61811e-05	2.369e-06	0.000152312	1.04513	8.01602e-05	7.51238e-05	5.0363e-06	0.000147757	1.04757	7.59983e-05	7.54745e-05	5.23878e-07	0.000152387	1.07777	8.2975e-05	7.98887e-05	3.08624e-06
0.000153444	1.06922	8.21278e-05	7.86273e-05	3.50052e-06	0.000151602	1.05826	7.99647e-05	7.67065e-05	3.25822e-06	0.000153665	1.04494	8.15738e-05	7.50967e-05	6.47715e-06	0.000149077	1.04868	7.73817e-05	7.56344e-05	1.7473e-06	0.000153745	1.0802	8.44407e-05	8.02503e-05	4.1904e-06
0.000154803	1.07136	8.35827e-05	7.89414e-05	4.64129e-06	0.000152941	1.06182	8.13841e-05	7.72233e-05	4.16084e-06	0.000155017	1.04453	8.29871e-05	7.50373e-05	7.94973e-06	0.000150396	1.04928	7.87661e-05	7.57215e-05	3.04466e-06	0.000155103	1.08271	8.59098e-05	8.06227e-05	5.28705e-06
0.000156163	1.07308	8.50402e-05	7.91955e-05	5.84474e-06	0.00015428	1.06508	8.28081e-05	7.76978e-05	5.11035e-06	0.00015637	1.04393	8.43996e-05	7.49509e-05	9.44871e-06	0.000151716	1.04948	8.01511e-05	7.57509e-05	4.40018e-06	0.000156462	1.08532	8.73823e-05	8.10128e-05	6.36953e-06
0.000157522	1.07432	8.64998e-05	7.93782e-05	7.1216e-06	0.000155619	1.06774	8.42361e-05	7.80871e-05	6.14893e-06	0.000157723	1.04322	8.58113e-05	7.48487e-05	1.09626e-05	0.000153036	1.04943	8.15362e-05	7.5743e-05	5.79323e-06	0.00015782	1.08806	8.88585e-05	8.14212e-05	7.43734e-06
0.000158881	1.0751	8.79607e-05	7.94933e-05	8.46738e-06	0.000156958	1.06965	8.56671e-05	7.83671e-05	7.29995e-06	0.000159075	1.04248	8.7222e-05	7.47432e-05	1.24788e-05	0.000154356	1.0492	8.29211e-05	7.57093e-05	7.21178e-06	0.000159179	1.09089	9.03385e-05	8.18466e-05	8.49187e-06
0.000160241	1.07546	8.94224e-05	7.95466e-05	9.87582e-06	0.000158297	1.07067	8.71e-05	7.85155e-05	8.58458e-06	0.000160428	1.04185	8.86318e-05	7.46532e-05	1.39787e-05	0.000155676	1.04891	8.43057e-05	7.56681e-05	8.63757e-06	0.000160537	1.09378	9.18224e-05	8.22809e-05	9.54151e-06
0.0001616	1.07543	9.08843e-05	7.95421e-05	1.13423e-05	0.000159636	1.07094	8.85339e-05	7.85551e-05	9.9788e-06	0.000161781	1.0416	9.0041e-05	7.46175e-05	1.54236e-05	0.000156996	1.04868	8.56899e-05	7.56352e-05	1.00546e-05	0.000161896	1.09665	9.33101e-05	8.27129e-05	1.05973e-05
0.000162959	1.07512	9.2346e-05	7.94962e-05	1.28498e-05	0.000160975	1.07065	8.99677e-05	7.8513e-05	1.14546e-05	0.000163134	1.04171	9.14501e-05	7.46327e-05	1.68174e-05	0.000158315	1.04862	8.70739e-05	7.56267e-05	1.14472e-05	0.000163254	1.09946	9.48018e-05	8.31376e-05	1.16641e-05
0.000164319	1.0747	9.38072e-05	7.94344e-05	1.43728e-05	0.000162314	1.06991	9.14008e-05	7.84041e-05	1.29967e-05	0.000164486	1.04217	9.28596e-05	7.46985e-05	1.8161e-05	0.000159635	1.0489	8.84581e-05	7.56663e-05	1.27918e-05	0.000164612	1.10208	9.62971e-05	8.35337e-05	1.27634e-05
0.000165678	1.07433	9.52679e-05	7.93805e-05	1.58874e-05	0.000163653	1.0689	9.28328e-05	7.82572e-05	1.45755e-05	0.000165839	1.04301	9.42699e-05	7.48197e-05	1.94503e-05	0.000160955	1.04964	8.98429e-05	7.5773e-05	1.40699e-05	0.000165971	1.10441	9.77958e-05	8.38866e-05	1.39092e-05
0.000167038	1.07419	9.67282e-05	7.9359e-05	1.73693e-05	0.000164992	1.06787	9.42633e-05	7.81064e-05	1.61569e-05	0.000167192	1.04433	9.56818e-05	7.50082e-05	2.06736e-05	0.000162275	1.0509	9.12291e-05	7.59556e-05	1.52735e-05	0.000167329	1.10634	9.92974e-05	8.41807e-05	1.51166e-05
0.000168397	1.07443	9.81886e-05	7.93945e-05	1.87941e-05	0.000166331	1.06702	9.56927e-05	7.79821e-05	1.77106e-05	0.000168545	1.04606	9.70957e-05	7.52577e-05	2.1838e-05	0.000163595	1.05263	9.26172e-05	7.62052e-05	1.64121e-05	0.000168688	1.1078	0.000100801	8.44033e-05	1.6398e-05
0.000169756	1.07521	9.96497e-05	7.95101e-05	2.01396e-05	0.00016767	1.0665	9.71211e-05	7.79049e-05	1.92162e-05	0.000169897	1.04828	9.85122e-05	7.55765e-05	2.29358e-05	0.000164914	1.05475	9.40079e-05	7.65133e-05	1.74946e-05	0.000170046	1.10879	0.000102307	8.45536e-05	1.77531e-05
0.000171116	1.07654	0.000101112	7.97074e-05	2.14048e-05	0.000169009	1.06644	9.85491e-05	7.78968e-05	2.06523e-05	0.00017125	1.05099	9.99321e-05	7.59683e-05	2.39638e-05	0.000166234	1.05733	9.54017e-05	7.68871e-05	1.85146e-05	0.000171405	1.10929	0.000103813	8.46307e-05	1.91826e-05
0.000172475	1.07847	0.000102577	7.99926e-05	2.25843e-05	0.000170348	1.06687	9.99774e-05	7.79604e-05	2.2017e-05	0.000172603	1.05412	0.000101356	7.64218e-05	2.49342e-05	0.000167554	1.06024	9.67991e-05	7.7311e-05	1.94882e-05	0.000172763	1.10936	0.00010532	8.46413e-05	2.0679e-05
0.000173834	1.08093	0.000104045	8.0358e-05	2.36867e-05	0.000171687	1.06779	0.000101407	7.80946e-05	2.33119e-05	0.000173956	1.05769	0.000102784	7.69394e-05	2.5845e-05	0.000168874	1.06331	9.82005e-05	7.77599e-05	2.04406e-05	0.000174121	1.10908	0.000106827	8.45976e-05	2.22295e-05
0.000175194	1.08392	0.000105516	8.08042e-05	2.47119e-05	0.000173026	1.06912	0.000102837	7.82893e-05	2.4548e-05	0.000175308	1.06165	0.000104218	7.75177e-05	2.67001e-05	0.000170194	1.06638	9.96059e-05	7.82089e-05	2.1397e-05	0.00017548	1.10856	0.000108333	8.45193e-05	2.3814e-05
0.000176553	1.0874	0.000106992	8.13227e-05	2.56692e-05	0.000174365	1.07101	0.00010427	7.85662e-05	2.57039e-05	0.000176661	1.06593	0.000105657	7.81442e-05	2.75127e-05	0.000171514	1.06933	0.000101015	7.86433e-05	2.23719e-05	0.000176838	1.10794	0.000109839	8.44249e-05	2.5414e-05
0.000177912	1.09132	0.000108473	8.1911e-05	2.65617e-05	0.000175704	1.07372	0.000105706	7.89637e-05	2.67423e-05	0.000178014	1.07046	0.000107102	7.8809e-05	2.82929e-05	0.000172833	1.07212	0.000102428	7.90539e-05	2.33746e-05	0.000178197	1.10735	0.000111344	8.43349e-05	2.70086e-05
0.000179272	1.09566	0.000109959	8.25633e-05	2.73959e-05	0.000177043	1.07722	0.000107146	7.94794e-05	2.76667e-05	0.000179367	1.07514	0.000108553	7.94993e-05	2.90538e-05	0.000174153	1.0747	0.000103845	7.94348e-05	2.44104e-05	0.000179555	1.10694	0.000112847	8.42719e-05	2.85755e-05
0.000180631	1.1003	0.000111452	8.32635e-05	2.81882e-05	0.000178382	1.08142	0.000108591	8.01006e-05	2.84908e-05	0.00018072	1.07993	0.000110011	8.02092e-05	2.98017e-05	0.000175473	1.07706	0.000105265	7.97836e-05	2.54816e-05	0.000180914	1.10679	0.000114351	8.42489e-05	3.01022e-05
0.000181991	1.1051	0.000112951	8.3992e-05	2.89587e-05	0.000179721	1.08626	0.000110043	8.08194e-05	2.92232e-05	0.000182072	1.08475	0.000111475	8.09267e-05	3.05483e-05	0.000176793	1.07919	0.000106688	8.00993e-05	2.65888e-05	0.000182272	1.10697	0.000115855	8.42766e-05	3.15781e-05
0.00018335	1.10996	0.000114456	8.4733e-05	2.97232e-05	0.00018106	1.09163	0.000111501	8.16208e-05	2.98799e-05	0.000183425	1.08954	0.000112946	8.16443e-05	3.13014e-05	0.000178113	1.08122	0.000108114	8.04009e-05	2.77129e-05	0.00018363	1.10746	0.000117359	8.4351e-05	3.30078e-05
0.000184709	1.1149	0.000115968	8.54889e-05	3.04796e-05	0.000182399	1.09744	0.000112966	8.24916e-05	3.04747e-05	0.000184778	1.09422	0.000114423	8.23467e-05	3.2076e-05	0.000179433	1.08319	0.000109542	8.06951e-05	2.88471e-05	0.000184989	1.10817	0.000118864	8.44596e-05	3.44041e-05
0.000186069	1.11987	0.000117487	8.62516e-05	3.12358e-05	0.000183739	1.10353	0.00011444	8.341e-05	3.10299e-05	0.000186131	1.09873	0.000115906	8.30266e-05	3.28795e-05	0.000180752	1.08519	0.000110973	8.09923e-05	2.99809e-05	0.000186347	1.10902	0.00012037	8.45884e-05	3.57812e-05
0.000187428	1.12486	0.000119013	8.70227e-05	3.19903e-05	0.000185078	1.10982	0.000115922	8.43632e-05	3.15586e-05	0.000187484	1.10304	0.000117395	8.36795e-05	3.37158e-05	0.000182072	1.08719	0.000112407	8.12913e-05	3.11155e-05	0.000187706	1.10987	0.000121877	8.47188e-05	3.71578e-05
0.000188787	1.12985	0.000120546	8.77962e-05	3.27494e-05	0.000186417	1.11618	0.000117412	8.53334e-05	3.20787e-05	0.000188836	1.10715	0.00011889	8.4304e-05	3.45863e-05	0.000183392	1.08919	0.000113843	8.15919e-05	3.22511e-05	0.000189064	1.11058	0.000123385	8.48272e-05	3.85576e-05
0.000190147	1.13479	0.000122085	8.85662e-05	3.35186e-05	0.000187756	1.12247	0.000118911	8.62971e-05	3.26138e-05	0.000190189	1.11103	0.000120391	8.48954e-05	3.54953e-05	0.000184712	1.0912	0.000115282	8.1893e-05	3.33889e-05	0.000190423	1.11092	0.000124894	8.48792e-05	4.00145e-05
0.000191506	1.13969	0.000123631	8.9332e-05	3.42988e-05	0.000189095	1.12858	0.000120418	8.72396e-05	3.31784e-05	0.000191542	1.11464	0.000121896	8.54479e-05	3.64482e-05	0.000186032	1.09316	0.000116723	8.21874e-05	3.4536e-05	0.000191781	1.11066	0.000126403	8.48391e-05	4.15635e-05
0.000192866	1.14453	0.000125183	9.0092e-05	3.50913e-05	0.000190434	1.13446	0.000121933	8.81513e-05	3.37819e-05	0.000192895	1.11791	0.000123406	8.59507e-05	3.74555e-05	0.000187352	1.09504	0.000118167	8.24705e-05	3.5697e-05	0.000193139	1.10957	0.000127911	8.46737e-05	4.3237e-05
0.000194225	1.14926	0.000126742	9.08396e-05	3.59027e-05	0.000191773	1.14001	0.000123456	8.90154e-05	3.44406e-05	0.000194248	1.12073	0.00012492	8.63848e-05	3.85356e-05	0.000188672	1.0968	0.000119614	8.27356e-05	3.68783e-05	0.000194498	1.10752	0.000129417	8.43598e-05	4.50567e-05
0.000195584	1.1539	0.000128308	9.15742e-05	3.67336e-05	0.000193112	1.14514	0.000124986	8.98187e-05	3.51672e-05	0.0001956	1.12293	0.000126438	8.67251e-05	3.9713e-05	0.000189991	1.09834	0.000121063	8.29671e-05	3.80955e-05	0.000195856	1.10443	0.000130919	8.38901e-05	4.70288e-05
0.000196944	1.15848	0.000129879	9.23022e-05	3.75772e-05	0.000194451	1.14975	0.000126522	9.05425e-05	3.59799e-05	0.000196953	1.12436	0.000127958	8.69457e-05	4.10124e-05	0.000191311	1.09955	0.000122513	8.315e-05	3.9363e-05	0.000197215	1.10038	0.000132416	8.32766e-05	4.91399e-05
0.000198303	1.16301	0.000131457	9.30258e-05	3.84315e-05	0.00019579	1.15372	0.000128065	9.11694e-05	3.68951e-05	0.000198306	1.12489	0.00012948	8.70273e-05	4.24523e-05	0.000192631	1.10033	0.000123965	8.32685e-05	4.06963e-05	0.000198573	1.09554	0.000133908	8.25459e-05	5.1362e-05
0.000199662	1.16751	0.000133041	9.37473e-05	3.92941e-05	0.000197129	1.157	0.000129612	9.16878e-05	3.79238e-05	0.000199659	1.12441	0.000131001	8.6953e-05	4.4048e-05	0.000193951	1.10055	0.000125417	8.33025e-05	4.21147e-05	0.000199932	1.09018	0.000135393	8.17388e-05	5.36538e-05
0.000201022	1.17199	0.000134631	9.44681e-05	4.01634e-05	0.000198468	1.15947	0.000131163	9.20803e-05	3.90822e-05	0.000201012	1.12289	0.000132521	8.67186e-05	4.58024e-05	0.000195271	1.10011	0.00012687	8.3236e-05	4.36335e-05	0.00020129	1.08459	0.00013687	8.09039e-05	5.59658e-05
0.000202381	1.17644	0.000136228	9.51864e-05	4.10413e-05	0.000199807	1.16105	0.000132716	9.2332e-05	4.03841e-05	0.000202364	1.12036	0.000134038	8.6328e-05	4.77104e-05	0.000196591	1.09891	0.000128321	8.30545e-05	4.52663e-05	0.000202648	1.07915	0.000138339	8.00932e-05	5.82461e-05
0.00020374	1.18083	0.00013783	9.58985e-05	4.19314e-05	0.000201146	1.16168	0.000134271	9.24308e-05	4.18404e-05	0.000203717	1.11688	0.000135552	8.57922e-05	4.97595e-05	0.000197911	1.09689	0.00012977	8.27481e-05	4.70217e-05	0.000204007	1.07422	0.000139802	7.93636e-05	6.04383e-05
0.0002051	1.18509	0.000139438	9.65921e-05	4.28459e-05	0.000202485	1.16131	0.000135826	9.23721e-05	4.34544e-05	0.00020507	1.11263	0.00013706	8.51406e-05	5.19191e-05	0.000199231	1.09403	0.000131216	8.23175e-05	4.88982e-05	0.000205365	1.07025	0.000141258	7.87777e-05	6.24808e-05
0.000206459	1.18913	0.000141052	9.7251e-05	4.38007e-05	0.000203824	1.15994	0.000137381	9.21548e-05	4.52258e-05	0.000206423	1.10785	0.000138562	8.44105e-05	5.41513e-05	0.00020055	1.0904	0.000132657	8.17719e-05	5.08854e-05	0.000206724	1.06766	0.000142711	7.83972e-05	6.43133e-05
0.000207819	1.19279	0.000142671	9.78506e-05	4.482e-05	0.000205163	1.1576	0.000138932	9.17841e-05	4.71481e-05	0.000207776	1.10282	0.000140057	8.36463e-05	5.64108e-05	0.00020187	1.08612	0.000134094	8.11315e-05	5.29622e-05	0.000208082	1.06679	0.00014416	7.82701e-05	6.58902e-05
0.000209178	1.19588	0.000144294	9.83587e-05	4.59355e-05	0.000206502	1.15434	0.00014048	9.12676e-05	4.92125e-05	0.000209128	1.09786	0.000141546	8.2895e-05	5.86506e-05	0.00020319	1.08139	0.000135524	8.04273e-05	5.50967e-05	0.000209441	1.06779	0.00014561	7.84169e-05	6.71933e-05
0.000210537	1.19819	0.000145921	9.87382e-05	4.71832e-05	0.000207841	1.15022	0.000142023	9.0617e-05	5.1406e-05	0.000210481	1.0933	0.000143028	8.22073e-05	6.08204e-05	0.00020451	1.07652	0.000136948	7.97044e-05	5.72437e-05	0.000210799	1.07064	0.000147063	7.88354e-05	6.82272e-05
0.000211897	1.19946	0.000147551	9.89485e-05	4.86026e-05	0.00020918	1.14537	0.00014356	8.98537e-05	5.37062e-05	0.000211834	1.08955	0.000144504	8.16447e-05	6.28595e-05	0.00020583	1.07188	0.000138366	7.90189e-05	5.9347e-05	0.000212157	1.07524	0.00014852	7.95146e-05	6.90055e-05
0.000213256	1.19946	0.000149182	9.89481e-05	5.02334e-05	0.000210519	1.13998	0.00014509	8.90105e-05	5.60795e-05	0.000213187	1.08702	0.000145976	8.12656e-05	6.47108e-05	0.00020715	1.06792	0.000139778	7.84354e-05	6.13427e-05	0.000213516	1.08154	0.000149985	8.04485e-05	6.95366e-05
0.000214615	1.19799	0.000150811	9.87054e-05	5.21057e-05	0.000211858	1.13431	0.000146613	8.81268e-05	5.84858e-05	0.00021454	1.08601	0.000147446	8.11148e-05	6.63315e-05	0.00020847	1.06501	0.000141186	7.80081e-05	6.31776e-05	0.000214874	1.08955	0.00015146	8.16451e-05	6.98146e-05
0.000215975	1.19492	0.000152437	9.82004e-05	5.42371e-05	0.000213197	1.12864	0.000148128	8.72491e-05	6.08786e-05	0.000215893	1.08675	0.000148916	8.12266e-05	6.76894e-05	0.00020979	1.06346	0.00014259	7.77813e-05	6.4809e-05	0.000216233	1.09942	0.000152946	8.31312e-05	6.98152e-05
0.000217334	1.19025	0.000154059	9.74336e-05	5.6625e-05	0.000214536	1.12339	0.000149635	8.64386e-05	6.31969e-05	0.000217245	1.0895	0.000150388	8.16374e-05	6.87506e-05	0.000211109	1.0635	0.000143994	7.77874e-05	6.62066e-05	0.000217591	1.11138	0.000154448	8.49491e-05	6.9499e-05
0.000218694	1.1841	0.000155672	9.64294e-05	5.9243e-05	0.000215875	1.11906	0.000151137	8.57742e-05	6.53626e-05	0.000218598	1.0945	0.000151865	8.23889e-05	6.94764e-05	0.000212429	1.06518	0.000145399	7.80342e-05	6.73646e-05	0.00021895	1.12568	0.000155968	8.71489e-05	6.88186e-05
0.000220053	1.17675	0.000157277	9.52359e-05	6.20412e-05	0.000217214	1.11627	0.000152633	8.53458e-05	6.72876e-05	0.000219951	1.10208	0.000153351	8.35336e-05	6.98175e-05	0.000213749	1.06846	0.000146807	7.85149e-05	6.8292e-05	0.000220308	1.14254	0.000157508	8.97804e-05	6.77278e-05
0.000221412	1.16864	0.000158871	9.3928e-05	6.49432e-05	0.000218553	1.11558	0.000154128	8.52407e-05	6.8887e-05	0.000221304	1.11252	0.000154849	8.5124e-05	6.97251e-05	0.000215069	1.07327	0.00014822	7.92229e-05	6.89975e-05	0.000221667	1.16214	0.000159074	9.28871e-05	6.61864e-05
0.000222772	1.16043	0.000160454	9.26135e-05	6.78407e-05	0.000219892	1.11747	0.000155623	8.55298e-05	7.0093e-05	0.000222657	1.12604	0.000156363	8.72059e-05	6.91574e-05	0.000216389	1.07963	0.000149641	8.01657e-05	6.94754e-05	0.000223025	1.18454	0.000160667	9.65016e-05	6.41658e-05
0.000224131	1.15316	0.000162027	9.14565e-05	7.05702e-05	0.000221231	1.12228	0.000157122	8.62679e-05	7.08544e-05	0.000224009	1.14275	0.000157898	8.9812e-05	6.80859e-05	0.000217709	1.08773	0.000151071	8.13722e-05	6.96993e-05	0.000224383	1.20968	0.000162294	0.000100641	6.1653e-05
0.00022549	1.14832	0.000163591	9.06911e-05	7.28999e-05	0.00022257	1.13024	0.00015863	8.74953e-05	7.11351e-05	0.000225362	1.16258	0.000159457	9.29563e-05	6.65009e-05	0.000219029	1.09781	0.000152514	8.28878e-05	6.96259e-05	0.000225742	1.23743	0.000163956	0.000105312	5.86438e-05
0.00022685	1.14772	0.000165152	9.05964e-05	7.45552e-05	0.000223909	1.14142	0.000160151	8.92362e-05	7.09151e-05	0.000226715	1.18532	0.000161045	9.66297e-05	6.44157e-05	0.000220349	1.11018	0.000153971	8.47665e-05	6.92044e-05	0.0002271	1.2676	0.000165657	0.000110509	5.51482e-05
0.000228209	1.15301	0.000166715	9.14321e-05	7.52833e-05	0.000225248	1.1558	0.000161689	9.14989e-05	7.01904e-05	0.000228068	1.21053	0.000162666	0.000100782	6.18837e-05	0.000221668	1.12512	0.000155446	8.70631e-05	6.8383e-05	0.000228459	1.2998	0.000167401	0.000116196	5.12053e-05
0.000229569	1.16502	0.000168291	9.3347e-05	7.49439e-05	0.000226587	1.17319	0.000163249	9.42724e-05	6.89762e-05	0.000229421	1.23758	0.000164322	0.000105338	5.89839e-05	0.000222988	1.14283	0.000156943	8.98259e-05	6.71169e-05	0.000229817	1.33354	0.00016919	0.000122306	4.68841e-05
0.000230928	1.1835	0.000169887	9.63326e-05	7.35546e-05	0.000227926	1.19329	0.000164833	9.75295e-05	6.73036e-05	0.000230774	1.2659	0.000166015	0.000110214	5.58013e-05	0.000224308	1.16338	0.000158465	9.30843e-05	6.53805e-05	0.000231176	1.36821	0.000171025	0.000128748	4.22772e-05
0.000232287	1.20741	0.000171512	0.000100265	7.12475e-05	0.000229265	1.21566	0.000166446	0.000101221	6.52249e-05	0.000232126	1.29494	0.000167747	0.000115328	5.24195e-05	0.000225628	1.18669	0.000160016	9.68515e-05	6.31641e-05	0.000232534	1.40319	0.000172907	0.000135416	3.74915e-05
0.000233647	1.2354	0.000173173	0.000104967	6.82059e-05	0.000230604	1.23984	0.00016809	0.000105288	6.28024e-05	0.000233479	1.32415	0.000169519	0.000120589	4.893e-05	0.000226948	1.21249	0.000161599	0.000101109	6.04898e-05	0.000233893	1.4379	0.000174837	0.000142199	3.26383e-05
0.000235006	1.26611	0.000174873	0.00011025	6.46233e-05	0.000231944	1.26535	0.000169767	0.000109666	6.01013e-05	0.000234832	1.35306	0.00017133	0.000125912	4.54179e-05	0.000228268	1.24042	0.000163218	0.000105822	5.7396e-05	0.000235251	1.47177	0.000176813	0.000148975	2.78381e-05
0.000236365	1.29829	0.000176616	0.000115925	6.06911e-05	0.000233283	1.29178	0.000171479	0.000114293	5.71858e-05	0.000236185	1.38137	0.000173179	0.000131237	4.19429e-05	0.000229588	1.27006	0.000164875	0.000110939	5.39357e-05	0.00023661	1.50421	0.000178835	0.000155615	2.32193e-05
0.000237725	1.33085	0.000178403	0.000121814	5.65894e-05	0.000234622	1.31869	0.000173227	0.000119106	5.41211e-05	0.000237538	1.40881	0.000175067	0.000136502	3.85653e-05	0.000230908	1.30087	0.000166571	0.000116387	5.01843e-05	0.000237968	1.53477	0.000180899	0.000162002	1.8897e-05
0.000239084	1.36303	0.000180234	0.000127776	5.24584e-05	0.000235961	1.34569	0.000175011	0.000124034	5.09771e-05	0.00023889	1.43514	0.00017699	0.000141652	3.53382e-05	0.000232228	1.33225	0.000168309	0.000122069	4.62401e-05	0.000239326	1.56308	0.000183003	0.000168034	1.49694e-05
0.000240444	1.39425	0.000182108	0.000133695	4.84132e-05	0.0002373	1.3725	0.000176831	0.000129024	4.78071e-05	0.000240243	1.46026	0.000178949	0.000146655	3.22942e-05	0.000233547	1.3636	0.000170088	0.000127881	4.22068e-05	0.000240685	1.58892	0.000185144	0.000173635	1.15087e-05
0.000241803	1.4241	0.000184024	0.000139482	4.45415e-05	0.000238639	1.39887	0.000178686	0.00013403	4.46564e-05	0.000241596	1.48411	0.000180941	0.000151483	2.94571e-05	0.000234867	1.39442	0.000171908	0.000133729	3.81795e-05	0.000242043	1.61218	0.000187318	0.000178756	8.56216e-06
0.000243162	1.45237	0.000185979	0.000145075	4.09042e-05	0.000239978	1.4246	0.000180577	0.000139006	4.15705e-05	0.000242949	1.50666	0.000182963	0.000156123	2.68404e-05	0.000236187	1.42431	0.000173768	0.000139522	3.42462e-05	0.000243402	1.63283	0.000189522	0.000183365	6.15765e-06
0.000244522	1.47894	0.000187971	0.000150431	3.75402e-05	0.000241317	1.44949	0.000182501	0.000143906	3.85948e-05	0.000244302	1.52794	0.000185016	0.000160563	2.44528e-05	0.000237507	1.45291	0.000175667	0.000145182	3.0485e-05	0.00024476	1.65094	0.000191753	0.000187455	4.29767e-06
0.000245881	1.50379	0.000189999	0.000155527	3.44711e-05	0.000242656	1.47339	0.000184458	0.000148691	3.57669e-05	0.000245655	1.54796	0.000187097	0.000164799	2.22978e-05	0.000238827	1.47998	0.000177603	0.000150642	2.69602e-05	0.000246119	1.66664	0.000194006	0.000191037	2.96965e-06
0.000247241	1.52696	0.000192059	0.000160358	3.17001e-05	0.000243995	1.49615	0.000186446	0.000153319	3.31271e-05	0.000247007	1.56675	0.000189203	0.000168823	2.03801e-05	0.000240147	1.50536	0.000179573	0.000155853	2.37201e-05	0.000247477	1.6801	0.00019628	0.000194136	2.14368e-06
0.0002486	1.54856	0.000194149	0.000164927	2.92224e-05	0.000245334	1.51766	0.000188464	0.000157761	3.07034e-05	0.00024836	1.58432	0.000191335	0.000172633	1.87019e-05	0.000241467	1.52897	0.000181575	0.000160781	2.07944e-05	0.000248836	1.69154	0.00019857	0.00019679	1.78001e-06
0.000249959	1.56867	0.000196268	0.000169239	2.70288e-05	0.000246673	1.5379	0.00019051	0.000161995	2.85148e-05	0.000249713	1.60072	0.000193489	0.000176224	1.7265e-05	0.000242787	1.55084	0.000183608	0.000165414	1.81942e-05	0.000250194	1.7012	0.000200874	0.000199044	1.83067e-06
0.000251319	1.5874	0.000198413	0.000173304	2.51095e-05	0.000248012	1.55685	0.000192582	0.000166011	2.65703e-05	0.000251066	1.61596	0.000195665	0.000179597	1.60683e-05	0.000244107	1.57103	0.000185668	0.000169748	1.59196e-05	0.000251553	1.70934	0.000203191	0.000200953	2.2383e-06
0.000252678	1.6048	0.000200583	0.000177124	2.34585e-05	0.000249351	1.57456	0.000194678	0.000169811	2.48676e-05	0.000252419	1.63007	0.000197861	0.000182745	1.51157e-05	0.000245426	1.58962	0.000187754	0.00017379	1.39643e-05	0.000252911	1.71621	0.000205518	0.000202571	2.94646e-06
0.000254038	1.62094	0.000202775	0.000180705	2.20703e-05	0.00025069	1.59112	0.000196798	0.000173402	2.33956e-05	0.000253771	1.64301	0.000200075	0.000185659	1.44152e-05	0.000246746	1.6067	0.000189863	0.000177543	1.232e-05	0.00025427	1.72207	0.000207853	0.000203956	3.89713e-06
0.000255397	1.63587	0.000204989	0.000184049	2.09404e-05	0.000252029	1.6066	0.000198939	0.000176792	2.21466e-05	0.000255124	1.65476	0.000202305	0.000188323	1.3982e-05	0.000248066	1.62234	0.000191994	0.000181016	1.09781e-05	0.000255628	1.72711	0.000210196	0.000205152	5.04397e-06
0.000256756	1.64964	0.000207222	0.00018716	2.0062e-05	0.000253368	1.62106	0.0002011	0.000179989	2.11106e-05	0.000256477	1.66525	0.000204551	0.00019072	1.38308e-05	0.000249386	1.63661	0.000194145	0.000184216	9.92884e-06	0.000256987	1.73149	0.000212545	0.000206195	6.35018e-06
0.000258116	1.66229	0.000209473	0.000190042	1.94311e-05	0.000254707	1.63454	0.00020328	0.000182995	2.02844e-05	0.00025783	1.67453	0.00020681	0.00019285	1.39603e-05	0.000250706	1.6496	0.000196314	0.000187151	9.16313e-06	0.000258345	1.73534	0.0002149	0.000207112	7.7884e-06
0.000259475	1.67386	0.000211741	0.000192697	1.90444e-05	0.000256047	1.64704	0.000205477	0.000185804	1.96723e-05	0.000259183	1.68261	0.000209081	0.000194716	1.43647e-05	0.000252026	1.66132	0.000198499	0.00018982	8.67906e-06	0.000259704	1.73874	0.00021726	0.000207923	9.3364e-06
0.000260835	1.68437	0.000214024	0.000195125	1.88988e-05	0.000257386	1.65858	0.00020769	0.000188416	1.92738e-05	0.000260536	1.68956	0.000211362	0.000196329	1.50333e-05	0.000253346	1.6718	0.000200698	0.000192224	8.47475e-06	0.000261062	1.74175	0.000219624	0.000208645	1.09784e-05
0.000262194	1.69384	0.00021632	0.000197324	1.89955e-05	0.000258725	1.66916	0.000209918	0.000190828	1.90904e-05	0.000261888	1.69544	0.000213651	0.000197697	1.59546e-05	0.000254666	1.68107	0.000202911	0.00019436	8.55144e-06	0.000262421	1.74446	0.000221992	0.000209295	1.26973e-05
0.000263554	1.70231	0.000218628	0.000199302	1.93265e-05	0.000260064	1.6788	0.00021216	0.000193039	1.91203e-05	0.000263241	1.70027	0.000215948	0.000198825	1.71235e-05	0.000255985	1.68912	0.000205135	0.000196227	8.90828e-06	0.000263779	1.7469	0.000224363	0.00020988	1.44834e-05
0.000264913	1.7098	0.000220947	0.000201061	1.9886e-05	0.000261403	1.68754	0.000214413	0.000195054	1.93596e-05	0.000264594	1.70409	0.000218251	0.000199719	1.85317e-05	0.000257305	1.69602	0.000207369	0.000197833	9.53627e-06	0.000265138	1.74912	0.000226738	0.000210413	1.63246e-05
0.000266272	1.71633	0.000223276	0.000202599	2.0677e-05	0.000262742	1.69537	0.000216678	0.000196868	1.98109e-05	0.000265947	1.70697	0.000220558	0.000200394	2.01642e-05	0.000258625	1.70179	0.000209611	0.000199181	1.04305e-05	0.000266496	1.75113	0.000229115	0.000210898	1.82179e-05
0.000267632	1.72189	0.000225613	0.000203914	2.16997e-05	0.000264081	1.70231	0.000218953	0.000198485	2.04687e-05	0.0002673	1.70896	0.000222869	0.000200862	2.20066e-05	0.000259945	1.70645	0.000211861	0.000200274	1.15869e-05	0.000267855	1.7529	0.000231496	0.000211324	2.01717e-05
0.000268991	1.72651	0.000227957	0.000205008	2.29488e-05	0.00026542	1.70841	0.000221237	0.000199908	2.1329e-05	0.000268652	1.71016	0.000225182	0.000201146	2.40356e-05	0.000261265	1.71008	0.000214115	0.000201127	1.29883e-05	0.000269213	1.7544	0.000233878	0.000211685	2.21924e-05
0.000270351	1.73022	0.000230307	0.000205891	2.44159e-05	0.000266759	1.71364	0.000223528	0.000201135	2.23928e-05	0.000270005	1.7107	0.000227496	0.000201272	2.62235e-05	0.000262585	1.71278	0.000216374	0.000201763	1.46117e-05	0.000270572	1.75564	0.000236262	0.000211986	2.42758e-05
0.00027171	1.7331	0.000232661	0.000206578	2.60831e-05	0.000268098	1.71802	0.000225826	0.000202164	2.36617e-05	0.000271358	1.71068	0.00022981	0.000201267	2.85424e-05	0.000263905	1.71469	0.000218636	0.000202212	1.64247e-05	0.00027193	1.75668	0.000238648	0.000212236	2.64119e-05
0.00027307	1.73521	0.000235018	0.00020708	2.79381e-05	0.000269437	1.72151	0.000228129	0.000202987	2.51414e-05	0.000272711	1.71021	0.000232124	0.000201156	3.09678e-05	0.000265225	1.7159	0.0002209	0.000202497	1.84035e-05	0.000273289	1.75759	0.000241035	0.000212456	2.85785e-05
0.000274429	1.73661	0.000237378	0.000207415	2.99629e-05	0.000270776	1.72415	0.000230436	0.000203608	2.68276e-05	0.000274064	1.7094	0.000234437	0.000200967	3.34694e-05	0.000266544	1.71654	0.000223165	0.000202648	2.05172e-05	0.000274647	1.75847	0.000243423	0.00021267	3.07526e-05
0.000275788	1.7374	0.000239739	0.000207605	3.21348e-05	0.000272115	1.72592	0.000232746	0.000204028	2.87178e-05	0.000275416	1.70837	0.000236748	0.000200724	3.60243e-05	0.000267864	1.71675	0.000225431	0.000202699	2.27324e-05	0.000276006	1.75946	0.000245813	0.00021291	3.29029e-05
0.000277148	1.73766	0.000242101	0.000207666	3.44351e-05	0.000273454	1.72689	0.000235057	0.000204258	3.07996e-05	0.000276769	1.70719	0.000239059	0.000200446	3.86129e-05	0.000269184	1.71666	0.000227697	0.000202676	2.50206e-05	0.000277364	1.7606	0.000248204	0.000213185	3.5019e-05
0.000278507	1.73745	0.000244464	0.000207615	3.68483e-05	0.000274794	1.72714	0.00023737	0.000204315	3.30551e-05	0.000278122	1.70594	0.000241367	0.000200153	4.12143e-05	0.000270504	1.71638	0.000229963	0.000202611	2.73518e-05	0.000278723	1.76193	0.000250596	0.000213508	3.70881e-05
0.000279867	1.73686	0.000246825	0.000207474	3.93513e-05	0.000276133	1.72674	0.000239682	0.000204222	3.54605e-05	0.000279475	1.7047	0.000243674	0.000199863	4.38118e-05	0.000271824	1.71604	0.000232228	0.00020253	2.96977e-05	0.000280081	1.76346	0.000252991	0.000213878	3.91123e-05
0.000281226	1.736	0.000249186	0.000207269	4.1917e-05	0.000277472	1.7258	0.000241994	0.000203999	3.79947e-05	0.000280828	1.70358	0.00024598	0.000199599	4.63808e-05	0.000273144	1.71572	0.000234493	0.000202455	3.2038e-05	0.00028144	1.7652	0.000255388	0.000214302	4.1086e-05
0.000282586	1.735	0.000251545	0.000207031	4.45137e-05	0.000278811	1.72447	0.000244304	0.000203685	4.06193e-05	0.000282181	1.70269	0.000248284	0.000199391	4.88927e-05	0.000274464	1.71549	0.000236757	0.000202402	3.43553e-05	0.000282798	1.76715	0.000257787	0.000214775	4.30116e-05
0.000283945	1.73402	0.000253903	0.000206798	4.71053e-05	0.00028015	1.72285	0.000246612	0.000203301	4.33107e-05	0.000283533	1.70211	0.000250587	0.000199256	5.13309e-05	0.000275784	1.71543	0.000239021	0.000202387	3.66347e-05	0.000284157	1.7693	0.000260189	0.000215298	4.48916e-05
0.000285304	1.73319	0.00025626	0.000206599	4.96603e-05	0.000281489	1.7211	0.000248918	0.000202889	4.6029e-05	0.000284886	1.70191	0.000252889	0.000199209	5.36804e-05	0.000277104	1.71556	0.000241285	0.000202417	3.88687e-05	0.000285515	1.77162	0.000262594	0.000215863	4.67313e-05
0.000286664	1.73264	0.000258615	0.000206468	5.21471e-05	0.000282828	1.71936	0.000251222	0.00020248	4.87417e-05	0.000286239	1.70213	0.000255192	0.00019926	5.59315e-05	0.000278423	1.71594	0.00024355	0.000202507	4.10432e-05	0.000286873	1.7741	0.000265003	0.000216468	4.85346e-05
0.000288023	1.73253	0.000260971	0.000206441	5.45293e-05	0.000284167	1.71778	0.000253523	0.000202107	5.14164e-05	0.000287592	1.70281	0.000257495	0.000199419	5.80763e-05	0.000279743	1.71661	0.000245815	0.000202666	4.31498e-05	0.000288232	1.77671	0.000267415	0.000217103	5.03113e-05
0.000289383	1.73299	0.000263326	0.000206552	5.67745e-05	0.000285506	1.71651	0.000255822	0.00020181	5.40125e-05	0.000288945	1.70403	0.000259799	0.000199705	6.00943e-05	0.000281063	1.71762	0.000248082	0.000202903	4.51789e-05	0.00028959	1.77941	0.00026983	0.000217765	5.20655e-05
0.000290742	1.73409	0.000265683	0.000206814	5.88683e-05	0.000286845	1.71578	0.00025812	0.000201636	5.64843e-05	0.000290297	1.70582	0.000262106	0.000200126	6.19794e-05	0.000282383	1.719	0.00025035	0.00020323	4.71202e-05	0.000290949	1.78221	0.000272249	0.00021845	5.37992e-05
0.000292102	1.73588	0.000268041	0.000207242	6.07997e-05	0.000288184	1.71568	0.000260418	0.000201613	5.88049e-05	0.00029165	1.7082	0.000264415	0.000200683	6.37317e-05	0.000283703	1.72073	0.00025262	0.000203638	4.89818e-05	0.000292307	1.78507	0.000274672	0.000219152	5.55202e-05
0.000293461	1.73849	0.000270403	0.000207863	6.25398e-05	0.000289523	1.71633	0.000262716	0.000201766	6.09494e-05	0.000293003	1.71121	0.000266728	0.000201391	6.53372e-05	0.000285023	1.72277	0.000254892	0.000204123	5.07691e-05	0.000293666	1.78797	0.000277099	0.000219865	5.72346e-05
0.00029482	1.74187	0.000272769	0.000208674	6.40945e-05	0.000290862	1.71786	0.000265015	0.000202127	6.28883e-05	0.000294356	1.71485	0.000269046	0.000202249	6.67961e-05	0.000286343	1.72507	0.000257168	0.000204669	5.24992e-05	0.000295024	1.79089	0.00027953	0.000220583	5.89476e-05
0.00029618	1.74604	0.000275139	0.000209673	6.54667e-05	0.000292202	1.72028	0.000267317	0.000202697	6.46201e-05	0.000295709	1.7191	0.000271368	0.000203253	6.81148e-05	0.000287663	1.7276	0.000259446	0.000205269	5.41769e-05	0.000296383	1.79376	0.000281965	0.000221291	6.06743e-05
0.000297539	1.75099	0.000277516	0.000210863	6.6653e-05	0.000293541	1.7236	0.000269623	0.000203479	6.61434e-05	0.000297062	1.72392	0.000273697	0.000204396	6.93013e-05	0.000288983	1.73032	0.000261728	0.000205916	5.58127e-05	0.000297741	1.79652	0.000284404	0.000221974	6.24297e-05
0.000298899	1.75671	0.000279901	0.000212244	6.76569e-05	0.00029488	1.72781	0.000271934	0.000204475	6.74581e-05	0.000298414	1.72925	0.000276033	0.000205662	7.03713e-05	0.000290302	1.73319	0.000264014	0.0002066	5.74144e-05	0.0002991	1.79913	0.000286846	0.000222618	6.42281e-05
0.000300258	1.76314	0.000282293	0.000213801	6.84924e-05	0.000296219	1.73291	0.000274251	0.000205682	6.85683e-05	0.000299767	1.73505	0.000278376	0.000207044	7.13327e-05	0.000291622	1.73618	0.000266304	0.000207312	5.89914e-05	0.000300458	1.8015	0.000289292	0.000223204	6.60874e-05
0.000301617	1.77024	0.000284695	0.000215526	6.91691e-05	0.000297558	1.73877	0.000276575	0.000207078	6.94976e-05	0.00030112	1.74122	0.000280728	0.000208518	7.22093e-05	0.000292942	1.73924	0.000268597	0.000208044	6.0553e-05	0.000301817	1.80357	0.00029174	0.000223719	6.80213e-05
0.000302977	1.7779	0.000287106	0.000217396	6.97105e-05	0.000298897	1.74532	0.000278908	0.000208639	7.02685e-05	0.000302473	1.74764	0.000283088	0.000210058	7.30294e-05	0.000294262	1.74233	0.000270895	0.000208785	6.21102e-05	0.000303175	1.80528	0.000294192	0.000224143	7.00488e-05
0.000304336	1.78602	0.000289529	0.000219386	7.01434e-05	0.000300236	1.75245	0.00028125	0.000210348	7.0902e-05	0.000303826	1.75416	0.000285456	0.000211628	7.38285e-05	0.000295582	1.74542	0.000273197	0.000209525	6.3672e-05	0.000304534	1.80654	0.000296645	0.000224456	7.21892e-05
0.000305696	1.79452	0.000291963	0.000221479	7.04841e-05	0.000301575	1.76005	0.000283601	0.000212176	7.1426e-05	0.000305179	1.76063	0.000287834	0.000213193	7.46414e-05	0.000296902	1.74845	0.000275503	0.000210253	6.52493e-05	0.000305892	1.80726	0.0002991	0.000224635	7.44642e-05
0.000307055	1.80327	0.000294408	0.000223644	7.07639e-05	0.000302914	1.76799	0.000285964	0.000214096	7.18681e-05	0.000306532	1.7669	0.00029022	0.000214712	7.55076e-05	0.000298222	1.75143	0.000277812	0.00021097	6.68428e-05	0.000307251	1.80734	0.000301555	0.000224655	7.69e-05
0.000308415	1.81222	0.000296866	0.00022587	7.0996e-05	0.000304253	1.77616	0.000288337	0.000216077	7.22591e-05	0.000307884	1.77279	0.000292614	0.000216148	7.64662e-05	0.000299542	1.75435	0.000280126	0.000211673	6.84528e-05	0.000308609	1.80669	0.00030401	0.000224494	7.95157e-05
0.000309774	1.82129	0.000299335	0.000228135	7.12e-05	0.000305592	1.78443	0.000290721	0.000218095	7.26256e-05	0.000309237	1.77818	0.000295016	0.000217465	7.75514e-05	0.000300862	1.75719	0.000282443	0.00021236	7.00833e-05	0.000309968	1.80529	0.000306463	0.000224145	8.23176e-05
0.000311133	1.8304	0.000301817	0.000230425	7.13927e-05	0.000306931	1.79268	0.000293116	0.000220117	7.2999e-05	0.00031059	1.78296	0.000297425	0.000218634	7.8791e-05	0.000302182	1.75993	0.000284765	0.000213022	7.17428e-05	0.000311326	1.80317	0.000308914	0.000223619	8.52948e-05
0.000312493	1.83957	0.000304312	0.000232738	7.15736e-05	0.00030827	1.80081	0.000295522	0.000222117	7.34045e-05	0.000311943	1.78704	0.00029984	0.000219636	8.02044e-05	0.000303502	1.7625	0.000287089	0.000213644	7.34449e-05	0.000312685	1.80044	0.000311362	0.000222943	8.84191e-05
0.000313852	1.84875	0.000306819	0.000235068	7.17511e-05	0.00030961	1.80868	0.000297938	0.000224063	7.38749e-05	0.000313296	1.79037	0.00030226	0.000220456	8.18044e-05	0.000304821	1.76483	0.000289417	0.000214211	7.52062e-05	0.000314043	1.79727	0.000313806	0.000222159	9.16465e-05
0.000315212	1.85792	0.000309338	0.000237405	7.19339e-05	0.000310949	1.81619	0.000300365	0.000225929	7.44366e-05	0.000314649	1.79294	0.000304684	0.000221089	8.35953e-05	0.000306141	1.76689	0.000291748	0.00021471	7.70379e-05	0.000315402	1.79389	0.000316245	0.000221324	9.49213e-05
0.000316571	1.86701	0.00031187	0.000239733	7.2137e-05	0.000312288	1.82324	0.000302802	0.000227686	7.51162e-05	0.000316002	1.79476	0.000307111	0.000221537	8.55734e-05	0.000307461	1.7686	0.000294081	0.000215126	7.89547e-05	0.00031676	1.79055	0.00031868	0.0002205	9.81792e-05
0.000317931	1.87596	0.000314414	0.000242037	7.23773e-05	0.000313627	1.82972	0.000305248	0.000229306	7.59416e-05	0.000317354	1.79586	0.000309539	0.00022181	8.77299e-05	0.000308781	1.76991	0.000296416	0.000215447	8.09699e-05	0.000318119	1.78756	0.00032111	0.000219764	0.000101346
0.00031929	1.88466	0.000316971	0.000244288	7.26828e-05	0.000314966	1.83557	0.000307702	0.000230776	7.69256e-05	0.000318707	1.79631	0.000311969	0.00022192	9.0049e-05	0.000310101	1.77079	0.000298753	0.000215659	8.30943e-05	0.000319477	1.78525	0.000323537	0.000219196	0.000104341
0.000320649	1.89297	0.000319538	0.000246447	7.3091e-05	0.000316305	1.84078	0.000310163	0.000232086	7.80769e-05	0.00032006	1.79619	0.000314399	0.000221892	9.25071e-05	0.000311421	1.77118	0.000301091	0.000215755	8.53355e-05	0.000320836	1.78394	0.000325961	0.000218874	0.000107087
0.000322009	1.90073	0.000322117	0.000248472	7.36448e-05	0.000317644	1.84531	0.000312631	0.000233231	7.94007e-05	0.000321413	1.79564	0.000316829	0.000221755	9.50739e-05	0.000312741	1.77109	0.000303429	0.000215732	8.7696e-05	0.000322194	1.78396	0.000328385	0.000218879	0.000109506
0.000323368	1.90778	0.000324706	0.000250319	7.43868e-05	0.000318983	1.84913	0.000315105	0.000234197	8.09076e-05	0.000322766	1.79477	0.000319258	0.000221541	9.77165e-05	0.000314061	1.77052	0.000305766	0.000215594	9.01714e-05	0.000323553	1.78559	0.000330809	0.00021928	0.000111529
0.000324728	1.91397	0.000327303	0.000251944	7.53595e-05	0.000320322	1.85217	0.000317583	0.000234968	8.26147e-05	0.000324119	1.79374	0.000321685	0.000221287	0.000100398	0.000315381	1.76952	0.000308102	0.000215352	9.27503e-05	0.000324911	1.789	0.000333237	0.000220119	0.000113118
0.000326087	1.91915	0.000329909	0.00025331	7.65986e-05	0.000321661	1.85437	0.000320065	0.000235528	8.45368e-05	0.000325472	1.79273	0.000324111	0.000221037	0.000103075	0.000316701	1.76817	0.000310437	0.000215022	9.54146e-05	0.00032627	1.79422	0.000335671	0.000221405	0.000114267
0.000327447	1.92324	0.00033252	0.000254393	7.81278e-05	0.000323	1.85573	0.000322549	0.000235873	8.66756e-05	0.000326825	1.79197	0.000326536	0.000220849	0.000105687	0.000318021	1.76656	0.00031277	0.000214631	9.81385e-05	0.000327628	1.80116	0.000338113	0.00022312	0.000114993
0.000328806	1.92621	0.000335137	0.000255177	7.99603e-05	0.000324339	1.85631	0.000325034	0.00023602	8.90137e-05	0.000328177	1.79172	0.00032896	0.000220789	0.000108172	0.000319341	1.76485	0.0003151	0.000214216	0.000100884	0.000328987	1.80974	0.000340566	0.000225252	0.000115314
0.000330165	1.92801	0.000337757	0.000255655	8.21017e-05	0.000325678	1.85622	0.00032752	0.000235997	9.15226e-05	0.00032953	1.79228	0.000331384	0.000220927	0.000110457	0.000320661	1.76325	0.000317429	0.000213827	0.000103602	0.000330345	1.81994	0.000343031	0.000227798	0.000115234
0.000331525	1.92867	0.000340378	0.000255831	8.45473e-05	0.000327018	1.85561	0.000330005	0.000235841	9.4164e-05	0.000330883	1.79394	0.00033381	0.000221337	0.000112474	0.000321981	1.762	0.000319755	0.000213524	0.000106232	0.000331704	1.83175	0.000345512	0.000230764	0.000114748
0.000332884	1.92825	0.000343	0.000255718	8.72814e-05	0.000328357	1.85465	0.000332489	0.000235597	9.68926e-05	0.000332236	1.79694	0.000336239	0.000222076	0.000114164	0.0003233	1.76137	0.000322081	0.000213371	0.000108709	0.000333062	1.84521	0.000348009	0.000234167	0.000113842
0.000334244	1.92685	0.00034562	0.000255346	9.02741e-05	0.000329696	1.85354	0.000334972	0.000235317	9.96553e-05	0.000333589	1.8014	0.000338673	0.000223181	0.000115493	0.00032462	1.76161	0.000324406	0.00021343	0.000110975	0.000334421	1.86033	0.000350526	0.000238022	0.000112504
0.000335603	1.92463	0.000348238	0.00025476	9.3478e-05	0.000331035	1.85254	0.000337453	0.000235061	0.000102393	0.000334942	1.80741	0.000341115	0.000224671	0.000116443	0.00032594	1.76292	0.000326732	0.000213747	0.000112985	0.000335779	1.87715	0.000353065	0.000242345	0.00011072
0.000336963	1.92186	0.000350853	0.000254026	9.68262e-05	0.000332374	1.85187	0.000339934	0.000234891	0.000105043	0.000336295	1.81502	0.000343565	0.000226567	0.000116998	0.00032726	1.76541	0.00032906	0.000214351	0.000114709	0.000337138	1.89565	0.000355628	0.000247145	0.000108482
0.000338322	1.91885	0.000353463	0.000253232	0.000100231	0.000333713	1.8518	0.000342413	0.000234875	0.000107538	0.000337648	1.82431	0.000346027	0.000228892	0.000117135	0.00032858	1.76917	0.000331393	0.000215265	0.000116128	0.000338496	1.9158	0.000358217	0.000252426	0.00010579
0.000339681	1.91601	0.00035607	0.000252482	0.000103588	0.000335052	1.85266	0.000344894	0.000235093	0.000109801	0.000339	1.83537	0.000348502	0.000231677	0.000116825	0.0003299	1.77426	0.000333732	0.000216506	0.000117225	0.000339855	1.93756	0.000360834	0.000258193	0.000102641
0.000341041	1.91377	0.000358673	0.000251893	0.00010678	0.000336391	1.85479	0.000347376	0.000235632	0.000111744	0.000340353	1.8483	0.000350994	0.000234953	0.000116041	0.00033122	1.78074	0.000336078	0.000218091	0.000117987	0.000341213	1.96084	0.000363482	0.000264435	9.90473e-05
0.0003424	1.91265	0.000361274	0.000251597	0.000109676	0.00033773	1.8585	0.000349862	0.000236578	0.000113284	0.000341706	1.86315	0.000353505	0.000238743	0.000114762	0.00033254	1.78866	0.000338433	0.000220035	0.000118399	0.000342572	1.98549	0.000366163	0.000271126	9.50365e-05
0.00034376	1.9132	0.000363874	0.000251741	0.000112133	0.000339069	1.86408	0.000352355	0.000237999	0.000114356	0.000343059	1.87987	0.000356036	0.000243046	0.00011299	0.00033386	1.79808	0.000340801	0.000222359	0.000118442	0.00034393	2.01135	0.000368878	0.000278233	9.0644e-05
0.000345119	1.91601	0.000366477	0.000252482	0.000113995	0.000340408	1.87168	0.000354856	0.000239943	0.000114913	0.000344412	1.89836	0.000358592	0.000247852	0.00011074	0.00033518	1.80909	0.000343181	0.000225089	0.000118092	0.000345289	2.03819	0.000371628	0.00028571	8.59179e-05
0.000346479	1.92164	0.000369086	0.000253969	0.000115117	0.000341747	1.8814	0.000357369	0.000242442	0.000114927	0.000345765	1.91845	0.000361174	0.000253127	0.000108047	0.0003365	1.82177	0.000345578	0.000228256	0.000117322	0.000346647	2.06574	0.000374416	0.000293487	8.09293e-05
0.000347838	1.93048	0.000371704	0.000256311	0.000115393	0.000343087	1.89325	0.000359896	0.000245507	0.00011439	0.000347118	1.93993	0.000363784	0.000258827	0.000104957	0.00033782	1.83617	0.000347992	0.00023188	0.000116112	0.000348006	2.09373	0.000377241	0.000301492	7.57491e-05
0.000349197	1.94263	0.000374337	0.000259547	0.00011479	0.000344426	1.90716	0.000362441	0.000249129	0.000113312	0.000348471	1.96253	0.000366424	0.000264892	0.000101531	0.00033914	1.85235	0.000350426	0.000235983	0.000114443	0.000349364	2.12184	0.000380105	0.000309642	7.04628e-05
0.000350557	1.95788	0.000376988	0.000263638	0.00011335	0.000345765	1.92299	0.000365005	0.00025328	0.000111726	0.000349823	1.98601	0.000369095	0.000271268	9.7827e-05	0.00034046	1.87026	0.000352883	0.000240569	0.000112313	0.000350723	2.14976	0.000383006	0.000317845	6.51612e-05
0.000351916	1.97579	0.000379662	0.000268482	0.000111179	0.000347104	1.9405	0.000367592	0.000257913	0.000109679	0.000351176	2.01012	0.000371798	0.000277894	9.3904e-05	0.00034178	1.88984	0.000355364	0.000245631	0.000109733	0.000352081	2.17719	0.000385945	0.000326008	5.99374e-05
0.000353276	1.99577	0.000382361	0.000273942	0.000108419	0.000348443	1.95944	0.000370203	0.000262973	0.00010723	0.000352529	2.03462	0.000374534	0.000284711	8.9823e-05	0.0003431	1.91091	0.000357873	0.000251141	0.000106732	0.00035344	2.20385	0.000388921	0.00033404	5.4881e-05
0.000354635	2.01727	0.000385089	0.000279875	0.000105214	0.000349782	1.97957	0.00037284	0.000268403	0.000104438	0.000353882	2.05929	0.000377303	0.000291657	8.56463e-05	0.00034442	1.9333	0.00036041	0.00025706	0.00010335	0.000354798	2.22947	0.000391933	0.000341853	5.00794e-05
0.000355995	2.03976	0.000387847	0.00028615	0.000101696	0.000351121	2.00063	0.000375505	0.000274146	0.00010136	0.000355235	2.08392	0.000380106	0.000298674	8.14318e-05	0.000345739	1.95676	0.000362977	0.000263337	9.96406e-05	0.000356157	2.25382	0.000394978	0.00034936	4.56183e-05
0.000357354	2.06281	0.000390635	0.000292655	9.79806e-05	0.00035246	2.02239	0.000378199	0.000280142	9.80572e-05	0.000356588	2.10832	0.000382942	0.000305709	7.72322e-05	0.000347059	1.98107	0.000365576	0.00026992	9.56562e-05	0.000357515	2.27667	0.000398055	0.000356482	4.15735e-05
0.000358714	2.08609	0.000393455	0.000299296	9.41595e-05	0.000353799	2.04463	0.000380922	0.000286336	9.45856e-05	0.000357941	2.13232	0.00038581	0.000312708	7.31022e-05	0.000348379	2.006	0.000368207	0.000276755	9.14523e-05	0.000358874	2.2979	0.000401163	0.000363159	3.80035e-05
0.000360073	2.10933	0.000396307	0.000306001	9.03057e-05	0.000355139	2.06714	0.000383675	0.000292676	9.09991e-05	0.000359294	2.15573	0.000388711	0.000319612	6.90991e-05	0.000349699	2.03129	0.000370872	0.000283777	8.70945e-05	0.000360232	2.31737	0.000404298	0.00036934	3.49576e-05
0.000361433	2.13234	0.00039919	0.000312716	8.64746e-05	0.000356478	2.08973	0.000386458	0.000299107	8.73515e-05	0.000360646	2.17839	0.000391642	0.000326368	6.52746e-05	0.000351019	2.05671	0.00037357	0.000290925	8.26452e-05	0.000361591	2.33505	0.000407458	0.000374997	3.24612e-05
0.000362792	2.15501	0.000402105	0.000319398	8.27065e-05	0.000357817	2.11224	0.000389272	0.000305585	8.36868e-05	0.000361999	2.20018	0.000394604	0.000332928	6.1676e-05	0.000352339	2.08203	0.000376301	0.000298131	7.81701e-05	0.00036295	2.3509	0.000410641	0.000380105	3.05364e-05
0.000364151	2.1772	0.000405049	0.000326012	7.90372e-05	0.000359156	2.13453	0.000392115	0.000312069	8.00465e-05	0.000363352	2.22095	0.000397595	0.000339245	5.83504e-05	0.000353659	2.10703	0.000379066	0.000305335	7.37311e-05	0.000364308	2.36493	0.000413844	0.000384654	2.91898e-05
0.000365511	2.19886	0.000408024	0.000332529	7.54943e-05	0.000360495	2.15648	0.000394988	0.000318521	7.64674e-05	0.000364705	2.24061	0.000400613	0.000345276	5.5337e-05	0.000354979	2.13155	0.000381863	0.000312482	6.93813e-05	0.000365667	2.3772	0.000417065	0.000388659	2.84064e-05
0.00036687	2.21991	0.000411027	0.000338927	7.21005e-05	0.000361834	2.17799	0.000397891	0.000324907	7.29839e-05	0.000366058	2.25909	0.000403657	0.000350996	5.26609e-05	0.000356299	2.15541	0.000384693	0.000319519	6.5174e-05	0.000367025	2.38782	0.000420302	0.000392138	2.81643e-05
0.00036823	2.2403	0.000414059	0.000345182	6.88767e-05	0.000363173	2.19895	0.000400821	0.000331191	6.96297e-05	0.000367411	2.27639	0.000406725	0.000356391	5.03333e-05	0.000357619	2.17847	0.000387553	0.000326392	6.11606e-05	0.000368384	2.3969	0.000423552	0.000395127	2.84256e-05
0.000369589	2.26	0.000417118	0.000351281	6.58376e-05	0.000364512	2.21929	0.000403779	0.000337345	6.64342e-05	0.000368764	2.2925	0.000409815	0.000361455	4.836e-05	0.000358939	2.20059	0.000390443	0.000333052	5.73906e-05	0.000369742	2.40459	0.000426814	0.000397664	2.915e-05
0.000370949	2.27899	0.000420203	0.000357206	6.29976e-05	0.000365851	2.23891	0.000406764	0.000343337	6.34274e-05	0.000370117	2.30743	0.000412927	0.000366177	4.67496e-05	0.000360259	2.22163	0.000393361	0.000339451	5.39104e-05	0.000371101	2.41101	0.000430085	0.00039979	3.02948e-05
0.000372308	2.29719	0.000423314	0.000362936	6.0378e-05	0.000367191	2.25775	0.000409775	0.00034914	6.0635e-05	0.000371469	2.32118	0.000416058	0.000370554	4.55037e-05	0.000361579	2.2415	0.000396307	0.000345553	5.07539e-05	0.000372459	2.41634	0.000433364	0.000401561	3.18028e-05
0.000373668	2.31459	0.000426449	0.000368453	5.79953e-05	0.00036853	2.27573	0.000412811	0.000354722	5.8089e-05	0.000372822	2.33375	0.000419207	0.00037458	4.46263e-05	0.000362899	2.26014	0.000399278	0.000351323	4.79546e-05	0.000373818	2.42075	0.00043665	0.000403029	3.36202e-05
0.000375027	2.3311	0.000429607	0.000373729	5.58778e-05	0.000369869	2.29276	0.00041587	0.000360052	5.58175e-05	0.000374175	2.34516	0.000422372	0.00037825	4.41213e-05	0.000364219	2.27748	0.000402273	0.000356735	4.5538e-05	0.000375176	2.4244	0.000439941	0.000404245	3.56958e-05
0.000376387	2.34662	0.000432786	0.000378724	5.40627e-05	0.000371208	2.30878	0.000418951	0.000365099	5.38515e-05	0.000375528	2.3554	0.000425551	0.000381563	4.39884e-05	0.000365539	2.29348	0.000405289	0.000361764	4.35257e-05	0.000376535	2.4274	0.000443237	0.000405246	3.79904e-05
0.000377746	2.36109	0.000435986	0.000383409	5.25771e-05	0.000372547	2.32368	0.000422052	0.000369828	5.2224e-05	0.000376881	2.36451	0.000428744	0.000384518	4.42261e-05	0.000366859	2.3081	0.000408326	0.000366391	4.1935e-05	0.000377894	2.42988	0.000446536	0.000406075	4.04605e-05
0.000379106	2.37444	0.000439205	0.000387756	5.14492e-05	0.000373886	2.33744	0.000425173	0.00037422	5.09531e-05	0.000378234	2.3725	0.000431948	0.000387121	4.48275e-05	0.000368179	2.32134	0.000411382	0.000370605	4.07764e-05	0.000379252	2.43196	0.000449839	0.00040677	4.30689e-05
0.000380465	2.3866	0.000442441	0.000391738	5.07039e-05	0.000375225	2.35	0.000428312	0.000378255	5.00571e-05	0.000379587	2.3794	0.000435163	0.000389376	4.57867e-05	0.000369499	2.33323	0.000414453	0.000374414	4.00392e-05	0.000380611	2.43373	0.000453144	0.000407362	4.57821e-05
0.000381825	2.39756	0.000445693	0.000395343	5.03503e-05	0.000376564	2.36136	0.000431466	0.000381921	4.95455e-05	0.00038094	2.38524	0.000438386	0.00039129	4.70959e-05	0.000370818	2.34384	0.00041754	0.000377825	3.97156e-05	0.000381969	2.43532	0.000456451	0.000407893	4.85582e-05
0.000383184	2.40731	0.000448959	0.000398565	5.03944e-05	0.000377904	2.37157	0.000434635	0.000385229	4.94066e-05	0.000382293	2.39008	0.000441616	0.000392881	4.87352e-05	0.000372138	2.3532	0.00042064	0.00038085	3.97903e-05	0.000383328	2.4368	0.000459761	0.000408392	5.13688e-05
0.000384543	2.41587	0.000452238	0.000401405	5.08327e-05	0.000379243	2.38066	0.000437817	0.000388186	4.96309e-05	0.000383645	2.39397	0.000444852	0.000394159	5.06926e-05	0.000373458	2.36141	0.000423752	0.000383511	4.02409e-05	0.000384686	2.43824	0.000463072	0.000408873	5.41987e-05
0.000385903	2.42327	0.000455527	0.000403867	5.16604e-05	0.000380582	2.3887	0.000441011	0.000390816	5.01948e-05	0.000384998	2.39699	0.000448093	0.000395154	5.29385e-05	0.000374778	2.36854	0.000426873	0.000385831	4.10425e-05	0.000386045	2.43972	0.000466386	0.00040937	5.70153e-05
0.000387262	2.42954	0.000458826	0.000405962	5.28641e-05	0.000381921	2.39577	0.000444214	0.00039313	5.10843e-05	0.000386351	2.39921	0.000451337	0.000395886	5.54507e-05	0.000376098	2.37469	0.000430004	0.000387838	4.21655e-05	0.000387403	2.44129	0.000469701	0.000409898	5.9803e-05
0.000388622	2.43473	0.000462132	0.000407695	5.44369e-05	0.00038326	2.40189	0.000447426	0.000395143	5.22837e-05	0.000387704	2.40073	0.000454584	0.00039639	5.8194e-05	0.000377418	2.37996	0.000433142	0.000389559	4.35822e-05	0.000388762	2.44302	0.000473019	0.000410477	6.25416e-05
0.000389981	2.43884	0.000465445	0.000409075	5.63698e-05	0.000384599	2.40712	0.000450646	0.000396864	5.3782e-05	0.000389057	2.40165	0.000457832	0.000396694	6.11387e-05	0.000378738	2.3844	0.000436286	0.000391016	4.527e-05	0.00039012	2.44494	0.000476339	0.000411123	6.52163e-05
0.000391341	2.44194	0.000468763	0.000410115	5.86483e-05	0.000385938	2.41147	0.000453873	0.000398299	5.55735e-05	0.00039041	2.40209	0.000461082	0.000396837	6.42444e-05	0.000380058	2.38814	0.000439436	0.000392243	4.71931e-05	0.000391479	2.4471	0.000479662	0.000411851	6.78116e-05
0.0003927	2.44402	0.000472084	0.000410815	6.12686e-05	0.000387277	2.41497	0.000457104	0.000399457	5.76474e-05	0.000391763	2.40211	0.000464332	0.000396846	6.74852e-05	0.000381378	2.39125	0.00044259	0.000393264	4.93258e-05	0.000392838	2.44951	0.000482988	0.000412662	7.03263e-05
0.00039406	2.44516	0.000475407	0.000411198	6.42091e-05	0.000388617	2.41764	0.00046034	0.00040034	6.00004e-05	0.000393116	2.40186	0.000467581	0.000396764	7.0817e-05	0.000382698	2.39382	0.000445748	0.000394113	5.16354e-05	0.000394196	2.45216	0.000486318	0.000413554	7.27642e-05
0.000395419	2.44542	0.000478732	0.000411285	6.74465e-05	0.000389956	2.41952	0.000463579	0.000400963	6.26157e-05	0.000394468	2.40142	0.00047083	0.000396618	7.42119e-05	0.000384018	2.39596	0.000448909	0.000394815	5.40945e-05	0.000395555	2.45501	0.000489651	0.000414516	7.5135e-05
0.000396779	2.44488	0.000482056	0.000411103	7.09533e-05	0.000391295	2.42067	0.00046682	0.000401347	6.54727e-05	0.000395821	2.40089	0.000474079	0.000396442	7.76372e-05	0.000385338	2.39774	0.000452073	0.000395404	5.66685e-05	0.000396913	2.45808	0.000492988	0.000415555	7.74337e-05
0.000398138	2.44368	0.000485379	0.0004107	7.46789e-05	0.000392634	2.42119	0.000470062	0.000401517	6.85446e-05	0.000397174	2.40034	0.000477327	0.000396261	8.10652e-05	0.000386658	2.39929	0.000455239	0.000395913	5.93256e-05	0.000398272	2.46132	0.00049633	0.000416649	7.96808e-05
0.000399498	2.44196	0.0004887	0.000410122	7.85781e-05	0.000393973	2.42111	0.000473304	0.00040149	7.18135e-05	0.000398527	2.39986	0.000480574	0.000396104	8.44699e-05	0.000387978	2.40066	0.000458407	0.000396368	6.20391e-05	0.00039963	2.46468	0.000499676	0.000417789	8.18871e-05
0.000400857	2.43984	0.000492018	0.00040941	8.26081e-05	0.000395312	2.42053	0.000476546	0.0004013	7.52454e-05	0.00039988	2.39954	0.00048382	0.000395998	8.78222e-05	0.000389298	2.40197	0.000461576	0.0003968	6.47764e-05	0.000400989	2.46815	0.000503027	0.000418966	8.40611e-05
0.000402217	2.43746	0.000495333	0.00040861	8.67229e-05	0.000396651	2.41961	0.000479787	0.000400993	7.87933e-05	0.000401233	2.39949	0.000487066	0.00039598	9.10861e-05	0.000390618	2.40327	0.000464748	0.000397229	6.75189e-05	0.000402347	2.47164	0.000506382	0.000420153	8.62297e-05
0.000403576	2.43495	0.000498645	0.00040777	9.08749e-05	0.000397991	2.41844	0.000483026	0.000400607	8.24189e-05	0.000402586	2.39978	0.000490313	0.000396076	9.42372e-05	0.000391938	2.4046	0.000467921	0.00039767	7.02505e-05	0.000403706	2.47511	0.000509743	0.000421333	8.84095e-05
0.000404936	2.43249	0.000501954	0.000406947	9.5007e-05	0.00039933	2.41712	0.000486264	0.000400171	8.6093e-05	0.000403939	2.40047	0.00049356	0.000396305	9.72548e-05	0.000393258	2.40601	0.000471096	0.000398134	7.29612e-05	0.000405064	2.47853	0.000513107	0.000422497	9.06107e-05
0.000406295	2.43024	0.000505259	0.000406195	9.90648e-05	0.000400669	2.41579	0.0004895	0.00039973	8.97694e-05	0.000405291	2.40168	0.000496808	0.000396702	0.000100106	0.000394578	2.40752	0.000474272	0.000398636	7.56369e-05	0.000406423	2.48185	0.000516477	0.000423632	9.28453e-05
0.000407655	2.42838	0.000508562	0.000405574	0.000102987	0.000402008	2.41458	0.000492734	0.000399328	9.34054e-05	0.000406644	2.40344	0.000500059	0.000397286	0.000102773	0.000395898	2.40919	0.000477451	0.000399187	7.82642e-05	0.000407782	2.48505	0.000519851	0.000424724	9.51267e-05
0.000409014	2.42705	0.000511862	0.000405128	0.000106735	0.000403347	2.41361	0.000495967	0.000399007	9.69599e-05	0.000407997	2.4058	0.000503312	0.000398065	0.000105247	0.000397217	2.41102	0.000480633	0.000399794	8.08386e-05	0.00040914	2.48809	0.000523229	0.000425764	9.74649e-05
0.000410374	2.42637	0.000515161	0.0004049	0.000110261	0.000404686	2.413	0.000499198	0.000398806	0.000100393	0.00040935	2.40875	0.000506569	0.000399042	0.000107527	0.000398537	2.41301	0.000483816	0.000400455	8.33613e-05	0.000410499	2.49099	0.000526611	0.000426757	9.98542e-05
0.000411733	2.42643	0.00051846	0.000404923	0.000113537	0.000406025	2.41286	0.00050243	0.000398761	0.000103669	0.000410703	2.41227	0.00050983	0.000400209	0.000109621	0.000399857	2.41517	0.000487003	0.000401172	8.58305e-05	0.000411857	2.49373	0.000529997	0.000427694	0.000102303
0.000413093	2.42734	0.000521759	0.000405225	0.000116534	0.000407364	2.4133	0.000505661	0.000398905	0.000106756	0.000412056	2.41631	0.000513096	0.000401551	0.000111545	0.000401177	2.4175	0.000490192	0.000401947	8.82452e-05	0.000413216	2.49627	0.000533387	0.000428565	0.000104821
0.000414452	2.42916	0.00052506	0.000405834	0.000119227	0.000408704	2.4144	0.000508894	0.000399268	0.000109626	0.000413409	2.42081	0.000516368	0.00040305	0.000113319	0.000402497	2.41997	0.000493385	0.000402769	9.06163e-05	0.000414574	2.49861	0.00053678	0.00042937	0.00010741
0.000415811	2.43195	0.000528365	0.000406768	0.000121597	0.000410043	2.41621	0.000512128	0.000399868	0.00011226	0.000414762	2.42572	0.000519647	0.000404685	0.000114961	0.000403817	2.42258	0.000496581	0.000403639	9.2942e-05	0.000415933	2.50072	0.000540175	0.000430097	0.000110078
0.000417171	2.4357	0.000531674	0.000408021	0.000123652	0.000411382	2.41871	0.000515365	0.000400696	0.00011467	0.000416115	2.43097	0.000522932	0.000406438	0.000116494	0.000405137	2.42533	0.00049978	0.000404554	9.52262e-05	0.000417291	2.50259	0.000543574	0.000430739	0.000112835
0.00041853	2.4404	0.000534988	0.000409597	0.000125391	0.000412721	2.42187	0.000518606	0.000401743	0.000116864	0.000417468	2.43646	0.000526224	0.000408276	0.000117948	0.000406457	2.42822	0.000502984	0.000405519	9.7465e-05	0.00041865	2.50416	0.000546975	0.00043128	0.000115695
0.00041989	2.44601	0.000538309	0.000411483	0.000126827	0.00041406	2.42567	0.000521852	0.000403004	0.000118849	0.00041882	2.44207	0.000529525	0.000410158	0.000119366	0.000407777	2.43124	0.000506191	0.000406527	9.96635e-05	0.000420008	2.50539	0.000550378	0.000431703	0.000118675
0.000421249	2.45247	0.000541639	0.000413661	0.000127979	0.000415399	2.43006	0.000525103	0.000404467	0.000120637	0.000420173	2.44772	0.000532832	0.000412057	0.000120775	0.000409097	2.43437	0.000509402	0.000407576	0.000101826	0.000421367	2.50624	0.000553782	0.000431997	0.000121785
0.000422609	2.45972	0.000544978	0.000416109	0.000128869	0.000416738	2.43503	0.000528361	0.000406121	0.00012224	0.000421526	2.45332	0.000536148	0.000413945	0.000122203	0.000410417	2.43761	0.000512618	0.000408663	0.000103955	0.000422726	2.50671	0.000557187	0.00043216	0.000125027
0.000423968	2.46768	0.000548328	0.000418807	0.000129521	0.000418078	2.44053	0.000531625	0.000407958	0.000123667	0.000422879	2.45876	0.00053947	0.000415784	0.000123686	0.000411737	2.44094	0.000515837	0.000409779	0.000106058	0.000424084	2.50679	0.000560593	0.000432186	0.000128407
0.000425328	2.47626	0.000551688	0.000421723	0.000129965	0.000419417	2.4465	0.000534898	0.000409957	0.00012494	0.000424232	2.46395	0.0005428	0.00041754	0.000125261	0.000413057	2.44434	0.000519062	0.000410921	0.000108141	0.000425443	2.50646	0.000563998	0.000432073	0.000131925
0.000426687	2.48537	0.000555061	0.000424831	0.000130229	0.000420756	2.45287	0.000538178	0.000412093	0.000126085	0.000425585	2.46879	0.000546137	0.000419182	0.000126955	0.000414377	2.44777	0.00052229	0.000412077	0.000110213	0.000426801	2.50578	0.000567403	0.000431839	0.000135564
0.000428047	2.49491	0.000558446	0.000428099	0.000130347	0.000422095	2.45954	0.000541467	0.000414337	0.00012713	0.000426938	2.47321	0.00054948	0.000420685	0.000128795	0.000415697	2.4512	0.000525524	0.000413232	0.000112292	0.00042816	2.50483	0.000570806	0.000431512	0.000139294
0.000429406	2.50479	0.000561845	0.000431498	0.000130346	0.000423434	2.46642	0.000544765	0.00041666	0.000128105	0.000428291	2.47715	0.000552829	0.000422026	0.000130803	0.000417017	2.45455	0.000528761	0.000414363	0.000114399	0.000429518	2.50373	0.000574209	0.000431132	0.000143076
0.000430766	2.51493	0.000565257	0.000434998	0.000130259	0.000424773	2.47343	0.000548073	0.000419032	0.000129041	0.000429644	2.48055	0.000556183	0.000423186	0.000132997	0.000418337	2.45777	0.000532003	0.000415449	0.000116554	0.000430877	2.50261	0.000577609	0.000430747	0.000146862
0.000432125	2.52521	0.000568683	0.000438561	0.000130122	0.000426112	2.48048	0.00055139	0.000421422	0.000129967	0.000430997	2.48339	0.000559541	0.000424156	0.000135384	0.000419657	2.46077	0.00053525	0.000416464	0.000118785	0.000432235	2.50164	0.000581009	0.000430414	0.000150594
0.000433485	2.53553	0.000572123	0.000442154	0.000129968	0.000427451	2.48747	0.000554716	0.000423803	0.000130913	0.00043235	2.4857	0.000562902	0.000424944	0.000137958	0.000420977	2.4635	0.000538499	0.000417389	0.000121111	0.000433594	2.50103	0.000584407	0.000430201	0.000154205
0.000434844	2.54579	0.000575577	0.000445738	0.000129838	0.000428791	2.49435	0.000558052	0.000426148	0.000131904	0.000433703	2.48748	0.000566266	0.000425556	0.00014071	0.000422297	2.4659	0.000541753	0.000418203	0.00012355	0.000434952	2.50095	0.000587805	0.000430176	0.000157628
0.000436204	2.55587	0.000579044	0.000449274	0.00012977	0.00043013	2.50101	0.000561397	0.000428428	0.000132968	0.000435055	2.48881	0.000569632	0.000426009	0.000143623	0.000423617	2.46793	0.000545009	0.000418892	0.000126118	0.000436311	2.50161	0.000591203	0.000430403	0.0001608
0.000437563	2.56565	0.000582526	0.000452719	0.000129806	0.000431469	2.5074	0.00056475	0.000430619	0.000134131	0.000436408	2.48973	0.000573	0.000426326	0.000146675	0.000424937	2.46955	0.000548268	0.000419442	0.000128826	0.00043767	2.50318	0.000594602	0.000430944	0.000163659
0.000438923	2.57501	0.00058602	0.000456028	0.000129992	0.000432808	2.51342	0.000568112	0.000432689	0.000135423	0.000437761	2.49035	0.000576369	0.000426537	0.000149832	0.000426257	2.47074	0.000551528	0.000419845	0.000131683	0.000439028	2.50585	0.000598005	0.000431861	0.000166143
0.000440282	2.58382	0.000589527	0.000459154	0.000130372	0.000434147	2.519	0.000571482	0.000434612	0.000136869	0.000439114	2.49076	0.000579739	0.000426679	0.00015306	0.000427577	2.47149	0.00055479	0.000420101	0.000134689	0.000440387	2.50977	0.000601412	0.000433216	0.000168196
0.000441642	2.59196	0.000593045	0.000462054	0.000130991	0.000435486	2.52409	0.000574858	0.000436372	0.000138486	0.000440467	2.49109	0.000583109	0.000426791	0.000156317	0.000428897	2.47183	0.000558053	0.000420218	0.000137835	0.000441745	2.51509	0.000604825	0.000435054	0.000169771
0.000443001	2.59934	0.000596574	0.000464689	0.000131884	0.000436825	2.52866	0.000578241	0.000437952	0.000140289	0.00044182	2.49147	0.000586479	0.000426919	0.00015956	0.000430217	2.4718	0.000561316	0.000420207	0.000141108	0.000443104	2.52186	0.000608247	0.0004374	0.000170846
0.000444361	2.60589	0.000600112	0.000467033	0.000133079	0.000438165	2.53268	0.00058163	0.000439347	0.000142284	0.000443173	2.49202	0.00058985	0.00042711	0.000162741	0.000431537	2.47147	0.000564578	0.000420095	0.000144483	0.000444462	2.53012	0.000611678	0.000440269	0.00017141
0.00044572	2.61156	0.000603658	0.000469066	0.000134592	0.000439504	2.53616	0.000585024	0.000440557	0.000144468	0.000444526	2.4929	0.000593222	0.000427412	0.000165811	0.000432857	2.47093	0.00056784	0.00041991	0.00014793	0.000445821	2.53985	0.000615122	0.00044366	0.000171462
0.00044708	2.61632	0.000607212	0.00047078	0.000136432	0.000440843	2.53913	0.000588422	0.000441589	0.000146833	0.000445879	2.49426	0.000596596	0.000427878	0.000168718	0.000434177	2.47029	0.000571101	0.000419692	0.000151409	0.000447179	2.55103	0.00061858	0.000447576	0.000171004
0.000448439	2.62021	0.000610772	0.00047218	0.000138592	0.000442182	2.54164	0.000591824	0.000442462	0.000149363	0.000447232	2.49626	0.000599972	0.000428563	0.000171409	0.000435497	2.46968	0.000574362	0.000419486	0.000154876	0.000448538	2.56365	0.000622055	0.000452015	0.00017004
0.000449799	2.62329	0.000614336	0.000473289	0.000141047	0.000443521	2.54376	0.000595229	0.000443199	0.00015203	0.000448585	2.49904	0.000603351	0.000429519	0.000173833	0.000436817	2.46927	0.000577621	0.000419345	0.000158276	0.000449897	2.57766	0.000625547	0.00045697	0.000168577
0.000451158	2.62564	0.000617904	0.00047414	0.000143764	0.00044486	2.54557	0.000598637	0.000443832	0.000154805	0.000449938	2.50276	0.000606735	0.000430797	0.000175938	0.000438137	2.4692	0.000580881	0.000419323	0.000161557	0.000451255	2.59303	0.000629059	0.000462434	0.000166625
0.000452518	2.62739	0.000621474	0.000474772	0.000146703	0.000446199	2.54722	0.000602047	0.000444404	0.000157643	0.000451291	2.50753	0.000610124	0.000432442	0.000177682	0.000439457	2.46965	0.00058414	0.000419474	0.000164666	0.000452614	2.6097	0.000632593	0.000468399	0.000164194
0.000453877	2.62867	0.000625047	0.000475234	0.000149813	0.000447538	2.54882	0.000605459	0.000444966	0.000160493	0.000452644	2.51348	0.000613521	0.000434497	0.000179023	0.000440777	2.47075	0.000587401	0.000419848	0.000167553	0.000453972	2.62759	0.000636151	0.000474845	0.000161306
0.000455237	2.62964	0.000628622	0.000475584	0.000153038	0.000448878	2.55056	0.000608874	0.000445572	0.000163301	0.000453996	2.52072	0.000616926	0.000437003	0.000179923	0.000442097	2.47263	0.000590664	0.00042049	0.000170174	0.000455331	2.64663	0.000639734	0.000481752	0.000157982
0.000456596	2.63047	0.000632197	0.000475886	0.000156311	0.000450217	2.5526	0.000612291	0.000446284	0.000166006	0.000455349	2.52933	0.000620342	0.000439995	0.000180347	0.000443417	2.47543	0.000593929	0.000421442	0.000172487	0.000456689	2.66672	0.000643343	0.000489091	0.000154252
0.000457956	2.6314	0.000635774	0.000476223	0.000159551	0.000451556	2.55511	0.000615711	0.000447164	0.000168547	0.000456702	2.53937	0.000623771	0.000443493	0.000180278	0.000444737	2.47927	0.000597199	0.000422749	0.000174451	0.000458048	2.68775	0.00064698	0.000496835	0.000150146
0.000459315	2.63273	0.000639352	0.000476702	0.00016265	0.000452895	2.55828	0.000619134	0.000448273	0.000170861	0.000458055	2.55081	0.000627214	0.0004475	0.000179714	0.000446057	2.48424	0.000600475	0.000424447	0.000176028	0.000459407	2.70959	0.000650647	0.000504945	0.000145701
0.000460675	2.63479	0.000642933	0.000477449	0.000165483	0.000454234	2.56228	0.000622563	0.000449676	0.000172887	0.000459408	2.56362	0.000630674	0.000452004	0.00017867	0.000447377	2.49044	0.000603759	0.000426569	0.00017719	0.000460765	2.73212	0.000654343	0.000513377	0.000140966
0.000462034	2.63793	0.000646517	0.00047859	0.000167927	0.000455573	2.56729	0.000625998	0.000451437	0.00017456	0.000460761	2.57771	0.000634152	0.000456987	0.000177165	0.000448697	2.49792	0.000607051	0.000429133	0.000177918	0.000462124	2.75517	0.00065807	0.000522073	0.000135998
0.000463393	2.64249	0.000650106	0.000480243	0.000169863	0.000456913	2.57347	0.00062944	0.000453614	0.000175825	0.000462114	2.593	0.00063765	0.000462424	0.000175226	0.000450017	2.50667	0.000610354	0.000432147	0.000178207	0.000463482	2.77852	0.000661829	0.000530962	0.000130868
0.000464753	2.64872	0.000653703	0.000482512	0.000171191	0.000458252	2.58094	0.000632891	0.000456251	0.00017664	0.000463467	2.60939	0.000641169	0.000468288	0.000172881	0.000451337	2.5167	0.000613669	0.000435609	0.00017806	0.000464841	2.802	0.00066562	0.000539971	0.000125649
0.000466112	2.65684	0.000657309	0.000485476	0.000171833	0.000459591	2.58977	0.000636353	0.000459379	0.000176974	0.00046482	2.62676	0.000644711	0.000474544	0.000170167	0.000452657	2.52796	0.000616999	0.000439518	0.000177481	0.000466199	2.82539	0.000669443	0.000549025	0.000120418
0.000467472	2.66695	0.000660928	0.000489175	0.000171753	0.00046093	2.6	0.000639828	0.000463013	0.000176815	0.000466173	2.645	0.000648277	0.000481156	0.000167121	0.000453977	2.54044	0.000620344	0.000443867	0.000176477	0.000467558	2.84851	0.000673297	0.000558047	0.00011525
0.000468831	2.67898	0.000664562	0.0004936	0.000170962	0.000462269	2.6116	0.000643318	0.000467155	0.000176162	0.000467526	2.66397	0.000651869	0.000488084	0.000163785	0.000455297	2.55408	0.000623706	0.000448647	0.000175059	0.000468917	2.87117	0.000677182	0.00056696	0.000110223
0.000470191	2.69277	0.000668213	0.000498695	0.000169518	0.000463608	2.62455	0.000646824	0.000471798	0.000175026	0.000468879	2.68356	0.000655486	0.000495287	0.000160199	0.000456617	2.56885	0.000627088	0.000453851	0.000173237	0.000470275	2.8932	0.000681098	0.000575693	0.000105405
0.00047155	2.70808	0.000671885	0.00050438	0.000167505	0.000464947	2.63876	0.000650348	0.000476921	0.000173427	0.000470232	2.70362	0.00065913	0.000502721	0.000156409	0.000457937	2.58467	0.000630489	0.000459459	0.000171029	0.000471634	2.91446	0.000685043	0.000584188	0.000100855
0.00047291	2.72463	0.000675578	0.000510566	0.000165011	0.000466287	2.65415	0.000653892	0.000482501	0.000171391	0.000471585	2.72403	0.000662802	0.000510339	0.000152463	0.000459257	2.60148	0.000633912	0.000465455	0.000168457	0.000472992	2.93485	0.000689017	0.000592389	9.66273e-05
0.000474269	2.7422	0.000679294	0.000517172	0.000162122	0.000467626	2.67063	0.000657457	0.000488511	0.000168946	0.000472938	2.74465	0.000666501	0.000518094	0.000148407	0.000460577	2.61919	0.000637357	0.000471811	0.000165546	0.000474351	2.95425	0.000693017	0.000600248	9.27687e-05
0.000475629	2.76055	0.000683034	0.000524116	0.000158918	0.000468965	2.68809	0.000661045	0.000494921	0.000166124	0.00047429	2.76535	0.000670229	0.00052594	0.000144288	0.000461897	2.63769	0.000640827	0.000478501	0.000162326	0.00047571	2.97259	0.000697043	0.000607724	8.9319e-05
0.000476989	2.7795	0.0006868	0.000531335	0.000155465	0.000470304	2.70642	0.000664657	0.000501694	0.000162964	0.000475643	2.78601	0.000673984	0.000533828	0.000140156	0.000463217	2.65688	0.000644321	0.000485489	0.000158832	0.000477068	2.9898	0.000701093	0.000614778	8.6315e-05
0.000478348	2.79887	0.000690592	0.000538767	0.000151825	0.000471643	2.72549	0.000668294	0.000508786	0.000159509	0.000476996	2.8065	0.000677767	0.00054171	0.000136057	0.000464537	2.67663	0.000647842	0.000492735	0.000155107	0.000478427	3.00579	0.000705166	0.000621373	8.37936e-05
0.000479708	2.81852	0.00069441	0.00054636	0.00014805	0.000472982	2.74513	0.000671958	0.000516148	0.00015581	0.000478349	2.82672	0.000681578	0.000549542	0.000132036	0.000465857	2.69681	0.000651388	0.00050019	0.000151198	0.000479785	3.02054	0.00070926	0.000627489	8.1771e-05
0.000481067	2.83831	0.000698256	0.000554059	0.000144196	0.000474322	2.7652	0.000675647	0.000523722	0.000151925	0.000479702	2.84654	0.000685416	0.000557277	0.000128139	0.000467177	2.71725	0.000654961	0.000507803	0.000147158	0.000481144	3.03404	0.000713373	0.000633108	8.02645e-05
0.000482427	2.85815	0.000702128	0.000561831	0.000140297	0.000475661	2.78554	0.000679364	0.000531454	0.00014791	0.000481055	2.86585	0.00068928	0.000564862	0.000124418	0.000468497	2.73784	0.000658562	0.000515526	0.000143036	0.000482502	3.04626	0.000717503	0.000638219	7.92836e-05
0.000483786	2.87796	0.000706027	0.000569645	0.000136382	0.000477	2.80601	0.000683108	0.000539295	0.000143813	0.000482408	2.88454	0.00069317	0.000572252	0.000120918	0.000469817	2.75841	0.000662189	0.000523304	0.000138885	0.000483861	3.05721	0.000721649	0.000642817	7.8832e-05
0.000485146	2.89767	0.000709953	0.000577474	0.000132479	0.000478339	2.82649	0.000686879	0.000547193	0.000139686	0.000483761	2.90248	0.000697085	0.000579395	0.000117689	0.000471137	2.77885	0.000665844	0.000531087	0.000134757	0.00048522	3.06694	0.000725809	0.000646914	7.88956e-05
0.000486505	2.9172	0.000713906	0.000585284	0.000128622	0.000479678	2.84684	0.000690678	0.000555103	0.000135575	0.000485114	2.91962	0.000701023	0.000586258	0.000114765	0.000472457	2.79901	0.000669525	0.00053882	0.000130705	0.000486578	3.07552	0.000729982	0.000650538	7.94435e-05
0.000487865	2.93647	0.000717885	0.000593044	0.000124841	0.000481017	2.86695	0.000694504	0.000562974	0.00013153	0.000486467	2.93587	0.000704984	0.000592801	0.000112183	0.000473777	2.81877	0.000673233	0.000546456	0.000126777	0.000487937	3.08301	0.000734165	0.000653712	8.04532e-05
0.000489224	2.95541	0.00072189	0.000600717	0.000121173	0.000482357	2.88669	0.000698356	0.000570753	0.000127604	0.00048782	2.95116	0.000708967	0.000598993	0.000109974	0.000475097	2.83803	0.000676967	0.000553949	0.000123018	0.000489295	3.08952	0.000738358	0.000656473	8.18851e-05
0.000490584	2.97394	0.00072592	0.000608274	0.000117646	0.000483696	2.90595	0.000702235	0.000578393	0.000123842	0.000489173	2.96543	0.000712969	0.000604799	0.00010817	0.000476417	2.85668	0.000680725	0.000561253	0.000119472	0.000490654	3.09513	0.00074256	0.000658861	8.36984e-05
0.000491943	2.99196	0.000729976	0.00061567	0.000114306	0.000485035	2.92462	0.000706139	0.000585851	0.000120288	0.000490526	2.97862	0.00071699	0.000610192	0.000106798	0.000477737	2.87463	0.000684508	0.000568328	0.00011618	0.000492013	3.09994	0.000746768	0.00066091	8.58576e-05
0.000493303	3.00939	0.000734055	0.000622863	0.000111193	0.000486374	2.94262	0.000710068	0.000593083	0.000116985	0.000491879	2.99072	0.000721028	0.000615157	0.000105871	0.000479057	2.89181	0.000688314	0.000575143	0.000113171	0.000493371	3.10406	0.000750982	0.000662669	8.83134e-05
0.000494662	3.02611	0.000738158	0.000629805	0.000108353	0.000487713	2.95985	0.00071402	0.000600048	0.000113972	0.000493232	3.00174	0.000725082	0.000619701	0.000105381	0.000480377	2.90816	0.000692142	0.000581666	0.000110476	0.00049473	3.10759	0.000755202	0.000664174	9.1028e-05
0.000496022	3.04204	0.000742283	0.000636453	0.00010583	0.000489052	2.97621	0.000717995	0.000606701	0.000111294	0.000494585	3.01171	0.00072915	0.000623825	0.000105324	0.000481697	2.92361	0.000695991	0.00058786	0.00010813	0.000496089	3.11064	0.000759426	0.000665479	9.39467e-05
0.000497381	3.0571	0.000746429	0.000642771	0.000103658	0.000490392	2.99165	0.000721991	0.000613012	0.000108979	0.000495938	3.02064	0.00073323	0.000627529	0.000105702	0.000483017	2.93812	0.000699859	0.000593709	0.000106151	0.000497447	3.11333	0.000763654	0.000666631	9.70225e-05
0.000498741	3.07121	0.000750595	0.000648715	0.00010188	0.000491731	3.00611	0.000726007	0.000618953	0.000107054	0.00049729	3.02858	0.000737322	0.00063083	0.000106493	0.000484337	2.95165	0.000703747	0.000599191	0.000104555	0.000498806	3.11579	0.000767885	0.000667684	0.000100201
0.0005001	3.0843	0.000754779	0.000654258	0.000100521	0.00049307	3.01957	0.000730042	0.000624505	0.000105536	0.000498643	3.03556	0.000741425	0.000633743	0.000107681	0.000485657	2.96422	0.000707651	0.000604304	0.000103347	0.000500164	3.11812	0.00077212	0.000668683	0.000103437
0.00050146	3.09633	0.00075898	0.00065937	9.96101e-05	0.000494409	3.03199	0.000734094	0.000629656	0.000104437	0.000499996	3.04167	0.000745536	0.000636298	0.000109238	0.000486977	2.97581	0.000711572	0.00060904	0.000102532	0.000501523	3.1204	0.000776358	0.000669662	0.000106696
0.000502819	3.10725	0.000763197	0.000664029	9.9168e-05	0.000495748	3.0434	0.000738162	0.000634404	0.000103758	0.000501349	3.04699	0.000749655	0.000638523	0.000111131	0.000488297	2.98644	0.000715507	0.000613399	0.000102107	0.000502882	3.12274	0.000780599	0.000670667	0.000109932
0.000504179	3.11704	0.000767428	0.000668219	9.9209e-05	0.000497088	3.05382	0.000742244	0.000638755	0.000103489	0.000502702	3.05156	0.00075378	0.000640443	0.000113337	0.000489617	2.9962	0.000719455	0.000617416	0.00010204	0.00050424	3.12519	0.000784843	0.000671721	0.000113122
0.000505538	3.12569	0.000771672	0.000671937	9.97354e-05	0.000498427	3.06326	0.00074634	0.000642711	0.000103629	0.000504055	3.05546	0.000757911	0.000642081	0.00011583	0.000490937	3.00512	0.000723416	0.000621096	0.00010232	0.000505599	3.12785	0.000789091	0.000672863	0.000116227
0.000506898	3.13323	0.000775927	0.000675181	0.000100746	0.000499766	3.07174	0.000750448	0.000646272	0.000104176	0.000505408	3.05876	0.000762047	0.000643466	0.000118581	0.000492257	3.01326	0.000727388	0.000624468	0.000102921	0.000506957	3.13076	0.000793342	0.000674118	0.000119224
0.000508258	3.13968	0.000780191	0.000677962	0.000102229	0.000501105	3.07929	0.000754567	0.000649455	0.000105112	0.000506761	3.06157	0.000766188	0.000644651	0.000121537	0.000493577	3.02072	0.000731371	0.000627562	0.000103809	0.000508316	3.13395	0.000797598	0.000675493	0.000122105
0.000509617	3.14505	0.000784463	0.000680283	0.00010418	0.000502444	3.08595	0.000758695	0.000652268	0.000106427	0.000508114	3.06396	0.000770331	0.000645655	0.000124676	0.000494897	3.02753	0.000735363	0.000630393	0.00010497	0.000509675	3.13743	0.000801858	0.000676991	0.000124867
0.000510977	3.14938	0.000788742	0.000682159	0.000106582	0.000503783	3.09176	0.000762832	0.000654723	0.000108109	0.000509467	3.06599	0.000774478	0.000646512	0.000127966	0.000496217	3.03375	0.000739363	0.000632988	0.000106376	0.000511033	3.14116	0.000806123	0.000678605	0.000127518
0.000512336	3.15272	0.000793026	0.000683608	0.000109417	0.000505123	3.09673	0.000766975	0.000656833	0.000110143	0.00051082	3.06777	0.000778627	0.000647264	0.000131363	0.000497537	3.03942	0.000743372	0.000635356	0.000108016	0.000512392	3.14517	0.000810393	0.000680337	0.000130056
0.000513696	3.15511	0.000797313	0.000684644	0.000112669	0.000506462	3.10093	0.000771125	0.000658615	0.00011251	0.000512173	3.06939	0.000782779	0.000647945	0.000134834	0.000498857	3.04456	0.000747387	0.000637505	0.000109883	0.00051375	3.14938	0.000814669	0.000682161	0.000132508
0.000515055	3.15661	0.000801604	0.000685294	0.00011631	0.000507801	3.1044	0.00077528	0.000660091	0.000115189	0.000513526	3.07091	0.000786933	0.00064859	0.000138343	0.000500177	3.0492	0.000751409	0.000639453	0.000111956	0.000515109	3.15377	0.000818951	0.000684063	0.000134888
0.000516415	3.1573	0.000805896	0.000685593	0.000120303	0.00050914	3.1072	0.00077944	0.000661281	0.000118159	0.000514879	3.07246	0.000791088	0.000649243	0.000141846	0.000501497	3.0534	0.000755437	0.000641213	0.000114224	0.000516468	3.15826	0.000823239	0.000686013	0.000137226
0.000517774	3.15728	0.000810188	0.000685587	0.000124601	0.000510479	3.10934	0.000783602	0.000662193	0.000121409	0.000516232	3.0741	0.000795246	0.000649939	0.000145307	0.000502817	3.05719	0.00075947	0.000642805	0.000116665	0.000517826	3.16278	0.000827533	0.000687977	0.000139556
0.000519134	3.15668	0.00081448	0.000685325	0.000129155	0.000511819	3.1109	0.000787767	0.000662857	0.000124911	0.000517585	3.07593	0.000799407	0.000650712	0.000148695	0.000504137	3.06063	0.000763508	0.000644256	0.000119251	0.000519185	3.16729	0.000831833	0.000689941	0.000141892
0.000520493	3.15559	0.000818771	0.000684854	0.000133918	0.000513158	3.11196	0.000791934	0.000663307	0.000128627	0.000518937	3.07804	0.00080357	0.000651603	0.000151967	0.000505457	3.0638	0.00076755	0.000645591	0.000121959	0.000520543	3.17174	0.000836139	0.000691879	0.00014426
0.000521853	3.15416	0.00082306	0.000684232	0.000138829	0.000514497	3.1126	0.000796102	0.00066358	0.000132522	0.00052029	3.08046	0.000807736	0.00065263	0.000155106	0.000506777	3.06676	0.000771596	0.000646839	0.000124757	0.000521902	3.17609	0.000840451	0.000693779	0.000146672
0.000523212	3.1525	0.000827348	0.000683512	0.000143836	0.000515836	3.11292	0.000800271	0.000663716	0.000136555	0.000521643	3.08324	0.000811905	0.000653806	0.000158099	0.000508097	3.06959	0.000775646	0.000648032	0.000127614	0.000523261	3.18032	0.000844769	0.000695627	0.000149142
0.000524572	3.15072	0.000831632	0.00068274	0.000148892	0.000517175	3.11302	0.000804439	0.000663761	0.000140678	0.000522996	3.08639	0.000816079	0.000655145	0.000160934	0.000509417	3.07232	0.0007797	0.000649185	0.000130515	0.000524619	3.18438	0.000849092	0.000697406	0.000151686
0.000525931	3.14894	0.000835915	0.00068197	0.000153944	0.000518515	3.11305	0.000808608	0.000663772	0.000144836	0.000524349	3.08993	0.000820257	0.00065665	0.000163607	0.000510737	3.075	0.000783757	0.000650317	0.00013344	0.000525978	3.18826	0.000853421	0.000699105	0.000154317
0.000527291	3.14728	0.000840195	0.000681251	0.000158944	0.000519854	3.11315	0.000812777	0.000663815	0.000148963	0.000525702	3.09387	0.00082444	0.000658324	0.000166116	0.000512057	3.0777	0.000787818	0.00065146	0.000136358	0.000527336	3.19195	0.000857755	0.000700724	0.000157031
0.000528651	3.14586	0.000844472	0.000680634	0.000163838	0.000521193	3.11345	0.000816947	0.000663941	0.000153005	0.000527055	3.09819	0.000828629	0.000660162	0.000168467	0.000513377	3.08046	0.000791882	0.000652631	0.000139252	0.000528695	3.19544	0.000862094	0.00070226	0.000159835
0.00053001	3.14481	0.000848749	0.00068018	0.000168569	0.000522532	3.11404	0.000821117	0.000664196	0.00015692	0.000528408	3.10287	0.000832824	0.00066216	0.000170664	0.000514697	3.0833	0.000795951	0.000653832	0.000142119	0.000530054	3.19872	0.000866438	0.000703699	0.000162739
0.00053137	3.14424	0.000853024	0.000679936	0.000173088	0.000523871	3.11502	0.000825288	0.000664611	0.000160676	0.000529761	3.10787	0.000837025	0.000664297	0.000172728	0.000516017	3.08622	0.000800022	0.000655074	0.000144949	0.000531412	3.20177	0.000870786	0.000705043	0.000165743
0.000532729	3.14427	0.000857298	0.000679946	0.000177352	0.000525211	3.11645	0.00082946	0.000665225	0.000164236	0.000531114	3.11317	0.000841234	0.000666563	0.000174671	0.000517337	3.08927	0.000804098	0.000656369	0.000147729	0.000532771	3.20462	0.000875138	0.000706298	0.00016884
0.000534089	3.14497	0.000861574	0.000680249	0.000181325	0.00052655	3.11838	0.000833635	0.000666048	0.000167587	0.000532467	3.11871	0.000845449	0.00066894	0.00017651	0.000518657	3.09245	0.000808178	0.000657721	0.000150458	0.000534129	3.20726	0.000879493	0.000707465	0.000172028
0.000535448	3.14641	0.00086585	0.000680873	0.000184977	0.000527889	3.12082	0.000837813	0.000667091	0.000170722	0.00053382	3.12447	0.000849673	0.000671411	0.000178262	0.000519977	3.09576	0.000812263	0.000659127	0.000153136	0.000535488	3.20971	0.000883852	0.000708543	0.00017531
0.000536808	3.14867	0.00087013	0.000681849	0.00018828	0.000529228	3.12379	0.000841994	0.000668361	0.000173633	0.000535173	3.13038	0.000853904	0.000673955	0.000179949	0.000521297	3.0992	0.000816351	0.000660596	0.000155756	0.000536847	3.21194	0.000888215	0.000709528	0.000178686
0.000538167	3.1518	0.000874412	0.000683206	0.000191206	0.000530567	3.12728	0.00084618	0.000669855	0.000176325	0.000536526	3.13639	0.000858144	0.000676542	0.000181601	0.000522617	3.10282	0.000820445	0.000662138	0.000158306	0.000538205	3.21397	0.00089258	0.000710426	0.000182154
0.000539527	3.15583	0.0008787	0.000684957	0.000193743	0.000531906	3.13127	0.00085037	0.000671563	0.000178807	0.000537879	3.14242	0.000862391	0.000679148	0.000183243	0.000523937	3.1066	0.000824543	0.000663751	0.000160793	0.000539564	3.21582	0.000896948	0.000711246	0.000185701
0.000540886	3.16079	0.000882994	0.000687112	0.000195882	0.000533246	3.13571	0.000854567	0.000673472	0.000181095	0.000539232	3.14843	0.000866647	0.000681746	0.000184901	0.000525257	3.11051	0.000828647	0.000665425	0.000163222	0.000540922	3.21754	0.000901318	0.000712006	0.000189312
0.000542246	3.16666	0.000887295	0.000689667	0.000197628	0.000534585	3.14061	0.000858769	0.000675576	0.000183194	0.000540585	3.15435	0.00087091	0.000684314	0.000186596	0.000526578	3.11454	0.000832755	0.00066715	0.000165605	0.000542281	3.21915	0.00090569	0.000712721	0.00019297
0.000543605	3.17341	0.000891605	0.000692609	0.000198996	0.000535924	3.14592	0.000862979	0.000677862	0.000185116	0.000541938	3.16015	0.000875182	0.000686832	0.000188351	0.000527898	3.11869	0.000836869	0.000668929	0.00016794	0.00054364	3.22071	0.000910065	0.000713409	0.000196655
0.000544965	3.18097	0.000895924	0.000695914	0.000200011	0.000537263	3.15156	0.000867196	0.000680298	0.000186898	0.000543291	3.16577	0.000879461	0.000689277	0.000190185	0.000529218	3.12293	0.000840989	0.000670751	0.000170238	0.000544998	3.22225	0.000914442	0.000714092	0.00020035
0.000546325	3.18929	0.000900255	0.000699556	0.000200699	0.000538602	3.15747	0.00087142	0.000682853	0.000188567	0.000544644	3.17117	0.000883748	0.00069163	0.000192118	0.000530538	3.12725	0.000845114	0.000672605	0.000172509	0.000546357	3.22383	0.00091882	0.000714792	0.000204028
0.000547684	3.19825	0.000904597	0.000703495	0.000201102	0.000539942	3.16359	0.000875653	0.0006855	0.000190152	0.000545997	3.1763	0.000888042	0.000693871	0.000194171	0.000531858	3.13161	0.000849245	0.000674482	0.000174763	0.000547716	3.22553	0.000923202	0.000715546	0.000207656
0.000549044	3.20775	0.000908951	0.000707678	0.000201273	0.000541281	3.16985	0.000879893	0.000688214	0.00019168	0.00054735	3.18114	0.000892343	0.000695988	0.000196355	0.000533178	3.13598	0.000853382	0.000676365	0.000177017	0.000549074	3.22744	0.000927585	0.000716394	0.000211191
0.000550403	3.21763	0.000913319	0.000712045	0.000201274	0.00054262	3.17618	0.000884143	0.000690967	0.000193176	0.000548703	3.18567	0.00089665	0.000697973	0.000198678	0.000534498	3.14033	0.000857524	0.000678245	0.000179279	0.000550433	3.22967	0.000931971	0.000717385	0.000214587
0.000551763	3.22774	0.000917701	0.000716529	0.000201171	0.000543959	3.18254	0.000888401	0.000693735	0.000194665	0.000550056	3.1899	0.000900963	0.000699824	0.000201139	0.000535818	3.14466	0.000861672	0.000680115	0.000181558	0.000551791	3.23233	0.000936361	0.000718568	0.000217794
0.000553122	3.23795	0.000922096	0.000721065	0.00020103	0.000545298	3.18887	0.000892667	0.0006965	0.000196167	0.000551409	3.19382	0.000905282	0.000701548	0.000203733	0.000537138	3.1489	0.000865826	0.000681953	0.000183874	0.00055315	3.23553	0.000940755	0.000719991	0.000220763
0.000554482	3.24809	0.000926505	0.000725591	0.000200914	0.000546638	3.19514	0.000896942	0.000699241	0.000197701	0.000552762	3.19748	0.000909605	0.000703155	0.00020645	0.000538458	3.15304	0.000869986	0.000683746	0.00018624	0.000554509	3.23939	0.000945153	0.000721707	0.000223446
0.000555841	3.25806	0.000930927	0.000730054	0.000200874	0.000547977	3.2013	0.000901225	0.000701941	0.000199283	0.000554115	3.20089	0.000913934	0.000704657	0.000209277	0.000539778	3.15703	0.000874151	0.000685476	0.000188674	0.000555867	3.24401	0.000949557	0.000723768	0.00022579
0.000557201	3.26776	0.000935364	0.000734406	0.000200957	0.000549316	3.20733	0.000905516	0.000704587	0.000200929	0.000555468	3.2041	0.000918267	0.000706071	0.000212196	0.000541098	3.16084	0.00087832	0.000687132	0.000191189	0.000557226	3.24951	0.000953969	0.000726223	0.000227745
0.00055856	3.27708	0.000939813	0.0007386	0.000201213	0.000550655	3.21319	0.000909815	0.000707162	0.000202653	0.000556821	3.20715	0.000922604	0.000707416	0.000215188	0.000542418	3.16444	0.000882495	0.000688699	0.000193796	0.000558584	3.25597	0.000958388	0.000729116	0.000229271
0.00055992	3.28593	0.000944274	0.000742595	0.000201679	0.000551994	3.21884	0.000914122	0.000709651	0.000204471	0.000558174	3.21008	0.000926945	0.00070871	0.000218235	0.000543738	3.16782	0.000886675	0.000690169	0.000196505	0.000559943	3.26346	0.000962816	0.000732475	0.000230342
0.000561279	3.29425	0.000948747	0.000746359	0.000202388	0.000553334	3.22425	0.000918436	0.000712038	0.000206398	0.000559527	3.21297	0.00093129	0.000709985	0.000221305	0.000545058	3.17095	0.000890858	0.000691534	0.000199325	0.000561302	3.272	0.000967256	0.000736314	0.000230942
0.000562639	3.30198	0.000953231	0.000749868	0.000203363	0.000554673	3.22939	0.000922757	0.000714311	0.000208447	0.00056088	3.21589	0.000935639	0.000711274	0.000224366	0.000546378	3.17383	0.000895046	0.00069279	0.000202256	0.00056266	3.28161	0.000971708	0.000740646	0.000231062
0.000563999	3.3091	0.000957725	0.000753107	0.000204618	0.000556012	3.23424	0.000927085	0.000716459	0.000210626	0.000562233	3.21891	0.000939993	0.000712611	0.000227381	0.000547698	3.17647	0.000899238	0.000693944	0.000205294	0.000564019	3.2923	0.000976174	0.000745478	0.000230696
0.000565358	3.31559	0.000962228	0.000756063	0.000206165	0.000557351	3.23879	0.00093142	0.000718479	0.000212941	0.000563586	3.22213	0.00094435	0.000714037	0.000230313	0.000549018	3.17891	0.000903432	0.000695011	0.000208421	0.000565377	3.30406	0.000980655	0.000750814	0.00022984
0.000566718	3.32145	0.00096674	0.000758738	0.000208002	0.00055869	3.24306	0.00093576	0.000720371	0.000215389	0.000564938	3.22564	0.000948712	0.000715596	0.000233116	0.000550338	3.18122	0.00090763	0.000696021	0.000211609	0.000566736	3.3169	0.000985152	0.000756658	0.000228495
0.000568077	3.32669	0.000971259	0.000761134	0.000210125	0.00056003	3.24705	0.000940106	0.000722145	0.00021796	0.000566291	3.22957	0.000953079	0.00071734	0.000235739	0.000551658	3.18348	0.000911831	0.000697011	0.00021482	0.000568095	3.33078	0.000989668	0.000763004	0.000226664
0.000569437	3.33135	0.000975785	0.000763264	0.000212521	0.000561369	3.2508	0.000944457	0.000723813	0.000220643	0.000567644	3.23402	0.000957451	0.000719317	0.000238134	0.000552978	3.18578	0.000916035	0.000698021	0.000218014	0.000569453	3.34568	0.000994204	0.000769845	0.000224359
0.000570796	3.33548	0.000980317	0.000765159	0.000215158	0.000562708	3.25435	0.000948813	0.000725397	0.000223415	0.000568997	3.2391	0.00096183	0.000721579	0.000240252	0.000554298	3.18823	0.000920242	0.000699092	0.00022115	0.000570812	3.36154	0.00099876	0.000777161	0.000221599
0.000572156	3.33917	0.000984854	0.000766854	0.000218	0.000564047	3.25777	0.000953173	0.000726924	0.000226249	0.00057035	3.24493	0.000966217	0.000724177	0.000242039	0.000555619	3.19091	0.000924452	0.000700267	0.000224185	0.000572171	3.3783	0.00100334	0.00078493	0.000218408
0.000573515	3.34252	0.000989396	0.000768394	0.000221003	0.000565386	3.26112	0.000957538	0.000728419	0.000229119	0.000571703	3.25159	0.000970612	0.000727157	0.000243455	0.000556939	3.19392	0.000928666	0.00070159	0.000227076	0.000573529	3.39588	0.00100794	0.000793122	0.000214818
0.000574875	3.34563	0.000993943	0.000769826	0.000224117	0.000566726	3.26448	0.000961908	0.000729921	0.000231986	0.000573056	3.25917	0.000975016	0.00073055	0.000244466	0.000558259	3.19738	0.000932885	0.000703113	0.000229772	0.000574888	3.4142	0.00101257	0.000801702	0.000210864
0.000576235	3.34865	0.000998493	0.000771213	0.00022728	0.000568065	3.26795	0.000966282	0.000731472	0.00023481	0.000574409	3.2677	0.000979432	0.000734377	0.000245054	0.000559579	3.20141	0.000937108	0.000704884	0.000232224	0.000576247	3.43315	0.00101722	0.000810628	0.00020659
0.000577594	3.35173	0.00100305	0.000772633	0.000230415	0.000569404	3.27163	0.000970661	0.000733122	0.000237539	0.000575762	3.2772	0.000983859	0.000738654	0.000245205	0.000560899	3.20609	0.000941337	0.000706949	0.000234389	0.000577605	3.45261	0.0010219	0.000819844	0.000202051
0.000578954	3.35507	0.00100761	0.000774174	0.000233433	0.000570743	3.27566	0.000975045	0.000734926	0.000240119	0.000577115	3.28768	0.0009883	0.000743388	0.000244912	0.000562219	3.21151	0.000945573	0.000709339	0.000236234	0.000578964	3.47246	0.0010266	0.000829297	0.000197303
0.000580313	3.35887	0.00101217	0.000775929	0.000236242	0.000572082	3.28014	0.000979435	0.00073694	0.000242495	0.000578468	3.29913	0.000992756	0.000748574	0.000244182	0.000563539	3.21771	0.000949817	0.000712081	0.000237736	0.000580322	3.49254	0.00103133	0.000838915	0.000192417
0.000581673	3.36332	0.00101674	0.000777989	0.000238752	0.000573422	3.28522	0.000983831	0.000739225	0.000244606	0.000579821	3.31151	0.000997228	0.000754201	0.000243027	0.000564859	3.22474	0.000954069	0.000715197	0.000238872	0.000581681	3.51268	0.00103609	0.000848618	0.000187472
0.000583032	3.36861	0.00102132	0.000780437	0.00024088	0.000574761	3.29103	0.000988234	0.000741843	0.000246392	0.000581174	3.32476	0.00100172	0.000760249	0.000241468	0.000566179	3.23262	0.000958331	0.000718697	0.000239634	0.00058304	3.53273	0.00104088	0.000858335	0.000182542
0.000584392	3.37489	0.0010259	0.000783347	0.000242554	0.0005761	3.29769	0.000992646	0.000744847	0.000247799	0.000582527	3.33881	0.00100623	0.000766688	0.000239537	0.000567499	3.24139	0.000962604	0.000722599	0.000240005	0.000584398	3.55255	0.00104569	0.000867995	0.000177695
0.000585751	3.38227	0.00103049	0.000786777	0.000243717	0.000577439	3.30527	0.000997067	0.000748273	0.000248794	0.00058388	3.35356	0.00101075	0.000773478	0.000237275	0.000568819	3.25104	0.000966889	0.000726908	0.000239982	0.000585757	3.57201	0.00105053	0.000877528	0.000173001
0.000587111	3.39083	0.0010351	0.000790767	0.000244332	0.000578778	3.31379	0.0010015	0.000752139	0.00024936	0.000585233	3.36892	0.0010153	0.00078058	0.000234721	0.000570139	3.26157	0.000971188	0.000731627	0.00023956	0.000587116	3.59097	0.0010554	0.000886867	0.000168528
0.00058847	3.4006	0.00103972	0.000795328	0.000244388	0.000580118	3.32329	0.00100594	0.000756457	0.000249487	0.000586586	3.38478	0.00101987	0.000787946	0.000231924	0.000571459	3.273	0.000975501	0.000736762	0.000238739	0.000588474	3.60931	0.00106029	0.000895951	0.000164336
0.00058983	3.41152	0.00104435	0.000800443	0.000243903	0.000581457	3.33375	0.0010104	0.000761227	0.000249174	0.000587939	3.40103	0.00102446	0.000795532	0.000228928	0.000572779	3.28529	0.00097983	0.000742306	0.000237524	0.000589833	3.62694	0.0010652	0.000904724	0.000160479
0.00059119	3.42349	0.00104899	0.00080607	0.000242922	0.000582796	3.34516	0.00101487	0.000766444	0.000248429	0.000589292	3.4176	0.00102907	0.0008033	0.000225773	0.000574099	3.2984	0.000984175	0.000748244	0.000235931	0.000591192	3.64375	0.00107014	0.000913133	0.000157009
0.000592549	3.43639	0.00105366	0.000812158	0.000241497	0.000584135	3.35747	0.00101936	0.000772097	0.000247265	0.000590645	3.43439	0.00103371	0.000811211	0.000222497	0.000575419	3.31228	0.000988538	0.000754553	0.000233986	0.00059255	3.65969	0.0010751	0.000921138	0.000153965
0.000593909	3.4501	0.00105834	0.000818653	0.000239684	0.000585474	3.37063	0.00102387	0.00077816	0.000245707	0.000591998	3.4513	0.00103837	0.00081922	0.000219147	0.00057674	3.32684	0.00099292	0.000761201	0.000231719	0.000593909	3.67469	0.00108009	0.000928704	0.000151381
0.000595268	3.46451	0.00106304	0.000825505	0.000237533	0.000586814	3.38456	0.00102839	0.000784605	0.000243785	0.000593351	3.46824	0.00104305	0.000827284	0.000215763	0.00057806	3.342	0.000997322	0.000768154	0.000229168	0.000595268	3.6887	0.00108509	0.000935796	0.000149291
0.000596628	3.47952	0.00106776	0.000832674	0.000235084	0.000588153	3.39917	0.00103293	0.000791396	0.000241537	0.000594704	3.48514	0.00104775	0.000835363	0.000212389	0.00057938	3.35767	0.00100174	0.000775375	0.000226369	0.000596626	3.70166	0.00109011	0.000942386	0.000147721
0.000597987	3.49504	0.0010725	0.000840119	0.00023238	0.000589492	3.4144	0.0010375	0.0007985	0.000238995	0.000596057	3.50188	0.00105248	0.000843408	0.00020907	0.0005807	3.37379	0.00100619	0.000782838	0.000223349	0.000597985	3.71357	0.00109515	0.000948461	0.000146685
0.000599347	3.511	0.00107726	0.000847807	0.000229455	0.000590831	3.43012	0.00104208	0.000805873	0.000236205	0.00059741	3.51838	0.00105723	0.000851376	0.000205852	0.00058202	3.39027	0.00101065	0.000790502	0.00022015	0.000599343	3.72442	0.0011002	0.000954009	0.000146189
0.000600707	3.52732	0.00108205	0.000855707	0.000226339	0.000592171	3.44626	0.00104668	0.000813472	0.000233211	0.000598763	3.53455	0.001062	0.000859218	0.000202781	0.00058334	3.40703	0.00101514	0.000798339	0.000216799	0.000600702	3.73423	0.00110526	0.000959041	0.000146224
0.000602066	3.54392	0.00108685	0.000863783	0.00022307	0.00059351	3.4627	0.00105131	0.000821254	0.000230055	0.000600116	3.55028	0.00106679	0.000866886	0.000199906	0.00058466	3.42399	0.00101965	0.000806309	0.000213338	0.000602061	3.74302	0.00111034	0.000963563	0.000146781
0.000603426	3.56077	0.00109168	0.000872016	0.000219667	0.000594849	3.47938	0.00105596	0.000829182	0.000226776	0.000601469	3.56553	0.00107161	0.000874346	0.00019726	0.00058598	3.44108	0.00102418	0.000814376	0.000209802	0.000603419	3.75084	0.00111544	0.000967594	0.000147842
0.000604785	3.57778	0.00109654	0.000880367	0.000216169	0.000596188	3.4962	0.00106063	0.000837219	0.00022341	0.000602822	3.58021	0.00107644	0.00088156	0.000194879	0.0005873	3.4582	0.00102873	0.000822502	0.00020623	0.000604778	3.75776	0.00112054	0.000971165	0.000149371
0.000606145	3.59488	0.00110141	0.000888801	0.00021261	0.000597527	3.5131	0.00106532	0.000845335	0.000219987	0.000604175	3.59424	0.00108129	0.000888485	0.000192808	0.00058862	3.47527	0.00103331	0.000830638	0.00020267	0.000606137	3.76384	0.00112565	0.000974311	0.000151334
0.000607504	3.61202	0.00110631	0.000897298	0.000209012	0.000598867	3.53001	0.00107004	0.000853492	0.000216546	0.000605528	3.60757	0.00108617	0.000895088	0.000191077	0.00058994	3.49217	0.00103791	0.000838736	0.000199171	0.000607495	3.76916	0.00113076	0.000977067	0.000153696
0.000608864	3.62911	0.00111123	0.000905806	0.000205427	0.000600206	3.54683	0.00107478	0.000861646	0.000213131	0.000606881	3.62013	0.00109105	0.000901331	0.000189724	0.00059126	3.5088	0.00104253	0.000846748	0.00019578	0.000608854	3.7738	0.00113589	0.000979474	0.000156413
0.000610224	3.64606	0.00111618	0.000914288	0.00020189	0.000601545	3.5635	0.00107954	0.000869761	0.000209777	0.000608234	3.63188	0.00109596	0.00090719	0.00018877	0.00059258	3.52509	0.00104717	0.000854625	0.000192546	0.000610213	3.77784	0.00114102	0.000981575	0.000159442
0.000611583	3.6628	0.00112115	0.000922704	0.000198443	0.000602884	3.57992	0.00108432	0.000877795	0.000206526	0.000609587	3.6428	0.00110088	0.000912655	0.000188227	0.0005939	3.54093	0.00105183	0.000862325	0.000189509	0.000611571	3.7814	0.00114615	0.000983425	0.000162728
0.000612943	3.67926	0.00112614	0.000931017	0.000195121	0.000604224	3.59604	0.00108913	0.000885721	0.000203406	0.00061094	3.65291	0.00110582	0.000917729	0.000188088	0.000595221	3.55627	0.00105652	0.000869809	0.000186709	0.00061293	3.78458	0.00115129	0.000985078	0.000166214
0.000614302	3.69536	0.00113115	0.000939183	0.000191968	0.000605563	3.61179	0.00109395	0.000893495	0.000200459	0.000612293	3.66222	0.00111077	0.000922413	0.000188354	0.000596541	3.57101	0.00106122	0.000877039	0.000184184	0.000614289	3.78745	0.00115644	0.000986574	0.000169862
0.000615662	3.71101	0.00113619	0.000947152	0.000189034	0.000606902	3.62708	0.0010988	0.000901078	0.000197722	0.000613646	3.67079	0.00111573	0.000926731	0.000188996	0.000597861	3.58512	0.00106595	0.000883981	0.000181965	0.000615647	3.79013	0.00116158	0.000987972	0.000173611
0.000617021	3.72608	0.00114124	0.000954862	0.00018638	0.000608241	3.64185	0.00110367	0.000908427	0.000195241	0.000614999	3.67863	0.0011207	0.000930694	0.000190005	0.000599181	3.59854	0.00107069	0.000890611	0.000180077	0.000617006	3.79273	0.00116674	0.000989325	0.00017741
0.000618381	3.74049	0.00114632	0.000962262	0.000184055	0.000609581	3.65602	0.00110855	0.000915513	0.000193042	0.000616352	3.68577	0.00112568	0.000934314	0.000191367	0.000600501	3.61125	0.00107545	0.000896913	0.000178533	0.000618365	3.79535	0.00117189	0.000990692	0.000181198
0.000619741	3.75415	0.00115141	0.000969303	0.000182109	0.00061092	3.66955	0.00111346	0.000922303	0.000191157	0.000617705	3.69227	0.00113067	0.000937611	0.000193062	0.000601821	3.62322	0.00108022	0.00090287	0.000177351	0.000619723	3.79807	0.00117705	0.000992113	0.000184935
0.0006211	3.76699	0.00115652	0.000975941	0.000180584	0.000612259	3.68239	0.00111838	0.000928769	0.000189614	0.000619058	3.69815	0.00113567	0.000940601	0.00019507	0.000603141	3.63444	0.00108501	0.00090847	0.000176541	0.000621082	3.80095	0.00118221	0.00099362	0.000188591
0.00062246	3.77895	0.00116165	0.000982149	0.000179506	0.000613598	3.6945	0.00112332	0.000934883	0.00018844	0.000620411	3.70349	0.00114068	0.000943317	0.000197362	0.000604461	3.64492	0.00108982	0.000913718	0.000176098	0.000622441	3.80409	0.00118738	0.00099526	0.000192117
0.000623819	3.79	0.0011668	0.000987901	0.000178899	0.000614937	3.70582	0.00112828	0.000940622	0.000187656	0.000621764	3.70831	0.00114569	0.000945773	0.00019992	0.000605781	3.65466	0.00109463	0.000918609	0.000176026	0.000623799	3.80751	0.00119255	0.000997049	0.000195498
0.000625179	3.80012	0.00117196	0.000993186	0.000178774	0.000616277	3.71633	0.00113325	0.000945967	0.000187281	0.000623117	3.71266	0.00115071	0.000947993	0.000202721	0.000607101	3.66368	0.00109946	0.000923145	0.00017632	0.000625158	3.81126	0.00119772	0.000999016	0.000198708
0.000626539	3.80932	0.00117713	0.000998003	0.00017913	0.000617616	3.72605	0.00113823	0.000950919	0.000187313	0.00062447	3.71658	0.00115574	0.000949998	0.000205742	0.000608421	3.672	0.00110431	0.000927342	0.000176964	0.000626517	3.81537	0.0012029	0.00100117	0.000201732
0.000627898	3.8176	0.00118232	0.00100234	0.000179975	0.000618955	3.73496	0.00114323	0.000955476	0.000187752	0.000625823	3.72013	0.00116077	0.000951815	0.000208955	0.000609741	3.67964	0.00110916	0.000931206	0.000177953	0.000627875	3.8198	0.00120809	0.0010035	0.000204592
0.000629258	3.82497	0.00118751	0.00100622	0.000181297	0.000620294	3.74312	0.00114824	0.000959651	0.000188584	0.000627176	3.72339	0.00116581	0.00095348	0.000212326	0.000611061	3.68663	0.00111402	0.000934751	0.00017927	0.000629234	3.82451	0.00121328	0.00100598	0.000207309
0.000630617	3.83144	0.00119272	0.00100962	0.000183094	0.000621634	3.75053	0.00115325	0.000963456	0.000189797	0.000628529	3.72638	0.00117085	0.000955012	0.000215833	0.000612382	3.69303	0.00111889	0.000937995	0.000180897	0.000630593	3.82945	0.00121848	0.00100857	0.000209911
0.000631977	3.83702	0.00119793	0.00101257	0.000185361	0.000622973	3.75719	0.00115828	0.000966884	0.000191396	0.000629882	3.72916	0.00117589	0.000956437	0.000219452	0.000613702	3.69886	0.00112377	0.000940959	0.000182812	0.000631951	3.83454	0.00122369	0.00101126	0.000212431
0.000633337	3.84175	0.00120315	0.00101507	0.000188083	0.000624312	3.76313	0.00116332	0.000969942	0.000193374	0.000631235	3.73179	0.00118094	0.000957789	0.000223148	0.000615022	3.70418	0.00112866	0.000943668	0.000184989	0.00063331	3.83977	0.0012289	0.00101402	0.000214883
0.000634696	3.84567	0.00120838	0.00101714	0.000191237	0.000625651	3.76837	0.00116836	0.000972647	0.000195713	0.000632588	3.73434	0.00118599	0.0009591	0.000226887	0.000616342	3.70901	0.00113355	0.000946133	0.000187417	0.000634669	3.84506	0.00123412	0.00101682	0.000217307
0.000636056	3.84885	0.00121361	0.00101882	0.000194788	0.000626991	3.77298	0.00117341	0.000975024	0.000198385	0.000633941	3.73685	0.00119104	0.000960391	0.000230651	0.000617662	3.71342	0.00113845	0.000948381	0.000190068	0.000636027	3.85038	0.00123935	0.00101963	0.000219722
0.000637415	3.85133	0.00121884	0.00102013	0.000198707	0.00062833	3.77699	0.00117846	0.0009771	0.000201365	0.000635294	3.73939	0.0011961	0.000961693	0.000234407	0.000618982	3.71742	0.00114335	0.000950427	0.000192927	0.000637386	3.85567	0.00124459	0.00102243	0.000222152
0.000638775	3.8532	0.00122408	0.00102112	0.000202955	0.000629669	3.78046	0.00118353	0.000978895	0.00020463	0.000636647	3.74202	0.00120116	0.000963046	0.000238115	0.000620302	3.72108	0.00114826	0.0009523	0.000195964	0.000638745	3.86091	0.00124983	0.00102521	0.000224615
0.000640134	3.85454	0.00122932	0.00102183	0.000207484	0.000631008	3.78345	0.00118859	0.000980444	0.000208147	0.000638	3.7448	0.00120623	0.000964478	0.000241748	0.000621622	3.72447	0.00115318	0.000954037	0.000199141	0.000640103	3.86608	0.00125508	0.00102796	0.000227118
0.000641494	3.85543	0.00123456	0.0010223	0.000212255	0.000632348	3.78605	0.00119366	0.000981793	0.000211867	0.000639353	3.74782	0.00121129	0.000966034	0.00024526	0.000622942	3.72768	0.0011581	0.000955679	0.000202418	0.000641462	3.87115	0.00126033	0.00103066	0.000229674
0.000642854	3.85596	0.0012398	0.00102259	0.000217215	0.000633687	3.78834	0.00119873	0.000982978	0.000215753	0.000640706	3.75112	0.00121637	0.000967735	0.000248632	0.000624262	3.73075	0.00116302	0.000957255	0.000205765	0.000642821	3.87611	0.0012656	0.0010333	0.000232296
0.000644213	3.85622	0.00124504	0.00102273	0.000222318	0.000635026	3.79042	0.00120381	0.000984061	0.000219746	0.00064206	3.75474	0.00122145	0.000969604	0.000251841	0.000625582	3.73372	0.00116795	0.000958779	0.000209167	0.000644179	3.88094	0.00127087	0.00103588	0.000234987
0.000645573	3.85631	0.00125029	0.00102277	0.000227514	0.000636365	3.79237	0.00120888	0.000985075	0.000223809	0.000643413	3.75871	0.00122653	0.00097166	0.000254868	0.000626902	3.73663	0.00117288	0.000960277	0.0002126	0.000645538	3.88566	0.00127614	0.0010384	0.000237744
0.000646932	3.85634	0.00125553	0.00102279	0.000232742	0.000637705	3.79427	0.00121396	0.000986062	0.000227901	0.000644766	3.76309	0.00123162	0.000973925	0.000257691	0.000628222	3.73954	0.00117781	0.000961771	0.000216041	0.000646897	3.89025	0.00128143	0.00104086	0.00024057
0.000648292	3.85642	0.00126077	0.00102283	0.000237942	0.000639044	3.79621	0.00121905	0.000987071	0.000231976	0.000646119	3.76786	0.00123671	0.000976394	0.000260317	0.000629543	3.74247	0.00118275	0.00096328	0.000219471	0.000648255	3.89471	0.00128671	0.00104324	0.000243473
0.000649652	3.85664	0.00126602	0.00102295	0.000243067	0.000640383	3.79828	0.00122413	0.000988148	0.000235984	0.000647472	3.773	0.00124181	0.000979061	0.000262751	0.000630863	3.74548	0.00118769	0.000964829	0.000222863	0.000649614	3.89902	0.00129201	0.00104556	0.000246453
0.000651011	3.85712	0.00127126	0.0010232	0.000248056	0.000641722	3.80056	0.00122922	0.000989334	0.000239887	0.000648825	3.7785	0.00124692	0.000981918	0.000265004	0.000632183	3.74858	0.00119264	0.000966427	0.000226212	0.000650973	3.9032	0.00129731	0.0010478	0.000249511
0.000652371	3.85796	0.00127651	0.00102365	0.000252855	0.000643062	3.80309	0.00123431	0.000990648	0.000243664	0.000650178	3.78435	0.00125204	0.000984959	0.000267078	0.000633503	3.75181	0.00119759	0.000968092	0.000229498	0.000652331	3.90726	0.00130261	0.00104998	0.000252639
0.00065373	3.85926	0.00128175	0.00102434	0.000257412	0.000644401	3.80589	0.00123941	0.000992112	0.000247296	0.000651531	3.7905	0.00125716	0.000988165	0.000268997	0.000634823	3.75518	0.00120254	0.000969835	0.000232709	0.00065369	3.9112	0.00130793	0.0010521	0.000255827
0.00065509	3.86112	0.001287	0.00102532	0.000261676	0.00064574	3.80903	0.00124451	0.000993745	0.000250761	0.000652884	3.79693	0.0012623	0.000991518	0.000270778	0.000636143	3.7587	0.0012075	0.000971653	0.00023585	0.000655049	3.91506	0.00131324	0.00105417	0.00025907
0.00065645	3.86362	0.00129225	0.00102666	0.000265595	0.000647079	3.81248	0.00124961	0.000995549	0.000254061	0.000654237	3.80359	0.00126744	0.000995002	0.000272435	0.000637463	3.76239	0.00121247	0.000973561	0.000238907	0.000656407	3.91883	0.00131856	0.0010562	0.00026236
0.000657809	3.86687	0.00129751	0.00102838	0.000269124	0.000648419	3.81627	0.00125472	0.000997529	0.000257189	0.00065559	3.81045	0.00127259	0.000998592	0.000273996	0.000638783	3.76625	0.00121744	0.000975561	0.000241877	0.000657766	3.92254	0.00132389	0.00105821	0.000265685
0.000659169	3.87092	0.00130277	0.00103054	0.000272229	0.000649758	3.82042	0.00125983	0.000999698	0.000260134	0.000656943	3.81744	0.00127775	0.00100226	0.000275487	0.000640103	3.77028	0.00122241	0.000977649	0.000244762	0.000659125	3.92623	0.00132922	0.0010602	0.000269027
0.000660528	3.87584	0.00130803	0.00103316	0.000274874	0.000651097	3.82491	0.00126495	0.00100205	0.0002629	0.000658296	3.82452	0.00128292	0.00100598	0.000276936	0.000641423	3.77451	0.00122739	0.000979843	0.000247549	0.000660483	3.92992	0.00133456	0.00106219	0.00027237
0.000661888	3.88166	0.00131331	0.00103626	0.000277045	0.000652436	3.82978	0.00127008	0.0010046	0.000265473	0.000659649	3.83164	0.0012881	0.00100973	0.000278368	0.000642743	3.77892	0.00123238	0.000982136	0.000250241	0.000661842	3.93365	0.0013399	0.00106421	0.000275692
0.000663248	3.88835	0.00131859	0.00103984	0.000278749	0.000653776	3.83504	0.00127521	0.00100736	0.000267846	0.000661002	3.83875	0.00129329	0.00101348	0.000279806	0.000644064	3.7835	0.00123737	0.000984519	0.00025285	0.000663201	3.93748	0.00134525	0.00106628	0.000278965
0.000664607	3.89589	0.00132388	0.00104388	0.000280002	0.000655115	3.84067	0.00128035	0.00101032	0.000270025	0.000662355	3.84582	0.00129849	0.00101721	0.000281271	0.000645384	3.78824	0.00124237	0.000986984	0.000255383	0.000664559	3.94146	0.0013506	0.00106844	0.000282161
0.000665967	3.90422	0.00132918	0.00104835	0.000280836	0.000656454	3.84667	0.0012855	0.00101348	0.000272014	0.000663708	3.85279	0.00130369	0.00102091	0.000282786	0.000646704	3.7931	0.00124737	0.000989521	0.00025785	0.000665918	3.94565	0.00135596	0.00107071	0.000285249
0.000667326	3.91325	0.0013345	0.0010532	0.000281299	0.000657793	3.853	0.00129065	0.00101682	0.00027383	0.000665061	3.85965	0.00130891	0.00102455	0.000284365	0.000648024	3.79809	0.00125238	0.000992122	0.000260259	0.000667277	3.95011	0.00136132	0.00107314	0.000288188
0.000668686	3.92285	0.00133982	0.00105838	0.000281449	0.000659133	3.85964	0.00129582	0.00102033	0.000275487	0.000666414	3.86637	0.00131414	0.00102812	0.000286023	0.000649344	3.80317	0.0012574	0.000994778	0.00026262	0.000668635	3.95495	0.00136669	0.00107576	0.000290931
0.000670046	3.93292	0.00134516	0.00106381	0.000281352	0.000660472	3.86655	0.00130099	0.00102399	0.000277002	0.000667767	3.87291	0.00131937	0.0010316	0.000287776	0.000650664	3.80832	0.00126242	0.000997477	0.000264946	0.000669994	3.96024	0.00137207	0.00107865	0.000293423
0.000671405	3.9433	0.00135052	0.00106944	0.00028108	0.000661811	3.8737	0.00130617	0.00102778	0.000278396	0.00066912	3.87926	0.00132462	0.00103498	0.000289634	0.000651984	3.81353	0.00126745	0.00100021	0.000267245	0.000671353	3.96611	0.00137746	0.00108184	0.000295611
0.000672765	3.95387	0.00135589	0.00107518	0.00028071	0.00066315	3.88103	0.00131137	0.00103167	0.000279696	0.000670473	3.88542	0.00132987	0.00103827	0.000291599	0.000653304	3.81878	0.00127249	0.00100296	0.000269528	0.000672711	3.97262	0.00138285	0.0010854	0.00029745
0.000674124	3.96449	0.00136127	0.00108096	0.00028031	0.00066449	3.88847	0.00131657	0.00103563	0.000280938	0.000671826	3.89138	0.00133513	0.00104146	0.00029367	0.000654624	3.82403	0.00127754	0.00100572	0.000271814	0.00067407	3.97983	0.00138825	0.00108934	0.000298906
0.000675484	3.97504	0.00136667	0.00108672	0.000279947	0.000665829	3.89597	0.00132178	0.00103963	0.000282156	0.000673179	3.89717	0.0013404	0.00104456	0.00029584	0.000655944	3.82924	0.00128259	0.00100847	0.00027412	0.000675429	3.98779	0.00139366	0.0010937	0.00029996
0.000676844	3.98541	0.00137208	0.0010924	0.000279676	0.000667168	3.90347	0.00132701	0.00104363	0.000283372	0.000674532	3.9028	0.00134568	0.00104758	0.000298096	0.000657265	3.83441	0.00128765	0.00101119	0.000276456	0.000676787	3.99651	0.00139909	0.00109849	0.000300596
0.000678203	3.99553	0.0013775	0.00109796	0.000279548	0.000668507	3.91092	0.00133224	0.00104762	0.000284615	0.000675885	3.90831	0.00135096	0.00105054	0.000300422	0.000658585	3.83952	0.00129271	0.00101388	0.000278826	0.000678146	4.00601	0.00140452	0.00110372	0.000300801
0.000679563	4.00531	0.00138294	0.00110334	0.000279606	0.000669847	3.91828	0.00133748	0.00105157	0.000285911	0.000677238	3.91373	0.00135625	0.00105346	0.000302795	0.000659905	3.84455	0.00129778	0.00101655	0.000281237	0.000679505	4.01632	0.00140997	0.00110941	0.000300562
0.000680922	4.01468	0.0013884	0.00110851	0.000279888	0.000671186	3.9255	0.00134273	0.00105545	0.000287283	0.000678591	3.91913	0.00136155	0.00105637	0.000305187	0.000661225	3.84951	0.00130286	0.00101917	0.000283694	0.000680863	4.02745	0.00141544	0.00111557	0.000299872
0.000682282	4.02359	0.00139386	0.00111343	0.000280428	0.000672525	3.93255	0.00134799	0.00105925	0.000288749	0.000679944	3.92456	0.00136686	0.00105929	0.000307566	0.000662545	3.85438	0.00130795	0.00102175	0.000286198	0.000682222	4.03939	0.00142092	0.00112219	0.000298725
0.000683642	4.03199	0.00139934	0.00111809	0.000281251	0.000673864	3.93941	0.00135327	0.00106294	0.000290325	0.000681297	3.93008	0.00137217	0.00106228	0.000309897	0.000663865	3.85917	0.00131304	0.00102429	0.000288746	0.000683581	4.05215	0.00142642	0.00112929	0.000297122
0.000685001	4.03986	0.00140482	0.00112245	0.00028237	0.000675204	3.94605	0.00135855	0.00106653	0.000292021	0.00068265	3.93576	0.0013775	0.00106535	0.000312146	0.000665185	3.86389	0.00131814	0.0010268	0.000291338	0.000684939	4.0657	0.00143193	0.00113686	0.000295071
0.000686361	4.04719	0.00141032	0.00112653	0.000283793	0.000676543	3.95245	0.00136384	0.00106999	0.000293843	0.000684003	3.94166	0.00138282	0.00106855	0.000314279	0.000666505	3.86855	0.00132324	0.00102928	0.000293964	0.000686298	4.08002	0.00143746	0.00114488	0.000292586
0.00068772	4.05397	0.00141583	0.00113031	0.00028552	0.000677882	3.95863	0.00136913	0.00107334	0.000295792	0.000685357	3.94785	0.00138816	0.00107191	0.000316257	0.000667825	3.87318	0.00132835	0.00103174	0.00029661	0.000687657	4.09504	0.00144302	0.00115333	0.000289691
0.00068908	4.06023	0.00142134	0.0011338	0.000287544	0.000679221	3.96459	0.00137444	0.00107658	0.000297863	0.00068671	3.9544	0.00139351	0.00107547	0.000318041	0.000669146	3.87782	0.00133347	0.00103421	0.000299251	0.000689016	4.11073	0.00144859	0.00116218	0.000286413
0.00069044	4.06599	0.00142687	0.00113702	0.000289846	0.000680561	3.97035	0.00137975	0.0010797	0.000300047	0.000688063	3.96138	0.00139886	0.00107927	0.000319596	0.000670466	3.88253	0.00133859	0.00103673	0.000301857	0.000690374	4.12701	0.00145419	0.0011714	0.000282788
0.000691799	4.0713	0.0014324	0.00113999	0.000292405	0.0006819	3.97593	0.00138507	0.00108274	0.00030233	0.000689416	3.96884	0.00140423	0.00108333	0.000320896	0.000671786	3.88737	0.00134372	0.00103932	0.000304398	0.000691733	4.14379	0.00145981	0.00118095	0.000278859
0.000693159	4.07621	0.00143794	0.00114275	0.000295193	0.000683239	3.98138	0.0013904	0.00108571	0.000304691	0.000690769	3.9768	0.0014096	0.00108769	0.000321919	0.000673106	3.8924	0.00134885	0.001042	0.000306847	0.000693092	4.16098	0.00146545	0.00119077	0.000274681
0.000694518	4.0808	0.00144348	0.00114532	0.000298168	0.000684578	3.98674	0.00139574	0.00108864	0.000307102	0.000692122	3.98532	0.00141499	0.00109235	0.000322642	0.000674426	3.89764	0.00135399	0.00104482	0.000309176	0.00069445	4.17848	0.00147111	0.00120081	0.000270308
0.000695878	4.08515	0.00144903	0.00114776	0.000301272	0.000685918	3.99207	0.00140108	0.00109155	0.000309532	0.000693475	3.99442	0.00142039	0.00109734	0.000323046	0.000675746	3.90318	0.00135914	0.00104778	0.000311357	0.000695809	4.19617	0.0014768	0.00121099	0.00026581
0.000697238	4.08939	0.00145459	0.00115014	0.000304449	0.000687257	3.99743	0.00140643	0.00109448	0.000311949	0.000694828	4.00412	0.0014258	0.00110268	0.00032312	0.000677066	3.90905	0.0013643	0.00105094	0.00031336	0.000697168	4.21392	0.00148252	0.00122126	0.000261257
0.000698597	4.09361	0.00146015	0.00115252	0.000307634	0.000688596	4.00287	0.00141179	0.00109747	0.000314321	0.000696181	4.01443	0.00143122	0.00110837	0.000322858	0.000678386	3.91532	0.00136946	0.00105431	0.00031515	0.000698526	4.23161	0.00148825	0.00123154	0.000256718
0.000699957	4.09794	0.00146572	0.00115496	0.000310764	0.000689935	4.00848	0.00141715	0.00110054	0.000316612	0.000697534	4.02536	0.00143666	0.00111441	0.000322257	0.000679707	3.92206	0.00137464	0.00105794	0.000316692	0.000699885	4.24913	0.00149402	0.00124176	0.00025226
0.000701316	4.10249	0.0014713	0.00115753	0.000313771	0.000691275	4.01431	0.00142252	0.00110374	0.000318781	0.000698887	4.03687	0.00144212	0.00112079	0.000321324	0.000681027	3.92932	0.00137982	0.00106187	0.000317953	0.000701244	4.26638	0.0014998	0.00125186	0.000247942
0.000702676	4.10739	0.00147688	0.00116029	0.000316589	0.000692614	4.02044	0.0014279	0.00110712	0.000320787	0.00070024	4.04896	0.00144759	0.00112752	0.000320072	0.000682347	3.93715	0.00138501	0.0010661	0.000318909	0.000702602	4.28326	0.00150561	0.00126178	0.000243825
0.000704036	4.11272	0.00148247	0.00116331	0.000319162	0.000693953	4.02694	0.00143329	0.0011107	0.000322591	0.000701593	4.06158	0.00145308	0.00113455	0.000318521	0.000683667	3.94559	0.00139021	0.00107068	0.000319532	0.000703961	4.29967	0.00151144	0.00127147	0.000239971
0.000705395	4.11858	0.00148806	0.00116662	0.000321438	0.000695292	4.03387	0.00143869	0.00111453	0.000324163	0.000702946	4.07468	0.00145858	0.00114188	0.000316696	0.000684987	3.95469	0.00139543	0.00107563	0.000319804	0.00070532	4.31552	0.00151729	0.00128086	0.000236434
0.000706755	4.12504	0.00149367	0.00117029	0.000323381	0.000696632	4.04127	0.0014441	0.00111862	0.000325476	0.000704299	4.0882	0.0014641	0.00114947	0.000314628	0.000686307	3.96448	0.00140066	0.00108096	0.0003197	0.000706679	4.33073	0.00152317	0.00128991	0.000233261
0.000708115	4.13214	0.00149928	0.00117432	0.000324962	0.000697971	4.04919	0.00144952	0.00112301	0.000326507	0.000705652	4.10207	0.00146964	0.00115729	0.000312353	0.000687627	3.97497	0.0014059	0.00108669	0.000319211	0.000708037	4.34525	0.00152906	0.00129857	0.000230494
0.000709474	4.13991	0.0015049	0.00117874	0.000326165	0.00069931	4.05765	0.00145494	0.00112771	0.000327237	0.000707005	4.11624	0.0014752	0.0011653	0.000309903	0.000688947	3.98617	0.00141115	0.00109282	0.000318336	0.000709396	4.35901	0.00153497	0.00130681	0.000228169
0.000710834	4.14836	0.00151054	0.00118356	0.000326983	0.00070065	4.06668	0.00146039	0.00113273	0.000327653	0.000708358	4.13064	0.00148078	0.00117347	0.000307314	0.000690268	3.99804	0.00141642	0.00109934	0.000317085	0.000710755	4.37197	0.00154091	0.00131459	0.000226317
0.000712193	4.15748	0.00151618	0.00118877	0.000327417	0.000701989	4.07629	0.00146584	0.00113809	0.000327747	0.000709711	4.14521	0.00148638	0.00118176	0.000304624	0.000691588	4.01056	0.00142171	0.00110623	0.000315479	0.000712113	4.3841	0.00154685	0.00132189	0.00022496
0.000713553	4.16727	0.00152184	0.00119437	0.000327473	0.000703328	4.08647	0.0014713	0.00114378	0.00032752	0.000711065	4.15986	0.001492	0.00119013	0.000301873	0.000692908	4.02365	0.00142701	0.00111346	0.000313548	0.000713472	4.39538	0.00155282	0.00132871	0.000224113
0.000714913	4.1777	0.00152752	0.00120036	0.000327161	0.000704667	4.09723	0.00147678	0.00114981	0.000326971	0.000712418	4.17454	0.00149764	0.00119854	0.000299099	0.000694228	4.03725	0.00143233	0.001121	0.000311327	0.000714831	4.4058	0.0015588	0.00133501	0.000223783
0.000716272	4.18874	0.0015332	0.00120671	0.000326498	0.000706007	4.10853	0.00148228	0.00115617	0.000326112	0.000713771	4.18916	0.0015033	0.00120695	0.000296345	0.000695548	4.05131	0.00143767	0.00112883	0.000308845	0.00071619	4.41537	0.00156479	0.00134082	0.000223973
0.000717632	4.20034	0.00153891	0.0012134	0.000325504	0.000707346	4.12036	0.00148779	0.00116283	0.000324958	0.000715124	4.20366	0.00150897	0.00121532	0.000293653	0.000696868	4.06575	0.00144303	0.00113689	0.00030614	0.000717548	4.42409	0.0015708	0.00134612	0.000224679
0.000718991	4.21248	0.00154463	0.00122042	0.000324202	0.000708685	4.13266	0.00149332	0.00116978	0.000323531	0.000716477	4.21797	0.00151467	0.00122361	0.000291066	0.000698188	4.0805	0.00144841	0.00114515	0.000303254	0.000718907	4.43199	0.00157681	0.00135093	0.000225882
0.000720351	4.2251	0.00155036	0.00122775	0.000322616	0.000710024	4.14538	0.00149886	0.001177	0.000321858	0.00071783	4.232	0.00152039	0.00123176	0.000288624	0.000699508	4.09549	0.0014538	0.00115358	0.000300225	0.000720266	4.43911	0.00158284	0.00135527	0.000227564
0.000721711	4.23816	0.00155612	0.00123535	0.000320763	0.000711364	4.15848	0.00150442	0.00118445	0.000319972	0.000719183	4.24571	0.00152612	0.00123975	0.00028637	0.000700829	4.11063	0.00145922	0.00116213	0.000297093	0.000721624	4.44549	0.00158887	0.00135917	0.0002297
0.00072307	4.25164	0.00156189	0.00124322	0.000318664	0.000712703	4.17188	0.00151	0.0011921	0.000317902	0.000720536	4.259	0.00153188	0.00124753	0.000284347	0.000702149	4.12587	0.00146466	0.00117075	0.0002939	0.000722983	4.45119	0.00159492	0.00136266	0.000232258
0.00072443	4.26549	0.00156768	0.00125133	0.000316345	0.000714042	4.18555	0.00151559	0.00119992	0.000315677	0.000721889	4.27182	0.00153765	0.00125505	0.000282601	0.000703469	4.14112	0.00147011	0.00117942	0.000290687	0.000724342	4.45626	0.00160097	0.00136577	0.000235202
0.00072579	4.27965	0.00157349	0.00125965	0.000313833	0.000715382	4.19941	0.00152121	0.00120788	0.00031333	0.000723242	4.28408	0.00154344	0.00126227	0.000281169	0.000704789	4.1563	0.00147559	0.00118809	0.000287499	0.000725701	4.46077	0.00160703	0.00136853	0.000238497
0.000727149	4.29407	0.00157932	0.00126816	0.000311157	0.000716721	4.21342	0.00152684	0.00121595	0.000310893	0.000724595	4.29576	0.00154924	0.00126916	0.000280086	0.000706109	4.17136	0.00148109	0.00119671	0.000284372	0.000727059	4.46476	0.00161309	0.00137098	0.00024211
0.000728509	4.30869	0.00158516	0.00127681	0.000308352	0.00071806	4.2275	0.0015325	0.00122409	0.000308403	0.000725948	4.30681	0.00155506	0.0012757	0.000279367	0.000707429	4.18622	0.0014866	0.00120526	0.000281344	0.000728418	4.46832	0.00161916	0.00137317	0.000245991
0.000729868	4.32346	0.00159103	0.00128558	0.000305451	0.000719399	4.24159	0.00153817	0.00123227	0.000305899	0.000727301	4.31721	0.0015609	0.00128186	0.000279035	0.000708749	4.20083	0.00149214	0.00121369	0.000278453	0.000729777	4.47152	0.00162523	0.00137514	0.000250093
0.000731228	4.33829	0.00159692	0.00129441	0.000302509	0.000720739	4.25563	0.00154386	0.00124044	0.000303422	0.000728654	4.32693	0.00156674	0.00128764	0.000279102	0.00071007	4.21513	0.00149769	0.00122196	0.000275731	0.000731135	4.47445	0.00163131	0.00137694	0.00025437
0.000732588	4.35308	0.00160283	0.00130325	0.000299578	0.000722078	4.26952	0.00154957	0.00124855	0.000301017	0.000730007	4.33599	0.00157261	0.00129304	0.000279566	0.00071139	4.22906	0.00150327	0.00123005	0.000273215	0.000732494	4.47721	0.00163739	0.00137864	0.000258754
0.000733947	4.36774	0.00160876	0.00131205	0.00029671	0.000723417	4.28321	0.00155529	0.00125657	0.000298724	0.00073136	4.3444	0.00157848	0.00129806	0.000280419	0.00071271	4.24257	0.00150886	0.00123793	0.000270934	0.000733853	4.47987	0.00164348	0.00138028	0.000263199
0.000735307	4.38218	0.00161471	0.00132074	0.000293967	0.000724757	4.29664	0.00156104	0.00126446	0.000296577	0.000732714	4.35218	0.00158436	0.00130271	0.000281649	0.00071403	4.25563	0.00151447	0.00124555	0.000268914	0.000735212	4.48253	0.00164957	0.00138192	0.000267649
0.000736667	4.39633	0.00162067	0.00132928	0.000291394	0.000726096	4.30976	0.0015668	0.00127219	0.00029461	0.000734067	4.35935	0.00159026	0.00130701	0.000283242	0.00071535	4.26818	0.00152009	0.00125291	0.00026718	0.00073657	4.4853	0.00165566	0.00138362	0.000272035
0.000738026	4.41008	0.00162666	0.00133761	0.000289051	0.000727435	4.32251	0.00157258	0.00127973	0.000292851	0.00073542	4.36597	0.00159616	0.00131098	0.000285177	0.00071667	4.28021	0.00152574	0.00125998	0.000265754	0.000737929	4.48825	0.00166175	0.00138544	0.00027631
0.000739386	4.42336	0.00163267	0.00134567	0.00028699	0.000728774	4.33485	0.00157838	0.00128705	0.000291333	0.000736773	4.37204	0.00160207	0.00131463	0.000287437	0.00071799	4.29167	0.0015314	0.00126674	0.000264655	0.000739288	4.49144	0.00166786	0.00138742	0.000280437
0.000740746	4.43609	0.00163869	0.00135343	0.000285258	0.000730114	4.34673	0.00158419	0.00129412	0.000290078	0.000738126	4.37762	0.00160799	0.00131799	0.00029	0.000719311	4.30254	0.00153707	0.00127317	0.000263902	0.000740646	4.49496	0.00167396	0.00138959	0.000284367
0.000742105	4.44819	0.00164473	0.00136083	0.000283902	0.000731453	4.35813	0.00159002	0.00130091	0.000289109	0.000739479	4.38275	0.00161392	0.00132108	0.000292839	0.000720631	4.31281	0.00154275	0.00127925	0.000263501	0.000742005	4.49881	0.00168007	0.00139197	0.000288097
0.000743465	4.45962	0.00165078	0.00136783	0.000282955	0.000732792	4.369	0.00159587	0.00130741	0.000288456	0.000740832	4.38745	0.00161985	0.00132391	0.000295937	0.000721951	4.3225	0.00154845	0.00128501	0.000263449	0.000743364	4.50299	0.00168619	0.00139456	0.000291622
0.000744825	4.47034	0.00165685	0.00137441	0.000282441	0.000734132	4.37933	0.00160172	0.0013136	0.000288125	0.000742185	4.39178	0.00162579	0.00132653	0.000299257	0.000723271	4.33159	0.00155417	0.00129042	0.000263747	0.000744723	4.50751	0.00169231	0.00139736	0.000294947
0.000746184	4.48032	0.00166294	0.00138056	0.000282384	0.000735471	4.3891	0.0016076	0.00131947	0.00028813	0.000743538	4.39582	0.00163173	0.00132897	0.000302764	0.000724591	4.34012	0.00155989	0.00129551	0.000264385	0.000746081	4.51231	0.00169843	0.00140034	0.000298093
0.000747544	4.48954	0.00166904	0.00138624	0.000282793	0.00073681	4.39829	0.00161348	0.001325	0.000288482	0.000744891	4.39958	0.00163768	0.00133124	0.000306439	0.000725911	4.34808	0.00156563	0.00130026	0.000265363	0.00074744	4.51736	0.00170457	0.00140348	0.000301092
0.000748903	4.49798	0.00167515	0.00139146	0.000283685	0.00073815	4.40689	0.00161938	0.00133018	0.000289193	0.000746244	4.40312	0.00164364	0.00133339	0.000310254	0.000727231	4.35551	0.00157137	0.00130471	0.00026666	0.000748799	4.52265	0.00171071	0.00140677	0.000303943
0.000750263	4.50566	0.00168127	0.00139621	0.000285054	0.000739489	4.41488	0.00162528	0.00133501	0.000290271	0.000747597	4.40649	0.0016496	0.00133543	0.000314167	0.000728552	4.36243	0.00157713	0.00130886	0.000268266	0.000750157	4.52811	0.00171686	0.00141016	0.000306697
0.000751623	4.51258	0.0016874	0.00140051	0.00028689	0.000740828	4.42229	0.0016312	0.0013395	0.000291705	0.00074895	4.40977	0.00165556	0.00133742	0.000318148	0.000729872	4.36887	0.00158289	0.00131272	0.000270166	0.000751516	4.53368	0.00172302	0.00141364	0.000309378
0.000752982	4.51879	0.00169354	0.00140437	0.000289172	0.000742167	4.42911	0.00163713	0.00134363	0.000293499	0.000750303	4.41298	0.00166153	0.00133937	0.000322166	0.000731192	4.37483	0.00158866	0.00131631	0.000272349	0.000752875	4.53934	0.00172918	0.00141716	0.000312015
0.000754342	4.52433	0.00169969	0.00140781	0.000291877	0.000743507	4.43536	0.00164307	0.00134742	0.000295642	0.000751656	4.4162	0.00166751	0.00134132	0.000326186	0.000732512	4.38034	0.00159444	0.00131963	0.000274811	0.000754234	4.54502	0.00173535	0.00142072	0.000314633
0.000755702	4.52922	0.00170584	0.00141086	0.000294984	0.000744846	4.44105	0.00164901	0.00135089	0.000298123	0.00075301	4.41947	0.00167348	0.00134331	0.000330174	0.000733832	4.38543	0.00160023	0.0013227	0.00027753	0.000755592	4.55072	0.00174153	0.00142428	0.000317249
0.000757061	4.53352	0.001712	0.00141353	0.000298467	0.000746185	4.44622	0.00165496	0.00135403	0.000300927	0.000754363	4.42284	0.00167947	0.00134536	0.00033411	0.000735152	4.39013	0.00160602	0.00132553	0.000280485	0.000756951	4.5564	0.00174772	0.00142784	0.000319876
0.000758421	4.53725	0.00171817	0.00141586	0.000302307	0.000747525	4.4509	0.00166092	0.00135688	0.000304035	0.000755716	4.42633	0.00168545	0.00134748	0.000337973	0.000736472	4.39448	0.00161182	0.00132816	0.000283654	0.00075831	4.56205	0.00175391	0.00143138	0.00032253
0.000759781	4.54045	0.00172434	0.00141786	0.000306478	0.000748864	4.45513	0.00166688	0.00135947	0.000307417	0.000757069	4.42999	0.00169144	0.00134971	0.00034173	0.000737793	4.39853	0.00161762	0.00133061	0.000287011	0.000759669	4.56763	0.00176011	0.00143489	0.000325227
0.00076114	4.54319	0.00173052	0.00141957	0.000310945	0.000750203	4.45898	0.00167285	0.00136182	0.000311038	0.000758422	4.43387	0.00169744	0.00135208	0.000345361	0.000739113	4.40233	0.00162343	0.00133291	0.00029052	0.000761027	4.57315	0.00176632	0.00143835	0.000327969
0.0007625	4.5455	0.00173669	0.00142102	0.000315677	0.000751543	4.46252	0.00167883	0.00136398	0.00031485	0.000759775	4.43801	0.00170344	0.0013546	0.000348843	0.000740433	4.40595	0.00162924	0.0013351	0.000294141	0.000762386	4.57858	0.00177254	0.00144177	0.000330767
0.00076386	4.54748	0.00174288	0.00142226	0.00032062	0.000752882	4.46579	0.00168481	0.00136598	0.000318826	0.000761128	4.4424	0.00170945	0.00135729	0.000352164	0.000741753	4.40945	0.00163506	0.00133722	0.000297839	0.000763745	4.58394	0.00177877	0.00144515	0.000333617
0.000765219	4.5492	0.00174906	0.00142333	0.000325727	0.000754221	4.46887	0.00169079	0.00136787	0.000322923	0.000762481	4.44709	0.00171547	0.00136015	0.000355311	0.000743073	4.41289	0.00164089	0.00133931	0.000301574	0.000765103	4.5892	0.001785	0.00144847	0.000336527
0.000766579	4.55077	0.00175525	0.00142431	0.000330934	0.00075556	4.47182	0.00169678	0.00136967	0.000327104	0.000763834	4.45207	0.00172149	0.0013632	0.000358287	0.000744393	4.41632	0.00164671	0.00134139	0.00030532	0.000766462	4.59438	0.00179124	0.00145174	0.000339493
0.000767939	4.55226	0.00176143	0.00142525	0.000336186	0.0007569	4.47472	0.00170277	0.00137144	0.000331323	0.000765187	4.45734	0.00172751	0.00136643	0.000361083	0.000745713	4.41978	0.00165255	0.0013435	0.000309046	0.000767821	4.59948	0.00179748	0.00145497	0.000342515
0.000769298	4.55378	0.00176763	0.0014262	0.000341428	0.000758239	4.47764	0.00170876	0.00137324	0.000335523	0.00076654	4.4629	0.00173355	0.00136984	0.000363711	0.000747034	4.42332	0.00165838	0.00134565	0.000312733	0.00076918	4.60451	0.00180374	0.00145815	0.000345588
0.000770658	4.55539	0.00177382	0.0014272	0.000346613	0.000759578	4.48064	0.00171476	0.00137508	0.000339684	0.000767893	4.46872	0.00173959	0.00137341	0.000366177	0.000748354	4.42695	0.00166422	0.00134786	0.000316367	0.000770538	4.60947	0.00181	0.0014613	0.000348699
0.000772017	4.55721	0.00178001	0.00142835	0.000351666	0.000760918	4.48376	0.00172076	0.001377	0.000343768	0.000769246	4.4748	0.00174564	0.00137716	0.000368485	0.000749674	4.4307	0.00167007	0.00135014	0.000319929	0.000771897	4.6144	0.00181626	0.00146442	0.000351839
0.000773377	4.55934	0.00178621	0.00142968	0.000356526	0.000762257	4.48708	0.00172677	0.00137903	0.00034774	0.0007706	4.48114	0.0017517	0.00138106	0.000370643	0.000750994	4.4346	0.00167592	0.00135252	0.0003234	0.000773256	4.61931	0.00182253	0.00146754	0.000354996
0.000774737	4.56191	0.00179241	0.00143129	0.000361119	0.000763596	4.49062	0.00173278	0.00138121	0.000351574	0.000771953	4.4877	0.00175777	0.0013851	0.000372664	0.000752314	4.43866	0.00168178	0.001355	0.000326779	0.000774615	4.62422	0.00182881	0.00147066	0.000358154
0.000776096	4.56501	0.00179862	0.00143324	0.000365374	0.000764936	4.49443	0.0017388	0.00138355	0.000355248	0.000773306	4.49445	0.00176385	0.00138928	0.000374566	0.000753634	4.44291	0.00168764	0.0013576	0.000330047	0.000775973	4.62917	0.0018351	0.00147381	0.000361292
0.000777456	4.56876	0.00180483	0.0014356	0.00036923	0.000766275	4.49852	0.00174482	0.00138608	0.000358747	0.000774659	4.50138	0.00176993	0.00139357	0.000376365	0.000754954	4.44734	0.00169351	0.0013603	0.000333209	0.000777332	4.63418	0.00184139	0.00147701	0.000364389
0.000778816	4.57322	0.00181104	0.0014384	0.000372638	0.000767614	4.50292	0.00175085	0.00138879	0.000362063	0.000776012	4.50846	0.00177603	0.00139795	0.000378074	0.000756275	4.45192	0.00169939	0.00136311	0.000336276	0.000778691	4.63932	0.00184769	0.00148028	0.000367415
0.000780175	4.57848	0.00181726	0.00144171	0.00037555	0.000768953	4.50763	0.00175688	0.00139169	0.000365189	0.000777365	4.51566	0.00178213	0.00140242	0.000379713	0.000757595	4.45668	0.00170527	0.00136602	0.000339244	0.000780049	4.64462	0.001854	0.00148367	0.000370336
0.000781535	4.58457	0.00182349	0.00144555	0.000377943	0.000770293	4.51267	0.00176292	0.00139481	0.000368116	0.000778718	4.52294	0.00178825	0.00140695	0.000381299	0.000758915	4.46159	0.00171115	0.00136903	0.000342118	0.000781408	4.65014	0.00186032	0.0014872	0.000373119
0.000782895	4.5915	0.00182973	0.00144992	0.000379809	0.000771632	4.51804	0.00176897	0.00139813	0.000370841	0.000780071	4.53029	0.00179437	0.00141152	0.000382849	0.000760235	4.46664	0.00171705	0.00137214	0.000344907	0.000782767	4.65594	0.00186664	0.0014909	0.000375733
0.000784254	4.59924	0.00183598	0.00145482	0.00038116	0.000772971	4.52374	0.00177503	0.00140166	0.000373365	0.000781424	4.53767	0.00180051	0.00141612	0.000384383	0.000761555	4.47182	0.00172295	0.00137532	0.000347624	0.000784126	4.66205	0.00187297	0.00149482	0.000378145
0.000785614	4.60776	0.00184224	0.00146021	0.000382024	0.000774311	4.5298	0.00178109	0.00140542	0.000375672	0.000782777	4.54504	0.00180665	0.00142073	0.000385924	0.000762875	4.47711	0.00172885	0.00137858	0.000350278	0.000785484	4.66854	0.00187931	0.00149898	0.000380323
0.000786974	4.61699	0.00184851	0.00146606	0.000382443	0.00077565	4.5362	0.00178716	0.00140939	0.00037777	0.00078413	4.55237	0.00181281	0.00142532	0.00038749	0.000764196	4.48249	0.00173477	0.00138189	0.000352877	0.000786843	4.67544	0.00188566	0.00150342	0.000382236
0.000788333	4.62684	0.00185479	0.00147233	0.000382466	0.000776989	4.54293	0.00179324	0.00141357	0.000379666	0.000785484	4.55965	0.00181897	0.00142988	0.000389092	0.000765516	4.48794	0.00174069	0.00138526	0.000355431	0.000788202	4.6828	0.00189201	0.00150816	0.000383856
0.000789693	4.6372	0.00186109	0.00147893	0.000382159	0.000778329	4.54997	0.00179933	0.00141796	0.000381371	0.000786837	4.56687	0.00182515	0.00143441	0.000390739	0.000766836	4.49347	0.00174662	0.00138867	0.000357946	0.000789561	4.69065	0.00189838	0.00151322	0.000385161
0.000791053	4.64797	0.0018674	0.00148581	0.000381596	0.000779668	4.55729	0.00180543	0.00142253	0.0003829	0.00078819	4.57398	0.00183133	0.00143888	0.00039245	0.000768156	4.49906	0.00175255	0.00139213	0.000360424	0.000790919	4.69903	0.00190476	0.00151863	0.000386128
0.000792412	4.65902	0.00187373	0.00149288	0.000380853	0.000781007	4.56489	0.00181154	0.00142727	0.000384263	0.000789543	4.58099	0.00183752	0.00144329	0.000394234	0.000769476	4.50469	0.0017585	0.00139561	0.000362882	0.000792278	4.70797	0.00191115	0.00152441	0.000386737
0.000793772	4.67022	0.00188007	0.00150006	0.000380008	0.000782347	4.5727	0.00181766	0.00143217	0.00038549	0.000790896	4.58787	0.00184373	0.00144763	0.000396099	0.000770796	4.51034	0.00176445	0.00139912	0.00036533	0.000793637	4.71749	0.00191755	0.00153059	0.000386969
0.000795132	4.68146	0.00188643	0.00150729	0.000379135	0.000783686	4.5807	0.00182379	0.00143718	0.000386604	0.000792249	4.59462	0.00184994	0.00145189	0.000398045	0.000772117	4.516	0.0017704	0.00140263	0.000367773	0.000794996	4.72762	0.00192397	0.00153717	0.000386804
0.000796491	4.69264	0.0018928	0.0015145	0.000378299	0.000785025	4.58884	0.00182993	0.00144229	0.000387636	0.000793602	4.60125	0.00185616	0.00145609	0.000400072	0.000773437	4.52167	0.00177637	0.00140616	0.000370215	0.000796354	4.73839	0.0019304	0.00154418	0.000386227
0.000797851	4.70367	0.00189919	0.00152163	0.000377558	0.000786364	4.59707	0.00183608	0.00144747	0.000388611	0.000794955	4.60777	0.00186239	0.00146022	0.000402172	0.000774757	4.52733	0.00178234	0.00140968	0.000372666	0.000797713	4.7498	0.00193685	0.00155162	0.000385227
0.000799211	4.71448	0.00190559	0.00152863	0.000376961	0.000787704	4.60534	0.00184224	0.00145268	0.000389556	0.000796308	4.61421	0.00186863	0.0014643	0.00040433	0.000776077	4.53298	0.00178832	0.0014132	0.000375128	0.000799072	4.76185	0.00194331	0.00155951	0.000383801
0.00080057	4.72499	0.00191201	0.00153546	0.000376551	0.000789043	4.61363	0.00184841	0.00145792	0.000390496	0.000797661	4.62059	0.00187488	0.00146835	0.000406525	0.000777397	4.53861	0.00179431	0.00141671	0.000377604	0.00080043	4.77455	0.00194979	0.00156784	0.000381953
0.00080193	4.73516	0.00191844	0.00154207	0.000376366	0.000790382	4.62188	0.0018546	0.00146314	0.00039146	0.000799015	4.62695	0.00188113	0.0014724	0.000408737	0.000778717	4.54422	0.00180031	0.00142022	0.000380092	0.000801789	4.78787	0.00195629	0.00157659	0.000379692
0.00080329	4.74494	0.00192489	0.00154845	0.000376435	0.000791722	4.63007	0.00186079	0.00146832	0.00039247	0.000800368	4.63333	0.0018874	0.00147646	0.000410938	0.000780038	4.54982	0.00180631	0.00142372	0.000382592	0.000803148	4.80177	0.0019628	0.00158576	0.000377036
0.000804649	4.75429	0.00193134	0.00155456	0.000376784	0.000793061	4.63815	0.001867	0.00147345	0.000393547	0.000801721	4.63978	0.00189367	0.00148057	0.000413099	0.000781358	4.55542	0.00181232	0.00142722	0.000385096	0.000804507	4.81622	0.00196933	0.00159532	0.000374011
0.000806009	4.76319	0.00193781	0.00156039	0.000377428	0.0007944	4.6461	0.00187322	0.00147851	0.000394708	0.000803074	4.64635	0.00189996	0.00148477	0.000415185	0.000782678	4.56103	0.00181834	0.00143074	0.000387596	0.000805865	4.83116	0.00197589	0.00160524	0.000370653
0.000807369	4.77163	0.0019443	0.00156592	0.00037838	0.00079574	4.6539	0.00187945	0.00148348	0.000395966	0.000804427	4.6531	0.00190625	0.00148909	0.00041716	0.000783998	4.56666	0.00182436	0.00143428	0.000390086	0.000807224	4.84652	0.00198246	0.00161546	0.000367003
0.000808728	4.7796	0.00195079	0.00157115	0.000379639	0.000797079	4.66154	0.00188568	0.00148835	0.000397329	0.00080578	4.66008	0.00191255	0.00149356	0.000418988	0.000785318	4.57232	0.0018304	0.00143784	0.00039256	0.000808583	4.86223	0.00198906	0.00162594	0.000363114
0.000810088	4.7871	0.00195729	0.00157609	0.000381205	0.000798418	4.66902	0.00189193	0.00149313	0.000398801	0.000807133	4.66736	0.00191886	0.00149823	0.000420633	0.000786639	4.57803	0.00183644	0.00144143	0.000395007	0.000809942	4.87818	0.00199568	0.00163663	0.000359046
0.000811448	4.79416	0.00196381	0.00158074	0.000383063	0.000799758	4.67633	0.00189819	0.00149781	0.000400378	0.000808486	4.67497	0.00192518	0.00150312	0.00042206	0.000787959	4.58382	0.00184248	0.00144507	0.00039741	0.0008113	4.89428	0.00200232	0.00164745	0.000354862
0.000812807	4.80082	0.00197033	0.00158513	0.000385195	0.000801097	4.68349	0.00190446	0.0015024	0.000402055	0.000809839	4.68298	0.00193151	0.00150828	0.000423235	0.000789279	4.5897	0.00184854	0.00144879	0.00039975	0.000812659	4.91043	0.00200898	0.00165834	0.000350634
0.000814167	4.80709	0.00197686	0.00158928	0.00038758	0.000802436	4.69052	0.00191074	0.00150692	0.00040382	0.000811193	4.69142	0.00193785	0.00151372	0.000424136	0.000790599	4.59573	0.0018546	0.00145259	0.000402009	0.000814018	4.92653	0.00201566	0.00166923	0.000346427
0.000815527	4.81305	0.0019834	0.00159322	0.000390181	0.000803775	4.69743	0.00191702	0.00151136	0.000405662	0.000812546	4.70032	0.00194421	0.00151946	0.000424745	0.000791919	4.60191	0.00186067	0.00145651	0.000404167	0.000815377	4.94248	0.00202236	0.00168006	0.000342303
0.000816886	4.81875	0.00198995	0.001597	0.000392953	0.000805115	4.70424	0.00192332	0.00151575	0.000407572	0.000813899	4.70968	0.00195057	0.00152552	0.000425052	0.000793239	4.60829	0.00186675	0.00146055	0.000406205	0.000816736	4.9582	0.00202909	0.00169077	0.000338322
0.000818246	4.82427	0.00199651	0.00160066	0.000395844	0.000806454	4.71098	0.00192962	0.00152009	0.000409529	0.000815252	4.71952	0.00195695	0.0015319	0.000425052	0.00079456	4.61491	0.00187284	0.00146474	0.000408098	0.000818094	4.97362	0.00203584	0.0017013	0.00033454
0.000819606	4.82971	0.00200307	0.00160427	0.0003988	0.000807793	4.7177	0.00193594	0.00152443	0.000411506	0.000816605	4.72982	0.00196335	0.0015386	0.000424746	0.00079588	4.6218	0.00187894	0.00146912	0.000409819	0.000819453	4.98865	0.00204261	0.0017116	0.000331009
0.000820965	4.83512	0.00200964	0.00160787	0.00040177	0.000809133	4.72443	0.00194226	0.00152878	0.000413475	0.000817958	4.74059	0.00196975	0.00154561	0.00042414	0.0007972	4.629	0.00188504	0.0014737	0.00041134	0.000820812	5.00323	0.00204939	0.00172162	0.000327777
0.000822325	4.8406	0.00201622	0.00161151	0.000404703	0.000810472	4.73122	0.00194859	0.00153318	0.000415408	0.000819311	4.7518	0.00197618	0.00155293	0.000423246	0.00079852	4.63657	0.00189116	0.00147853	0.000412633	0.000822171	5.0173	0.0020562	0.00173132	0.000324887
0.000823685	4.84621	0.0020228	0.00161525	0.000407551	0.000811811	4.73813	0.00195493	0.00153766	0.00041727	0.000820664	4.76341	0.00198261	0.00156053	0.000422084	0.00079984	4.64454	0.00189729	0.00148362	0.000413672	0.000823529	5.03082	0.00206303	0.00174065	0.000322375
0.000825044	4.85202	0.0020294	0.00161913	0.000410266	0.000813151	4.74521	0.00196128	0.00154226	0.000419025	0.000822017	4.77539	0.00198907	0.00156839	0.000420676	0.000801161	4.65295	0.00190342	0.00148899	0.000414435	0.000824888	5.04373	0.00206987	0.0017496	0.000320274
0.000826404	4.85811	0.002036	0.00162319	0.000412805	0.00081449	4.7525	0.00196764	0.001547	0.000420641	0.000823371	4.7877	0.00199554	0.00157649	0.00041905	0.000802481	4.66182	0.00190957	0.00149467	0.000414899	0.000826247	5.056	0.00207674	0.00175812	0.000318613
0.000827764	4.86451	0.00204261	0.00162747	0.000415134	0.000815829	4.76005	0.00197401	0.00155193	0.000422089	0.000824724	4.8003	0.00200202	0.00158479	0.000417234	0.000803801	4.67119	0.00191573	0.00150069	0.000415043	0.000827606	5.0676	0.00208361	0.0017662	0.000317412
0.000829123	4.87127	0.00204923	0.001632	0.000417225	0.000817169	4.76792	0.00198039	0.00155706	0.000423338	0.000826077	4.81311	0.00200853	0.00159326	0.000415264	0.000805121	4.68109	0.00192191	0.00150705	0.000414853	0.000828964	5.07851	0.00209051	0.00177382	0.00031669
0.000830483	4.87843	0.00205585	0.0016368	0.000419054	0.000818508	4.77613	0.00198679	0.00156243	0.000424357	0.00082743	4.8261	0.00201505	0.00160188	0.000413173	0.000806441	4.6915	0.00192809	0.00151377	0.000414328	0.000830323	5.08872	0.00209741	0.00178095	0.000316461
0.000831843	4.886	0.00206249	0.00164189	0.000420606	0.000819847	4.78475	0.00199319	0.00156807	0.00042512	0.000828783	4.83921	0.00202159	0.00161059	0.000410999	0.000807761	4.70241	0.00193429	0.00152082	0.000413478	0.000831682	5.09822	0.00210433	0.00178761	0.000316727
0.000833202	4.89401	0.00206914	0.00164727	0.000421868	0.000821187	4.79378	0.0019996	0.001574	0.000425607	0.000830136	4.85237	0.00202814	0.00161936	0.000408784	0.000809082	4.71379	0.00194051	0.00152819	0.000412322	0.000833041	5.10702	0.00211127	0.00179378	0.000317484
0.000834562	4.90247	0.0020758	0.00165297	0.000422828	0.000822526	4.80325	0.00200603	0.00158022	0.000425807	0.000831489	4.86552	0.00203472	0.00162815	0.000406569	0.000810402	4.72561	0.00194674	0.00153586	0.000410885	0.000834399	5.11514	0.00211821	0.0017995	0.000318715
0.000835922	4.91139	0.00208247	0.00165899	0.000423483	0.000823865	4.81317	0.00201247	0.00158675	0.000425716	0.000832842	4.8786	0.00204131	0.00163692	0.000404397	0.000811722	4.7378	0.00195299	0.00154379	0.000409195	0.000835758	5.12262	0.00212517	0.00180476	0.000320405
0.000837281	4.92077	0.00208916	0.00166533	0.000423824	0.000825205	4.82352	0.00201892	0.00159359	0.000425336	0.000834195	4.89155	0.00204792	0.00164562	0.000402306	0.000813042	4.75033	0.00195925	0.00155197	0.000407281	0.000837117	5.12948	0.00213213	0.0018096	0.000322535
0.000838641	4.93061	0.00209585	0.001672	0.000423853	0.000826544	4.8343	0.00202539	0.00160072	0.000424675	0.000835549	4.90431	0.00205455	0.00165421	0.000400335	0.000814362	4.76315	0.00196553	0.00156036	0.000405174	0.000838476	5.13575	0.00213911	0.00181403	0.000325079
0.000840001	4.94091	0.00210257	0.00167899	0.000423572	0.000827883	4.84547	0.00203187	0.00160812	0.000423749	0.000836902	4.91683	0.00206119	0.00166267	0.000398527	0.000815683	4.7762	0.00197183	0.00156892	0.000402909	0.000839835	5.14148	0.00214609	0.00181808	0.000328011
0.00084136	4.95165	0.00210929	0.0016863	0.000422988	0.000829223	4.85701	0.00203837	0.00161579	0.000422581	0.000838255	4.92903	0.00206786	0.00167093	0.000396924	0.000817003	4.78943	0.00197814	0.00157762	0.000400521	0.000841193	5.1467	0.00215308	0.00182177	0.000331309
0.00084272	4.96283	0.00211603	0.00169393	0.000422106	0.000830562	4.86886	0.00204488	0.00162369	0.000421195	0.000839608	4.94088	0.00207453	0.00167897	0.000395559	0.000818323	4.80278	0.00198447	0.00158643	0.000398044	0.000842552	5.15145	0.00216008	0.00182513	0.000334942
0.00084408	4.97442	0.00212279	0.00170185	0.000420939	0.000831901	4.881	0.00205141	0.00163179	0.000419622	0.000840961	4.95232	0.00208123	0.00168676	0.00039447	0.000819643	4.8162	0.00199082	0.00159531	0.000395515	0.000843911	5.15577	0.00216708	0.00182819	0.000338883
0.000845439	4.9864	0.00212956	0.00171005	0.000419507	0.000833241	4.89336	0.00205796	0.00164006	0.000417893	0.000842314	4.96331	0.00208793	0.00169425	0.000393683	0.000820963	4.82963	0.00199719	0.00160422	0.000392975	0.00084527	5.1597	0.00217409	0.00183098	0.000343103
0.000846799	4.99872	0.00213635	0.00171852	0.000417831	0.00083458	4.90589	0.00206452	0.00164848	0.000416043	0.000843667	4.97383	0.00209466	0.00170144	0.000393217	0.000822284	4.84301	0.00200358	0.00161312	0.00039046	0.000846628	5.1633	0.0021811	0.00183354	0.000347559
0.000848159	5.01134	0.00214315	0.0017272	0.000415948	0.000835919	4.91854	0.0020711	0.00165699	0.000414109	0.00084502	4.98386	0.00210139	0.00170831	0.000393084	0.000823604	4.85628	0.00200998	0.00162197	0.000388009	0.000847987	5.16664	0.00218812	0.00183591	0.000352203
0.000849518	5.02421	0.00214997	0.00173608	0.000413892	0.000837259	4.93126	0.0020777	0.00166557	0.000412126	0.000846373	4.99339	0.00210814	0.00171485	0.000393293	0.000824924	4.86939	0.0020164	0.00163074	0.000385656	0.000849346	5.16979	0.00219514	0.00183815	0.00035699
0.000850878	5.03723	0.00215681	0.0017451	0.000411719	0.000838598	4.94398	0.00208431	0.00167417	0.000410134	0.000847727	5.00243	0.00211491	0.00172107	0.000393842	0.000826244	4.88231	0.00202283	0.0016394	0.000383432	0.000850705	5.17281	0.00220217	0.0018403	0.000361863
0.000852238	5.05035	0.00216367	0.0017542	0.000409477	0.000839937	4.95665	0.00209094	0.00168277	0.000408172	0.00084908	5.01097	0.00212168	0.00172695	0.000394732	0.000827564	4.89498	0.00202929	0.00164792	0.000381364	0.000852064	5.17582	0.0022092	0.00184244	0.000366756
0.000853598	5.06347	0.00217055	0.00176332	0.000407226	0.000841277	4.96921	0.00209759	0.00169131	0.000406279	0.000850433	5.01904	0.00212847	0.00173251	0.000395955	0.000828885	4.90736	0.00203576	0.00165627	0.000379486	0.000853422	5.17887	0.00221623	0.00184461	0.00037162
0.000854957	5.0765	0.00217744	0.00177241	0.000405031	0.000842616	4.98161	0.00210425	0.00169976	0.000404494	0.000851786	5.02664	0.00213526	0.00173776	0.000397503	0.000830205	4.91942	0.00204225	0.00166442	0.000377826	0.000854781	5.18203	0.00222327	0.00184687	0.000376402
0.000856317	5.08938	0.00218435	0.00178141	0.000402941	0.000843955	4.99379	0.00211093	0.00170808	0.000402851	0.000853139	5.03378	0.00214207	0.00174271	0.000399365	0.000831525	4.93111	0.00204875	0.00167234	0.000376405	0.00085614	5.18538	0.00223031	0.00184926	0.000381057
0.000857677	5.10199	0.00219128	0.00179026	0.000401024	0.000845295	5.0057	0.00211763	0.00171624	0.00040139	0.000854492	5.0405	0.00214889	0.00174736	0.000401527	0.000832845	4.94242	0.00205527	0.00168002	0.000375245	0.000857499	5.18897	0.00223736	0.00185182	0.000385547
0.000859036	5.11429	0.00219823	0.0017989	0.000399328	0.000846634	5.01729	0.00212434	0.00172419	0.000400144	0.000855845	5.04681	0.00215571	0.00175174	0.000403973	0.000834165	4.95331	0.0020618	0.00168743	0.000374365	0.000858857	5.19283	0.00224442	0.00185457	0.000389843
0.000860396	5.12621	0.00220519	0.00180729	0.000397899	0.000847973	5.02852	0.00213107	0.00173192	0.000399146	0.000857199	5.05274	0.00216255	0.00175586	0.000406686	0.000835486	4.96375	0.00206834	0.00169455	0.000373791	0.000860216	5.19699	0.00225148	0.00185755	0.00039393
0.000861756	5.13768	0.00221217	0.00181539	0.000396781	0.000849313	5.03934	0.00213781	0.00173938	0.000398428	0.000858552	5.05833	0.00216939	0.00175975	0.000409638	0.000836806	4.97373	0.0020749	0.00170137	0.00037353	0.000861575	5.20148	0.00225854	0.00186075	0.000397786
0.000863115	5.14866	0.00221916	0.00182316	0.000396005	0.000850652	5.04973	0.00214456	0.00174656	0.000398007	0.000859905	5.06361	0.00217623	0.00176342	0.000412811	0.000838126	4.98323	0.00208148	0.00170788	0.000373597	0.000862934	5.2063	0.00226561	0.00186421	0.000401403
0.000864475	5.15911	0.00222617	0.00183056	0.000395605	0.000851991	5.05967	0.00215133	0.00175344	0.000397895	0.000861258	5.06862	0.00218309	0.00176691	0.00041618	0.000839446	4.99225	0.00208806	0.00171407	0.000373992	0.000864293	5.21142	0.00227269	0.00186788	0.000404811
0.000865835	5.16899	0.00223319	0.00183759	0.000395604	0.000853331	5.06914	0.00215812	0.00176001	0.000398107	0.000862611	5.07338	0.00218995	0.00177023	0.000419718	0.000840766	5.00081	0.00209466	0.00171995	0.000374706	0.000865651	5.21682	0.00227977	0.00187175	0.000408025
0.000867194	5.17829	0.00224022	0.0018442	0.000396025	0.00085467	5.07811	0.00216491	0.00176625	0.000398663	0.000863964	5.07796	0.00219682	0.00177343	0.000423386	0.000842087	5.00891	0.00210127	0.00172553	0.000375738	0.00086701	5.22248	0.00228687	0.00187581	0.000411057
0.000868554	5.18697	0.00224727	0.00185039	0.000396884	0.00085601	5.08661	0.00217172	0.00177216	0.000399556	0.000865317	5.08242	0.00220369	0.00177654	0.000427149	0.000843407	5.01656	0.00210788	0.0017308	0.000377083	0.000868369	5.22835	0.00229397	0.00188003	0.000413935
0.000869914	5.19504	0.00225433	0.00185615	0.000398179	0.000857349	5.09463	0.00217854	0.00177775	0.000400784	0.00086667	5.0868	0.00221057	0.00177961	0.000430962	0.000844727	5.02376	0.00211451	0.00173577	0.000378739	0.000869728	5.2344	0.00230107	0.00188438	0.00041669
0.000871274	5.2025	0.0022614	0.00186149	0.00039991	0.000858688	5.10217	0.00218537	0.00178303	0.00040234	0.000868024	5.09114	0.00221746	0.00178265	0.000434811	0.000846047	5.03054	0.00212115	0.00174046	0.000380685	0.000871086	5.24058	0.00230819	0.00188883	0.000419356
0.000872633	5.20937	0.00226848	0.0018664	0.000402074	0.000860028	5.10926	0.0021922	0.00178798	0.000404222	0.000869377	5.09546	0.00222435	0.00178568	0.000438674	0.000847367	5.03692	0.00212779	0.00174488	0.000382913	0.000872445	5.24685	0.00231532	0.00189336	0.000421959
0.000873993	5.21565	0.00227556	0.00187091	0.000404654	0.000861367	5.11591	0.00219905	0.00179264	0.000406416	0.00087073	5.09982	0.00223125	0.00178873	0.000442518	0.000848688	5.04293	0.00213445	0.00174904	0.000385403	0.000873804	5.25318	0.00232245	0.00189793	0.000424522
0.000875353	5.22136	0.00228266	0.00187501	0.00040765	0.000862706	5.12212	0.00220591	0.001797	0.000408913	0.000872083	5.10424	0.00223815	0.00179183	0.000446322	0.000850008	5.04857	0.00214111	0.00175296	0.000388144	0.000875163	5.25953	0.00232959	0.00190252	0.000427074
0.000876712	5.22653	0.00228976	0.00187872	0.000411038	0.000864046	5.12792	0.00221277	0.00180107	0.000411706	0.000873436	5.10874	0.00224506	0.001795	0.000450066	0.000851328	5.05388	0.00214778	0.00175665	0.000391123	0.000876522	5.26587	0.00233674	0.00190711	0.000429631
0.000878072	5.23119	0.00229687	0.00188208	0.000414796	0.000865385	5.13333	0.00221964	0.00180487	0.000414777	0.000874789	5.11337	0.00225198	0.00179825	0.000453727	0.000852648	5.0589	0.00215445	0.00176014	0.000394309	0.00087788	5.27219	0.0023439	0.00191169	0.000432208
0.000879432	5.23536	0.00230399	0.00188508	0.000418912	0.000866724	5.13837	0.00222652	0.00180842	0.000418107	0.000876142	5.11815	0.0022589	0.00180161	0.000457288	0.000853968	5.06365	0.00216113	0.00176345	0.000397682	0.000879239	5.27848	0.00235107	0.00191625	0.000434816
0.000880791	5.23908	0.00231111	0.00188776	0.000423352	0.000868064	5.1431	0.00223341	0.00181174	0.000421666	0.000877495	5.1231	0.00226583	0.0018051	0.000460726	0.000855289	5.06818	0.00216782	0.00176661	0.000401215	0.000880598	5.28471	0.00235825	0.00192078	0.000437466
0.000882151	5.2424	0.00231824	0.00189015	0.000428089	0.000869403	5.14755	0.0022403	0.00181488	0.00042542	0.000878849	5.12824	0.00227277	0.00180873	0.00046404	0.000856609	5.07253	0.00217452	0.00176964	0.000404879	0.000881957	5.29088	0.00236543	0.00192527	0.000440161
0.000883511	5.24537	0.00232537	0.00189229	0.000433076	0.000870742	5.15176	0.0022472	0.00181785	0.000429347	0.000880202	5.13359	0.00227971	0.0018125	0.000467208	0.000857929	5.07674	0.00218122	0.00177258	0.000408637	0.000883315	5.29699	0.00237262	0.00192972	0.000442908
0.000884871	5.24805	0.0023325	0.00189423	0.000438273	0.000872082	5.15577	0.0022541	0.00182068	0.000433418	0.000881555	5.13917	0.00228666	0.00181644	0.000470219	0.000859249	5.08089	0.00218792	0.00177548	0.000412441	0.000884674	5.30303	0.00237983	0.00193412	0.000445704
0.00088623	5.25052	0.00233964	0.00189601	0.000443626	0.000873421	5.15964	0.00226101	0.00182341	0.000437595	0.000882908	5.14497	0.00229362	0.00182054	0.000473073	0.00086057	5.08502	0.00219463	0.00177836	0.000416269	0.000886033	5.30902	0.00238704	0.00193849	0.000448544
0.00088759	5.25285	0.00234678	0.00189769	0.000449084	0.000874761	5.16338	0.00226792	0.00182606	0.000441861	0.000884261	5.15101	0.00230058	0.00182482	0.000475762	0.00086189	5.08916	0.00220135	0.00178126	0.000420087	0.000887392	5.31496	0.00239425	0.00194283	0.00045142
0.00088895	5.25511	0.00235392	0.00189933	0.000454596	0.0008761	5.16705	0.00227484	0.00182866	0.000446183	0.000885614	5.15729	0.00230756	0.00182927	0.000478285	0.00086321	5.09336	0.00220807	0.0017842	0.000423867	0.000888751	5.32087	0.00240148	0.00194716	0.000454322
0.000890309	5.25736	0.00236107	0.00190095	0.000460117	0.000877439	5.17069	0.00228176	0.00183124	0.000450524	0.000886967	5.16379	0.00231454	0.00183389	0.00048065	0.00086453	5.09765	0.0022148	0.00178721	0.000427588	0.000890109	5.32677	0.00240871	0.00195148	0.000457236
0.000891669	5.25969	0.00236822	0.00190264	0.000465582	0.000878779	5.17437	0.00228869	0.00183384	0.00045485	0.000888321	5.17051	0.00232153	0.00183867	0.000482865	0.00086585	5.10204	0.00222153	0.00179029	0.000431239	0.000891468	5.33268	0.00241596	0.00195581	0.000460149
0.000893029	5.26219	0.00237537	0.00190445	0.000470924	0.000880118	5.17812	0.00229562	0.0018365	0.00045912	0.000889674	5.17742	0.00232853	0.00184359	0.000484948	0.000867171	5.10657	0.00222827	0.00179347	0.000434798	0.000892827	5.33862	0.00242321	0.00196017	0.000463037
0.000894389	5.26497	0.00238253	0.00190646	0.000476073	0.000881457	5.182	0.00230256	0.00183926	0.000463304	0.000891027	5.18452	0.00233554	0.00184864	0.000486901	0.000868491	5.11125	0.00223501	0.00179676	0.000438258	0.000894186	5.34464	0.00243046	0.00196459	0.000465874
0.000895748	5.26811	0.00238969	0.00190873	0.000480959	0.000882797	5.18605	0.0023095	0.00184213	0.000467371	0.00089238	5.19178	0.00234256	0.00185382	0.000488743	0.000869811	5.11607	0.00224176	0.00180015	0.000441616	0.000895545	5.35076	0.00243773	0.0019691	0.000468634
0.000897108	5.2717	0.00239686	0.00191134	0.000485519	0.000884136	5.19031	0.00231645	0.00184516	0.000471292	0.000893733	5.19918	0.00234959	0.00185911	0.000490483	0.000871131	5.12106	0.00224852	0.00180366	0.000444861	0.000896903	5.35704	0.00244501	0.00197372	0.000471283
0.000898468	5.27583	0.00240403	0.00191434	0.000489691	0.000885475	5.19481	0.00232341	0.00184836	0.000475046	0.000895086	5.2067	0.00235663	0.00186449	0.000492141	0.000872452	5.12622	0.00225529	0.0018073	0.00044799	0.000898262	5.36352	0.00245229	0.0019785	0.000473789
0.000899827	5.28058	0.0024112	0.00191778	0.000493423	0.000886815	5.19954	0.00233037	0.00185173	0.000478643	0.00089644	5.21432	0.00236368	0.00186995	0.00049373	0.000873772	5.13152	0.00226206	0.00181104	0.000451017	0.000899621	5.37025	0.00245958	0.00198346	0.000476118
0.000901187	5.28599	0.00241839	0.00192171	0.000496673	0.000888154	5.20451	0.00233734	0.00185527	0.000482065	0.000897793	5.22202	0.00237075	0.00187548	0.000495263	0.000875092	5.137	0.00226884	0.00181491	0.000453929	0.00090098	5.37725	0.00246688	0.00198864	0.000478241
0.000902547	5.29213	0.00242558	0.00192618	0.000499401	0.000889493	5.20975	0.00234431	0.00185901	0.000485304	0.000899146	5.2298	0.00237782	0.00188107	0.000496746	0.000876412	5.14263	0.00227562	0.00181889	0.000456733	0.000902339	5.38458	0.00247419	0.00199406	0.00048013
0.000903907	5.299	0.00243278	0.00193119	0.000501593	0.000890833	5.21526	0.00235129	0.00186294	0.000488353	0.000900499	5.23762	0.0023849	0.0018867	0.000498195	0.000877732	5.14839	0.00228241	0.00182297	0.000459447	0.000903697	5.39226	0.00248152	0.00199976	0.000481761
0.000905266	5.30662	0.00243999	0.00193674	0.000503248	0.000892172	5.22104	0.00235828	0.00186707	0.000491207	0.000901852	5.24547	0.00239199	0.00189236	0.00049963	0.000879053	5.15429	0.00228922	0.00182715	0.000462067	0.000905056	5.40031	0.00248885	0.00200574	0.000483113
0.000906626	5.31495	0.00244721	0.00194282	0.000504387	0.000893512	5.22711	0.00236528	0.00187142	0.000493859	0.000903205	5.25332	0.0023991	0.00189803	0.000501065	0.000880373	5.1603	0.00229602	0.00183141	0.000464612	0.000906415	5.40878	0.00249619	0.00201203	0.000484166
0.000907986	5.32393	0.00245444	0.0019494	0.000505045	0.000894851	5.23347	0.00237228	0.00187597	0.000496309	0.000904558	5.26115	0.00240621	0.00190369	0.000502515	0.000881693	5.16642	0.00230284	0.00183576	0.000467082	0.000907774	5.41767	0.00250355	0.00201865	0.0004849
0.000909345	5.3335	0.00246169	0.00195641	0.000505275	0.00089619	5.24011	0.0023793	0.00188073	0.000498562	0.000905912	5.26895	0.00241333	0.00190934	0.000503995	0.000883013	5.17264	0.00230967	0.00184018	0.000469485	0.000909133	5.42702	0.00251092	0.00202562	0.000485296
0.000910705	5.34357	0.00246895	0.00196381	0.000505139	0.00089753	5.24701	0.00238632	0.00188569	0.000500629	0.000907265	5.27668	0.00242047	0.00191495	0.000505517	0.000884334	5.17895	0.0023165	0.00184467	0.000471827	0.000910491	5.43685	0.0025183	0.00203296	0.000485333
0.000912065	5.35404	0.00247622	0.00197151	0.000504707	0.000898869	5.25417	0.00239335	0.00189084	0.000502508	0.000908618	5.28435	0.00242761	0.00192052	0.000507091	0.000885654	5.18534	0.00232334	0.00184923	0.000474114	0.00091185	5.44717	0.00252569	0.00204069	0.000484996
0.000913424	5.36481	0.00248351	0.00197945	0.000504056	0.000900208	5.26159	0.00240039	0.00189619	0.000504209	0.000909971	5.29195	0.00243477	0.00192604	0.000508725	0.000886974	5.19181	0.00233019	0.00185384	0.000476351	0.000913209	5.45801	0.0025331	0.00204882	0.000484276
0.000914784	5.37578	0.00249081	0.00198755	0.000503257	0.000901548	5.26923	0.00240745	0.0019017	0.00050575	0.000911324	5.29946	0.00244194	0.00193152	0.000510417	0.000888294	5.19832	0.00233705	0.0018585	0.000478551	0.000914568	5.46937	0.00254052	0.00205736	0.000483168
0.000916144	5.38684	0.00249813	0.00199574	0.000502384	0.000902887	5.27707	0.00241451	0.00190736	0.000507149	0.000912677	5.30691	0.00244911	0.00193695	0.000512161	0.000889614	5.2049	0.00234392	0.00186321	0.000480712	0.000915927	5.48123	0.00254796	0.00206629	0.000481675
0.000917504	5.39792	0.00250546	0.00200396	0.000501502	0.000904226	5.28508	0.00242158	0.00191316	0.000508425	0.000914031	5.3143	0.0024563	0.00194235	0.000513948	0.000890935	5.21153	0.00235079	0.00186795	0.000482842	0.000917285	5.49358	0.00255542	0.00207561	0.000479807
0.000918863	5.40893	0.00251281	0.00201214	0.000500663	0.000905566	5.29323	0.00242867	0.00191906	0.000509604	0.000915384	5.32165	0.00246349	0.00194773	0.000515766	0.000892255	5.2182	0.00235768	0.00187274	0.000484939	0.000918644	5.5064	0.00256289	0.00208532	0.000477578
0.000920223	5.41982	0.00252017	0.00202025	0.000499916	0.000906905	5.30148	0.00243576	0.00192505	0.000510711	0.000916737	5.32898	0.0024707	0.0019531	0.000517603	0.000893575	5.22493	0.00236457	0.00187757	0.000487004	0.000920003	5.51967	0.00257038	0.00209538	0.00047501
0.000921583	5.43053	0.00252754	0.00202824	0.000499304	0.000908245	5.3098	0.00244287	0.0019311	0.000511771	0.00091809	5.33631	0.00247792	0.00195847	0.000519441	0.000894895	5.23169	0.00237147	0.00188244	0.000489038	0.000921362	5.53334	0.00257789	0.00210577	0.000472128
0.000922943	5.441	0.00253494	0.00203607	0.000498864	0.000909584	5.31816	0.00244999	0.00193718	0.000512806	0.000919443	5.34367	0.00248514	0.00196388	0.000521262	0.000896216	5.23851	0.00237839	0.00188734	0.000491042	0.000922721	5.54737	0.00258542	0.00211646	0.000468967
0.000924302	5.4512	0.00254234	0.00204372	0.000498625	0.000910923	5.32652	0.00245711	0.00194328	0.000513836	0.000920796	5.35108	0.00249238	0.00196933	0.000523045	0.000897536	5.24537	0.00238531	0.00189229	0.000493018	0.000924079	5.56169	0.00259297	0.0021274	0.000465569
0.000925662	5.46111	0.00254976	0.00205115	0.000498613	0.000912263	5.33488	0.00246425	0.00194938	0.000514875	0.00092215	5.35858	0.00249962	0.00197485	0.000524771	0.000898856	5.25227	0.00239224	0.00189727	0.000494965	0.000925438	5.57625	0.00260054	0.00213855	0.000461986
0.000927022	5.47068	0.00255719	0.00205835	0.000498844	0.000913602	5.3432	0.0024714	0.00195546	0.000515943	0.000923503	5.36618	0.00250688	0.00198046	0.000526421	0.000900176	5.25921	0.00239918	0.00190229	0.000496884	0.000926797	5.59096	0.00260812	0.00214985	0.000458276
0.000928381	5.47992	0.00256464	0.00206531	0.000499329	0.000914941	5.35145	0.00247857	0.00196151	0.000517057	0.000924856	5.3739	0.00251415	0.00198617	0.000527981	0.000901497	5.2662	0.00240612	0.00190735	0.000498771	0.000928156	5.60573	0.00261573	0.00216123	0.000454503
0.000929741	5.48883	0.00257209	0.00207203	0.000500069	0.000916281	5.35963	0.00248574	0.00196751	0.000518229	0.000926209	5.38178	0.00252142	0.00199199	0.000529431	0.000902817	5.27324	0.00241308	0.00191245	0.000500626	0.000929515	5.6205	0.00262336	0.00217263	0.000450732
0.000931101	5.49739	0.00257956	0.0020785	0.000501067	0.00091762	5.36772	0.00249292	0.00197345	0.000519471	0.000927562	5.38983	0.00252871	0.00199796	0.000530756	0.000904137	5.28033	0.00242005	0.0019176	0.000502446	0.000930873	5.63517	0.00263101	0.00218398	0.000447022
0.000932461	5.50562	0.00258704	0.00208472	0.000502323	0.00091896	5.37571	0.00250012	0.00197933	0.000520787	0.000928915	5.39808	0.00253601	0.00200407	0.000531938	0.000905457	5.28748	0.00242702	0.0019228	0.000504226	0.000932232	5.64968	0.00263867	0.00219524	0.00044343
0.00093382	5.51352	0.00259453	0.00209071	0.000503826	0.000920299	5.3836	0.00250732	0.00198515	0.000522176	0.000930269	5.40653	0.00254332	0.00201036	0.000532963	0.000906778	5.2947	0.00243401	0.00192805	0.000505958	0.000933591	5.66395	0.00264636	0.00220635	0.000440012
0.00093518	5.52111	0.00260204	0.00209647	0.000505565	0.000921638	5.3914	0.00251454	0.0019909	0.000523638	0.000931622	5.41522	0.00255064	0.00201683	0.000533816	0.000908098	5.302	0.002441	0.00193337	0.000507635	0.00093495	5.67792	0.00265407	0.00221725	0.00043682
0.00093654	5.52843	0.00260955	0.00210203	0.000507521	0.000922978	5.3991	0.00252177	0.0019966	0.000525169	0.000932975	5.42416	0.00255798	0.00202349	0.000534485	0.000909418	5.30939	0.00244801	0.00193876	0.000509244	0.000936309	5.69153	0.00266179	0.00222789	0.000433901
0.000937899	5.53549	0.00261707	0.0021074	0.000509667	0.000924317	5.40673	0.002529	0.00200224	0.000526764	0.000934328	5.43337	0.00256532	0.00203036	0.000534958	0.000910738	5.3169	0.00245502	0.00194425	0.000510772	0.000937668	5.70473	0.00266953	0.00223823	0.000431299
0.000939259	5.54235	0.0026246	0.00211263	0.000511971	0.000925656	5.41428	0.00253625	0.00200784	0.000528414	0.000935681	5.44285	0.00257268	0.00203745	0.000535227	0.000912059	5.32454	0.00246205	0.00194985	0.000512201	0.000939026	5.71746	0.00267729	0.00224824	0.000429055
0.000940619	5.54906	0.00263214	0.00211775	0.000514395	0.000926996	5.42177	0.00254351	0.00201339	0.000530112	0.000937034	5.4526	0.00258005	0.00204477	0.000535287	0.000913379	5.33235	0.00246908	0.00195557	0.000513513	0.000940385	5.72969	0.00268507	0.00225787	0.000427203
0.000941979	5.55566	0.00263969	0.00212279	0.000516901	0.000928335	5.42921	0.00255077	0.00201893	0.000531843	0.000938388	5.46263	0.00258744	0.0020523	0.000535143	0.000914699	5.34036	0.00247613	0.00196145	0.000514682	0.000941744	5.74138	0.00269286	0.00226709	0.000425775
0.000943338	5.56222	0.00264725	0.0021278	0.000519448	0.000929675	5.43665	0.00255805	0.00202446	0.000533588	0.000939741	5.47293	0.00259484	0.00206004	0.000534799	0.000916019	5.3486	0.00248318	0.0019675	0.000515682	0.000943103	5.75251	0.00270067	0.00227588	0.000424792
0.000944698	5.56877	0.00265482	0.00213282	0.000521999	0.000931014	5.44411	0.00256534	0.00203002	0.000535313	0.000941094	5.48347	0.00260225	0.00206798	0.00053427	0.00091734	5.3571	0.00249025	0.00197376	0.000516489	0.000944462	5.76304	0.0027085	0.00228422	0.000424274
0.000946058	5.57537	0.0026624	0.00213788	0.000524516	0.000932353	5.45165	0.00257263	0.00203565	0.000536984	0.000942447	5.49422	0.00260968	0.0020761	0.000533576	0.00091866	5.36589	0.00249733	0.00198024	0.000517085	0.00094582	5.77297	0.00271633	0.0022921	0.000424233
0.000947418	5.58207	0.00266998	0.00214302	0.000526958	0.000933693	5.45931	0.00257994	0.00204138	0.000538563	0.0009438	5.50517	0.00261712	0.00208438	0.000532742	0.00091998	5.37499	0.00250442	0.00198697	0.000517454	0.000947179	5.7823	0.00272419	0.00229952	0.000424667
0.000948777	5.58892	0.00267758	0.00214829	0.00052929	0.000935032	5.46715	0.00258726	0.00204724	0.000540018	0.000945154	5.51625	0.00262458	0.00209278	0.000531799	0.0009213	5.38441	0.00251152	0.00199394	0.000517582	0.000948538	5.79105	0.00273205	0.00230648	0.000425568
0.000950137	5.59597	0.00268518	0.0021537	0.000531478	0.000936371	5.47519	0.00259459	0.00205326	0.00054132	0.000946507	5.52743	0.00263205	0.00210127	0.000530779	0.000922621	5.39417	0.00251864	0.00200118	0.000517462	0.000949897	5.79922	0.00273992	0.00231299	0.000426928
0.000951497	5.60324	0.00269279	0.0021593	0.000533491	0.000937711	5.48347	0.00260192	0.00205948	0.000542443	0.00094786	5.53866	0.00263954	0.00210982	0.000529717	0.000923941	5.40427	0.00252577	0.00200868	0.00051709	0.000951256	5.80684	0.00274781	0.00231908	0.000428729
0.000952857	5.61078	0.00270042	0.00216512	0.000535298	0.00093905	5.49202	0.00260927	0.00206591	0.000543362	0.000949213	5.5499	0.00264704	0.00211839	0.000528644	0.000925261	5.41471	0.00253291	0.00201644	0.000516466	0.000952615	5.81394	0.0027557	0.00232475	0.000430949
0.000954216	5.61862	0.00270805	0.00217118	0.000536874	0.00094039	5.50088	0.00261664	0.00207258	0.000544058	0.000950566	5.56112	0.00265456	0.00212696	0.00052759	0.000926581	5.42546	0.00254006	0.00202446	0.000515603	0.000953973	5.82054	0.00276361	0.00233003	0.000433577
0.000955576	5.6268	0.0027157	0.0021775	0.000538195	0.000941729	5.51004	0.00262401	0.00207949	0.000544524	0.000951919	5.57226	0.00266209	0.0021355	0.000526591	0.000927902	5.43651	0.00254723	0.00203271	0.000514521	0.000955332	5.82664	0.00277152	0.00233492	0.000436603
0.000956936	5.63534	0.00272335	0.00218412	0.000539239	0.000943068	5.51951	0.0026314	0.00208664	0.000544752	0.000953273	5.5833	0.00266964	0.00214396	0.000525672	0.000929222	5.44781	0.00255442	0.00204117	0.000513247	0.000956691	5.83227	0.00277944	0.00233943	0.000440012
0.000958295	5.64426	0.00273102	0.00219104	0.000539986	0.000944408	5.52931	0.0026388	0.00209406	0.000544737	0.000954626	5.59419	0.0026772	0.00215233	0.000524865	0.000930542	5.45932	0.00256162	0.00204981	0.000511813	0.00095805	5.83745	0.00278737	0.00234359	0.00044378
0.000959655	5.65359	0.0027387	0.00219828	0.000540421	0.000945747	5.53941	0.00264621	0.00210172	0.000544489	0.000955979	5.60489	0.00268478	0.00216057	0.000524201	0.000931862	5.471	0.00256884	0.00205859	0.000510248	0.000959409	5.84222	0.00279531	0.00234742	0.000447884
0.000961015	5.66333	0.0027464	0.00220587	0.000540533	0.000947087	5.54981	0.00265363	0.00210962	0.00054402	0.000957332	5.61536	0.00269237	0.00216866	0.000523711	0.000933183	5.48281	0.00257607	0.00206748	0.000508583	0.000960768	5.84661	0.00280325	0.00235096	0.000452293
0.000962375	5.67348	0.00275411	0.00221378	0.000540326	0.000948426	5.56047	0.00266108	0.00211773	0.000543346	0.000958685	5.62558	0.00269997	0.00217656	0.000523414	0.000934503	5.4947	0.00258331	0.00207646	0.000506849	0.000962126	5.85068	0.0028112	0.00235423	0.000456967
0.000963734	5.68402	0.00276183	0.00222202	0.000539812	0.000949765	5.57138	0.00266853	0.00212604	0.000542488	0.000960038	5.63552	0.00270759	0.00218425	0.000523336	0.000935823	5.50665	0.00259057	0.0020855	0.000505077	0.000963485	5.85447	0.00281915	0.00235728	0.00046187
0.000965094	5.69493	0.00276956	0.00223055	0.000539009	0.000951105	5.58249	0.002676	0.00213453	0.000541469	0.000961392	5.64515	0.00271522	0.00219173	0.000523493	0.000937143	5.51859	0.00259785	0.00209455	0.000503299	0.000964844	5.85804	0.00282711	0.00236016	0.000466949
0.000966454	5.70618	0.00277732	0.00223938	0.00053794	0.000952444	5.59377	0.00268348	0.00214317	0.000540319	0.000962745	5.65447	0.00272287	0.00219897	0.0005239	0.000938464	5.53049	0.00260515	0.0021036	0.000501546	0.000966203	5.86146	0.00283507	0.00236291	0.000472161
0.000967814	5.71775	0.00278508	0.00224846	0.000536622	0.000953783	5.60518	0.00269098	0.00215192	0.000539066	0.000964098	5.66345	0.00273053	0.00220596	0.000524568	0.000939784	5.54232	0.00261246	0.00211261	0.000499851	0.000967562	5.86478	0.00284304	0.00236558	0.000477451
0.000969173	5.72957	0.00279286	0.00225777	0.000535097	0.000955123	5.61668	0.0026985	0.00216076	0.000537738	0.000965451	5.67207	0.0027382	0.00221268	0.000525516	0.000941104	5.55402	0.00261978	0.00212154	0.000498244	0.000968921	5.86806	0.00285101	0.00236824	0.000482772
0.000970533	5.74158	0.00280066	0.00226725	0.000533416	0.000956462	5.62824	0.00270603	0.00216967	0.000536364	0.000966804	5.68033	0.00274588	0.00221913	0.000526747	0.000942424	5.56557	0.00262712	0.00213037	0.000496755	0.000970279	5.87137	0.00285898	0.00237091	0.000488076
0.000971893	5.75374	0.00280848	0.00227686	0.000531622	0.000957802	5.63982	0.00271358	0.0021786	0.000534979	0.000968158	5.68822	0.00275357	0.0022253	0.000528268	0.000943745	5.57692	0.00263448	0.00213907	0.000495409	0.000971638	5.87477	0.00286696	0.00237365	0.000493314
0.000973253	5.76594	0.00281631	0.00228653	0.000529786	0.000959141	5.65135	0.00272114	0.00218752	0.000533618	0.000969511	5.69575	0.00276127	0.00223119	0.00053008	0.000945065	5.58806	0.00264185	0.00214762	0.000494229	0.000972997	5.8783	0.00287495	0.00237651	0.000498443
0.000974612	5.77812	0.00282416	0.00229619	0.000527968	0.00096048	5.66282	0.00272872	0.0021964	0.000532312	0.000970864	5.7029	0.00276898	0.0022368	0.00053218	0.000946385	5.59894	0.00264923	0.00215599	0.000493238	0.000974356	5.88201	0.00288294	0.00237951	0.000503428
0.000975972	5.79019	0.00283202	0.0023058	0.000526228	0.00096182	5.67416	0.00273631	0.00220521	0.000531099	0.000972217	5.70971	0.00277671	0.00224215	0.000534558	0.000947705	5.60956	0.00265663	0.00216418	0.000492456	0.000975715	5.88596	0.00289093	0.0023827	0.000508234
0.000977332	5.80209	0.00283991	0.00231529	0.000524618	0.000963159	5.68533	0.00274392	0.0022139	0.000530013	0.00097357	5.71617	0.00278444	0.00224722	0.000537213	0.000949026	5.61987	0.00266404	0.00217214	0.000491901	0.000977074	5.89017	0.00289894	0.00238612	0.000512819
0.000978692	5.81378	0.0028478	0.00232462	0.000523181	0.000964499	5.6963	0.00275154	0.00222246	0.000529082	0.000974923	5.7223	0.00279218	0.00225205	0.000540129	0.000950346	5.62987	0.00267147	0.00217988	0.000491593	0.000978432	5.89467	0.00290694	0.00238977	0.000517177
0.000980051	5.82518	0.00285572	0.00233375	0.000521964	0.000965838	5.70703	0.00275917	0.00223084	0.000528337	0.000976277	5.72813	0.00279992	0.00225664	0.000543286	0.000951666	5.63953	0.00267891	0.00218736	0.000491546	0.000979791	5.89948	0.00291496	0.00239366	0.000521294
0.000981411	5.83626	0.00286364	0.00234264	0.000521008	0.000967178	5.71749	0.00276683	0.00223902	0.000527808	0.00097763	5.73369	0.00280768	0.00226101	0.000546663	0.000952987	5.64883	0.00268636	0.00219459	0.000491772	0.00098115	5.90459	0.00292298	0.00239781	0.000525165
0.000982771	5.84697	0.00287159	0.00235124	0.000520349	0.000968517	5.72763	0.00277449	0.00224697	0.000527523	0.000978983	5.73901	0.00281544	0.00226521	0.000550228	0.000954307	5.65778	0.00269383	0.00220155	0.000492279	0.000982509	5.91	0.002931	0.00240221	0.000528791
0.000984131	5.85727	0.00287955	0.00235953	0.000520012	0.000969856	5.73744	0.00278217	0.00225467	0.000527496	0.000980336	5.74411	0.00282321	0.00226924	0.000553965	0.000955627	5.66636	0.0027013	0.00220823	0.000493074	0.000983868	5.9157	0.00293904	0.00240685	0.000532192
0.00098549	5.86715	0.00288752	0.0023675	0.000520013	0.000971196	5.74691	0.00278986	0.00226212	0.00052774	0.000981689	5.74905	0.00283099	0.00227315	0.000557835	0.000956947	5.67455	0.00270879	0.00221462	0.00049417	0.000985227	5.92166	0.00294708	0.0024117	0.000535383
0.00098685	5.87659	0.0028955	0.00237513	0.000520373	0.000972535	5.75601	0.00279756	0.00226929	0.000528268	0.000983043	5.75387	0.00283877	0.00227697	0.000561803	0.000958268	5.68236	0.00271628	0.00222072	0.000495567	0.000986586	5.92785	0.00295513	0.00241674	0.00053839
0.00098821	5.88557	0.0029035	0.00238239	0.000521111	0.000973875	5.76477	0.00280528	0.0022762	0.000529076	0.000984396	5.75863	0.00284656	0.00228073	0.00056583	0.000959588	5.68979	0.00272379	0.00222653	0.000497266	0.000987944	5.93424	0.00296319	0.00242196	0.000541233
0.00098957	5.89406	0.00291151	0.00238927	0.000522238	0.000975214	5.77318	0.00281301	0.00228285	0.000530158	0.000985749	5.76335	0.00285435	0.00228447	0.000569885	0.000960908	5.69683	0.00273131	0.00223204	0.000499268	0.000989303	5.94081	0.00297126	0.00242732	0.000543937
0.000990929	5.90207	0.00291953	0.00239577	0.000523757	0.000976553	5.78124	0.00282074	0.00228923	0.000531513	0.000987102	5.76805	0.00286216	0.0022882	0.000573954	0.000962228	5.70351	0.00273883	0.00223728	0.000501558	0.000990662	5.94752	0.00297933	0.0024328	0.000546531
0.000992289	5.90961	0.00292756	0.00240189	0.000525668	0.000977893	5.78895	0.00282849	0.00229534	0.000533157	0.000988455	5.77279	0.00286996	0.00229196	0.000578005	0.000963549	5.70985	0.00274637	0.00224225	0.000504117	0.000992021	5.95433	0.00298742	0.00243838	0.000549043
0.000993649	5.91666	0.0029356	0.00240762	0.000527974	0.000979232	5.7963	0.00283625	0.00230117	0.000535081	0.000989809	5.77758	0.00287778	0.00229577	0.000582013	0.000964869	5.71585	0.00275391	0.00224697	0.000506941	0.00099338	5.96122	0.00299552	0.00244403	0.000551492
0.000995009	5.92323	0.00294365	0.00241298	0.000530671	0.000980572	5.80329	0.00284402	0.00230673	0.000537294	0.000991162	5.78246	0.0028856	0.00229964	0.000585956	0.000966189	5.72153	0.00276146	0.00225144	0.000510026	0.000994739	5.96817	0.00300362	0.00244973	0.000553895
0.000996368	5.92934	0.00295171	0.00241795	0.000533753	0.000981911	5.80994	0.0028518	0.00231201	0.000539783	0.000992515	5.78745	0.00289343	0.00230361	0.000589815	0.000967509	5.7269	0.00276902	0.00225566	0.000513356	0.000996097	5.97515	0.00301174	0.00245546	0.000556276
0.000997728	5.93498	0.00295977	0.00242256	0.000537216	0.00098325	5.81626	0.00285958	0.00231705	0.000542537	0.000993868	5.79257	0.00290126	0.0023077	0.000593566	0.00096883	5.73198	0.00277658	0.00225967	0.000516912	0.000997456	5.98213	0.00301986	0.0024612	0.000558657
0.000999088	5.94017	0.00296785	0.00242679	0.000541052	0.00098459	5.82226	0.00286738	0.00232183	0.000545547	0.000995221	5.79786	0.00290911	0.00231191	0.000597197	0.00097015	5.73683	0.00278415	0.00226349	0.000520662	0.000998815	5.98912	0.00302799	0.00246695	0.00056104
0.00100045	5.94493	0.00297593	0.00243068	0.000545241	0.000985929	5.82797	0.00287518	0.00232638	0.000548797	0.000996575	5.80333	0.00291696	0.00231627	0.000600683	0.00097147	5.74146	0.00279173	0.00226715	0.00052458	0.00100017	5.9961	0.00303614	0.00247271	0.00056343
0.00100181	5.94928	0.00298401	0.00243425	0.000549766	0.000987269	5.8334	0.00288299	0.00233072	0.000552267	0.000997928	5.80899	0.00292481	0.00232079	0.000604018	0.000972791	5.74591	0.00279931	0.00227067	0.000528645	0.00100153	6.00306	0.00304429	0.00247846	0.000565831
0.00100317	5.95326	0.0029921	0.00243751	0.000554598	0.000988608	5.83858	0.00289081	0.00233487	0.000555941	0.000999281	5.81486	0.00293268	0.00232549	0.000607191	0.000974111	5.75022	0.0028069	0.00227407	0.000532832	0.00100289	6.01002	0.00305245	0.00248421	0.000568246
0.00100453	5.95693	0.0030002	0.00244051	0.000559696	0.000989947	5.84355	0.00289863	0.00233884	0.000559787	0.00100063	5.82094	0.00294055	0.00233036	0.000610192	0.000975431	5.75442	0.0028145	0.0022774	0.000537102	0.00100425	6.01697	0.00306062	0.00248995	0.000570672
0.00100589	5.96032	0.0030083	0.00244329	0.000565017	0.000991287	5.84835	0.00290646	0.00234269	0.000563772	0.00100199	5.82726	0.00294843	0.00233542	0.000613015	0.000976751	5.75856	0.0028221	0.00228068	0.00054142	0.00100561	6.02391	0.0030688	0.0024957	0.000573101
[truncated: 10,024 more rows]

## Sheet: Fig 10 data
0°	0.519745	0.0357834	0.555528
30°	0.49062	0.0200107	0.51063
45°	0.287911	0.0549653	0.342877
60°	0.400644	0.0163194	0.416964
90°	0.597893	0.028244	0.626137

## Sheet: Fig 11 data
0°	0.06885
30°	0.04079
45°	0.19091
60°	0.04073
90°	0.04724

## Sheet: Fig 12 data
0°			30°			45°			60°			90°
[truncated: 10,763 more rows]

[truncated: 2 more sheets: Fig 13 data, Fig 14 data]
