# Supplementary material for: Mechanical characteristics and energy evolution of rock with circular hole defects
Source: PLoS One. 2023 Dec 8;18(12):e0295675. doi: 10.1371/journal.pone.0295675 (PMC10707678; doi:10.1371/journal.pone.0295675)
Supplement: S2 File — (ZIP) [file pone.0295675.s002.zip]

Archive with 4 entries (3 files):
- Supporting Information/Acoustic emission data.xlsx
- Supporting Information/Fitting curves data of damage model.xlsx
- Supporting Information/Stress-strain curves data.xlsx
- Supporting Information/
