# Supplementary material for: Mechanical characteristics and energy evolution of rock with circular hole defects
Source: PLoS One. 2023 Dec 8;18(12):e0295675. doi: 10.1371/journal.pone.0295675 (PMC10707678; doi:10.1371/journal.pone.0295675)
Supplement: S2 File — (ZIP) [file pone.0295675.s002.zip › Supporting Information/Acoustic emission data.xlsx]

## Sheet: Sheet1
0°		30°		45°		60°		90°
Step	Y-Axis	Step	Y-Axis	Step	Y-Axis	Step	Y-Axis	Step	Y-Axis
13800	0	17500	0	16100	0	13700	0	17340	0
13800	0	17500	0	16100	0	13800	0	17350	0
13800	0	17500	0	16100	0	13800	0	17360	0
13800	0	17500	0	16100	0	13800	0	17370	0
13900	0	17500	0	16100	0	13800	0	17380	0
13900	0	17500	0	16200	0	13800	0	17390	0
13900	0	17500	0	16200	0	13800	0	17400	0
13900	0	17500	0	16200	0	13800	0	17410	0
13900	0	17500	0	16200	0	13800	0	17420	0
13900	0	17600	0	16200	0	13800	0	17430	0
13900	0	17600	0	16200	0	13800	0	17440	0
13900	0	17600	0	16200	0	13900	0	17450	0
13900	0	17600	0	16200	0	13900	0	17460	0
13900	0	17600	0	16200	0	13900	0	17470	0
14000	0	17600	0	16200	0	13900	0	17480	0
14000	0	17600	0	16300	0	13900	0	17490	0
14000	0	17600	0	16300	0	13900	0	17500	0
14000	0	17600	0	16300	0	13900	0	17510	0
14000	0	17600	0	16300	0	13900	0	17520	0
14000	0	17700	0	16300	0	13900	0	17530	0
14000	0	17700	0	16300	0	13900	0	17540	0
14000	0	17700	0	16300	0	14000	0	17550	0
14000	0	17700	0	16300	0	14000	0	17560	0
14000	0	17700	0	16300	0	14000	0	17570	0
14100	0	17700	0	16300	0	14000	0	17580	0
14100	0	17700	0	16400	0	14000	0	17590	0
14100	0	17700	0	16400	0	14000	0	17600	0
14100	0	17700	0	16400	0	14000	0	17610	0
14100	0	17700	0	16400	0	14000	0	17620	0
14100	0	17800	0	16400	0	14000	0	17630	0
14100	0	17800	0	16400	0	14000	0	17640	0
14100	0	17800	0	16400	0	14100	0	17650	0
14100	0	17800	0	16400	0	14100	0	17660	0
14100	0	17800	0	16400	0	14100	0	17670	0
14200	0	17800	0	16400	0	14100	0	17680	0
14200	0	17800	0	16500	0	14100	0	17690	0
14200	0	17800	0	16500	0	14100	0	17700	0
14200	0	17800	0	16500	0	14100	0	17710	0
14200	0	17800	0	16500	0	14100	0	17720	0
14200	0	17900	0	16500	0	14100	0	17730	0
14200	0	17900	0	16500	0	14100	0	17740	0
14200	0	17900	0	16500	0	14200	0	17750	0
14200	0	17900	0	16500	0	14200	0	17760	0
14200	0	17900	0	16500	0	14200	0	17770	0
14300	0	17900	0	16500	0	14200	0	17780	0
14300	0	17900	0	16600	0	14200	0	17790	0
14300	0	17900	0	16600	0	14200	0	17800	0
14300	0	17900	0	16600	0	14200	0	17810	0
14300	0	17900	0	16600	0	14200	0	17820	0
14300	0	18000	0	16600	0	14200	0	17830	0
14300	0	18000	0	16600	0	14200	0	17840	0
14300	0	18000	0	16600	0	14300	0	17850	0
14300	0	18000	0	16600	0	14300	0	17860	0
14300	0	18000	0	16600	0	14300	0	17870	0
14400	0	18000	0	16600	0	14300	0	17880	0
14400	0	18000	0	16700	0	14300	0	17890	0
14400	0	18000	0	16700	0	14300	0	17900	0
14400	0	18000	0	16700	0	14300	0	17910	0
14400	0	18000	0	16700	0	14300	0	17920	0
14400	0	18100	0	16700	0	14300	0	17930	0
14400	0	18100	0	16700	0	14300	0	17940	0
14400	0	18100	0	16700	0	14400	0	17950	0
14400	0	18100	0	16700	0	14400	0	17960	0
14400	0	18100	0	16700	0	14400	0	17970	0
14500	0	18100	0	16700	0	14400	0	17980	0
14500	0	18100	0	16800	0	14400	0	17990	0
14500	0	18100	0	16800	0	14400	0	18000	0
14500	0	18100	0	16800	0	14400	0	18010	0
14500	0	18100	0	16800	0	14400	0	18020	0
14500	0	18200	0	16800	0	14400	0	18030	0
14500	0	18200	0	16800	0	14400	0	18040	0
14500	0	18200	0	16800	0	14500	0	18050	0
14500	0	18200	0	16800	0	14500	0	18060	0
14500	0	18200	0	16800	0	14500	0	18070	0
14600	0	18200	0	16800	0	14500	0	18080	0
14600	0	18200	0	16900	0	14500	0	18090	0
14600	0	18200	0	16900	0	14500	0	18100	0
14600	0	18200	0	16900	0	14500	0	18110	0
14600	0	18200	0	16900	0	14500	0	18120	0
14600	0	18300	0	16900	0	14500	0	18130	0
14600	0	18300	0	16900	0	14500	0	18140	0
14600	0	18300	0	16900	0	14600	0	18150	0
14600	0	18300	0	16900	0	14600	0	18160	0
14600	0	18300	0	16900	0	14600	0	18170	0
14700	0	18300	0	16900	0	14600	0	18180	0
14700	0	18300	0	17000	0	14600	0	18190	0
14700	0	18300	0	17000	0	14600	0	18200	0
14700	0	18300	0	17000	0	14600	0	18210	0
14700	0	18300	0	17000	0	14600	0	18220	0
14700	0	18400	0	17000	0	14600	0	18230	0
14700	0	18400	0	17000	0	14600	0	18240	0
14700	0	18400	0	17000	0	14700	0	18250	0
14700	0	18400	0	17000	0	14700	0	18260	0
14700	0	18400	0	17000	0	14700	0	18270	0
14800	0	18400	0	17000	0	14700	0	18280	0
14800	0	18400	0	17100	0	14700	0	18290	0
14800	0	18400	0	17100	0	14700	0	18300	0
14800	0	18400	0	17100	0	14700	0	18310	0
14800	0	18400	0	17100	0	14700	0	18320	0
14800	0	18500	0	17100	0	14700	0	18330	0
14800	0	18500	0	17100	0	14700	0	18340	0
14800	0	18500	0	17100	0	14800	0	18350	0
14800	0	18500	0	17100	0	14800	0	18360	0
14800	0	18500	0	17100	0	14800	0	18370	0
14900	0	18500	0	17100	0	14800	0	18380	0
14900	0	18500	0	17200	0	14800	0	18390	0
14900	0	18500	0	17200	0	14800	0	18400	0
14900	0	18500	0	17200	0	14800	0	18410	0
14900	0	18500	0	17200	0	14800	0	18420	0
14900	0	18600	0	17200	0	14800	0	18430	0
14900	0	18600	0	17200	0	14800	0	18440	0
14900	0	18600	0	17200	0	14900	0	18450	0
14900	0	18600	0	17200	0	14900	0	18460	0
14900	0	18600	0	17200	0	14900	0	18470	0
15000	0	18600	0	17200	0	14900	0	18480	0
15000	0	18600	0	17300	0	14900	0	18490	0
15000	0	18600	0	17300	0	14900	0	18500	0
15000	0	18600	0	17300	0	14900	0	18510	0
15000	0	18600	0	17300	0	14900	0	18520	0
15000	0	18700	0	17300	0	14900	0	18530	0
15000	0	18700	0	17300	0	14900	0	18540	0
15000	0	18700	0	17300	0	15000	0	18550	0
15000	0	18700	0	17300	0	15000	0	18560	0
15000	0	18700	0	17300	0	15000	0	18570	0
15100	0	18700	0	17300	0	15000	0	18580	0
15100	0	18700	0	17400	0	15000	0	18590	0
15100	0	18700	0	17400	0	15000	0	18600	0
15100	0	18700	0	17400	0	15000	0	18610	0
15100	0	18700	0	17400	0	15000	0	18620	0
15100	0	18800	0	17400	0	15000	0	18630	0
15100	0	18800	0	17400	0	15000	0	18640	0
15100	0	18800	0	17400	0	15100	0	18650	0
15100	0	18800	0	17400	0	15100	0	18660	0
15100	0	18800	0	17400	0	15100	0	18670	0
15200	0	18800	0	17400	0	15100	0	18680	0
15200	0	18800	0	17500	0	15100	0	18690	0
15200	0	18800	0	17500	0	15100	0	18700	0
15200	0	18800	0	17500	0	15100	0	18710	0
15200	0	18800	0	17500	0	15100	0	18720	0
15200	0	18900	0	17500	0	15100	0	18730	0
15200	0	18900	0	17500	0	15100	0	18740	0
15200	0	18900	0	17500	0	15200	0	18750	0
15200	0	18900	0	17500	0	15200	0	18760	0
15200	0	18900	0	17500	0	15200	0	18770	0
15300	0	18900	0	17500	0	15200	0	18780	0
15300	0	18900	0	17600	0	15200	0	18790	0
15300	0	18900	0	17600	0	15200	0	18800	0
15300	0	18900	0	17600	0	15200	0	18810	0
15300	0	18900	0	17600	0	15200	0	18820	0
15300	0	19000	0	17600	0	15200	0	18830	0
15300	0	19000	0	17600	0	15200	0	18840	0
15300	0	19000	0	17600	0	15300	0	18850	0
15300	0	19000	0	17600	0	15300	0	18860	0
15300	0	19000	0	17600	0	15300	0	18870	0
15400	0	19000	0	17600	0	15300	0	18880	0
15400	0	19000	0	17700	0	15300	0	18890	0
15400	0	19000	0	17700	0	15300	0	18900	0
15400	0	19000	0	17700	0	15300	0	18910	0
15400	0	19000	0	17700	0	15300	0	18920	0
15400	0	19100	0	17700	0	15300	0	18930	0
15400	0	19100	0	17700	0	15300	0	18940	0
15400	0	19100	0	17700	0	15400	0	18950	0
15400	0	19100	0	17700	0	15400	0	18960	0
15400	0	19100	0	17700	0	15400	0	18970	0
15500	0	19100	0	17700	0	15400	0	18980	0
15500	0	19100	0	17800	0	15400	0	18990	0
15500	0	19100	0	17800	0	15400	0	19000	0
15500	0	19100	0	17800	0	15400	0	19010	0
15500	0	19100	0	17800	0	15400	0	19020	0
15500	0	19200	0	17800	0	15400	0	19030	0
15500	0	19200	0	17800	0	15400	0	19040	0
15500	0	19200	0	17800	0	15500	0	19050	0
15500	0	19200	0	17800	0	15500	0	19060	0
15500	0	19200	0	17800	0	15500	0	19070	0
15600	0	19200	0	17800	0	15500	0	19080	0
15600	0	19200	0	17900	0	15500	0	19090	0
15600	0	19200	0	17900	0	15500	0	19100	0
15600	0	19200	0	17900	0	15500	0	19110	0
15600	0	19200	0	17900	0	15500	0	19120	0
15600	0	19300	0	17900	0	15500	0	19130	0
15600	0	19300	0	17900	0	15500	0	19140	0
15600	0	19300	0	17900	0	15600	0	19150	0
15600	0	19300	0	17900	0	15600	0	19160	0
15600	0	19300	0	17900	0	15600	0	19170	0
15700	0	19300	0	17900	0	15600	0	19180	0
15700	0	19300	0	18000	0	15600	0	19190	0
15700	0	19300	0	18000	0	15600	0	19200	0
15700	0	19300	0	18000	0	15600	0	19210	0
15700	0	19300	0	18000	0	15600	0	19220	0
15700	0	19400	0	18000	0	15600	0	19230	0
15700	0	19400	0	18000	0	15600	0	19240	0
15700	0	19400	0	18000	0	15700	0	19250	0
15700	0	19400	0	18000	0	15700	0	19260	0
15700	0	19400	0	18000	0	15700	0	19270	0
15800	0	19400	0	18000	0	15700	0	19280	0
15800	0	19400	0	18100	0	15700	0	19290	0
15800	0	19400	0	18100	0	15700	0	19300	0
15800	0	19400	0	18100	0	15700	0	19310	0
15800	0	19400	0	18100	0	15700	0	19320	0
15800	0	19500	0	18100	0	15700	0	19330	0
15800	0	19500	0	18100	0	15700	0	19340	0
15800	0	19500	0	18100	0	15800	0	19350	0
15800	0	19500	0	18100	0	15800	0	19360	0
15800	0	19500	0	18100	0	15800	0	19370	0
15900	0	19500	0	18100	0	15800	0	19380	0
15900	0	19500	0	18200	0	15800	0	19390	0
15900	0	19500	0	18200	0	15800	0	19400	0
15900	0	19500	0	18200	0	15800	0	19410	0
15900	0	19500	0	18200	0	15800	0	19420	0
15900	0	19600	0	18200	0	15800	0	19430	0
15900	0	19600	0	18200	0	15800	0	19440	0
15900	0	19600	0	18200	0	15900	0	19450	0
15900	0	19600	0	18200	0	15900	0	19460	0
15900	0	19600	0	18200	0	15900	0	19470	0
16000	0	19600	0	18200	0	15900	0	19480	0
16000	0	19600	0	18300	0	15900	0	19490	0
16000	0	19600	0	18300	0	15900	0	19500	0
16000	0	19600	0	18300	0	15900	0	19510	0
16000	0	19600	0	18300	0	15900	0	19520	0
16000	0	19700	0	18300	0	15900	0	19530	0
16000	0	19700	0	18300	0	15900	0	19540	0
16000	0	19700	0	18300	0	16000	0	19550	0
16000	0	19700	0	18300	0	16000	0	19560	0
16000	0	19700	0	18300	0	16000	0	19570	0
16100	0	19700	0	18300	0	16000	0	19580	0
16100	0	19700	0	18400	0	16000	0	19590	0
16100	0	19700	0	18400	0	16000	0	19600	0
16100	0	19700	0	18400	0	16000	0	19610	0
16100	0	19700	0	18400	0	16000	0	19620	0
16100	0	19800	0	18400	0	16000	0	19630	0
16100	0	19800	0	18400	0	16000	0	19640	0
16100	0	19800	0	18400	0	16100	0	19650	0
16100	0	19800	0	18400	0	16100	0	19660	0
16100	0	19800	0	18400	0	16100	0	19670	0
16200	0	19800	0	18400	0	16100	0	19680	0
16200	0	19800	0	18500	0	16100	0	19690	0
16200	0	19800	0	18500	0	16100	0	19700	0
16200	0	19800	0	18500	0	16100	0	19710	0
16200	0	19800	0	18500	0	16100	0	19720	0
16200	0	19900	0	18500	0	16100	0	19730	0
16200	0	19900	0	18500	0	16100	0	19740	0
16200	0	19900	0	18500	0	16200	0	19750	0
16200	0	19900	0	18500	0	16200	0	19760	0
16200	0	19900	0	18500	0	16200	0	19770	0
16300	0	19900	0	18500	0	16200	0	19780	0
16300	0	19900	0	18600	0	16200	0	19790	0
16300	0	19900	0	18600	0	16200	0	19800	0
16300	0	19900	0	18600	0	16200	0	19810	0
16300	0	19900	0	18600	0	16200	0	19820	0
16300	0	20000	0	18600	0	16200	0	19830	0
16300	0	20000	0	18600	0	16200	0	19840	0
16300	0	20000	0	18600	0	16300	0	19850	0
16300	0	20000	0	18600	0	16300	0	19860	0
16300	0	20000	0	18600	0	16300	0	19870	0
16400	0	20000	0	18600	0	16300	0	19880	0
16400	0	20000	0	18700	0	16300	0	19890	0
16400	0	20000	0	18700	0	16300	0	19900	0
16400	0	20000	0	18700	0	16300	0	19910	0
16400	0	20000	0	18700	0	16300	0	19920	0
16400	0	20100	0	18700	0	16300	0	19930	0
16400	0	20100	0	18700	0	16300	0	19940	0
16400	0	20100	0	18700	0	16400	0	19950	0
16400	0	20100	0	18700	0	16400	0	19960	0
16400	0	20100	0	18700	0	16400	0	19970	0
16500	0	20100	0	18700	0	16400	0	19980	0
16500	0	20100	0	18800	0	16400	0	19990	0
16500	0	20100	0	18800	0	16400	0	20000	0
16500	0	20100	0	18800	0	16400	0	20010	0
16500	0	20100	0	18800	0	16400	0	20020	0
16500	0	20200	0	18800	0	16400	0	20030	0
16500	0	20200	0	18800	0	16400	0	20040	0
16500	0	20200	0	18800	0	16500	0	20050	0
16500	0	20200	0	18800	0	16500	0	20060	0
16500	0	20200	0	18800	0	16500	0	20070	0
16600	0	20200	0	18800	0	16500	0	20080	0
16600	0	20200	0	18900	0	16500	0	20090	0
16600	0	20200	0	18900	0	16500	0	20100	0
16600	0	20200	0	18900	0	16500	0	20110	0
16600	0	20200	0	18900	0	16500	0	20120	0
16600	0	20300	0	18900	0	16500	0	20130	0
16600	0	20300	0	18900	0	16500	0	20140	0
16600	0	20300	0	18900	0	16600	0	20150	0
16600	0	20300	0	18900	0	16600	0	20160	0
16600	0	20300	0	18900	0	16600	0	20170	0
16700	0	20300	0	18900	0	16600	0	20180	0
16700	0	20300	0	19000	0	16600	0	20190	0
16700	0	20300	0	19000	0	16600	0	20200	0
16700	0	20300	0	19000	0	16600	0	20210	0
16700	0	20300	0	19000	0	16600	0	20220	0
16700	0	20400	0	19000	0	16600	0	20230	0
16700	0	20400	0	19000	0	16600	0	20240	0
16700	0	20400	0	19000	0	16700	0	20250	0
16700	0	20400	0	19000	0	16700	0	20260	0
16700	0	20400	0	19000	0	16700	0	20270	0
16800	0	20400	0	19000	0	16700	0	20280	0
16800	0	20400	0	19100	0	16700	0	20290	0
16800	0	20400	0	19100	0	16700	0	20300	0
16800	0	20400	0	19100	0	16700	0	20310	0
16800	0	20400	0	19100	0	16700	0	20320	0
16800	0	20500	0	19100	0	16700	0	20330	0
16800	0	20500	0	19100	0	16700	0	20340	0
16800	0	20500	0	19100	0	16800	0	20350	0
16800	0	20500	0	19100	0	16800	0	20360	0
16800	0	20500	0	19100	0	16800	0	20370	0
16900	0	20500	0	19100	0	16800	0	20380	0
16900	0	20500	0	19200	0	16800	0	20390	0
16900	0	20500	0	19200	0	16800	0	20400	0
16900	0	20500	0	19200	0	16800	0	20410	0
16900	0	20500	0	19200	0	16800	0	20420	0
16900	0	20600	0	19200	0	16800	0	20430	0
16900	0	20600	0	19200	0	16800	0	20440	0
16900	0	20600	0	19200	0	16900	0	20450	0
16900	0	20600	0	19200	0	16900	0	20460	0
16900	0	20600	0	19200	0	16900	0	20470	0
17000	0	20600	0	19200	0	16900	0	20480	0
17000	0	20600	0	19300	0	16900	0	20490	0
17000	0	20600	0	19300	0	16900	0	20500	0
17000	0	20600	0	19300	0	16900	0	20510	0
17000	0	20600	0	19300	0	16900	0	20520	0
17000	0	20700	0	19300	0	16900	0	20530	0
17000	0	20700	0	19300	0	16900	0	20540	0
17000	0	20700	0	19300	0	17000	0	20550	0
17000	0	20700	0	19300	0	17000	0	20560	0
17000	0	20700	0	19300	0	17000	0	20570	0
17100	0	20700	0	19300	0	17000	0	20580	0
17100	0	20700	0	19400	0	17000	0	20590	0
17100	0	20700	0	19400	0	17000	0	20600	0
17100	0	20700	0	19400	0	17000	0	20610	0
17100	0	20700	0	19400	0	17000	0	20620	0
17100	0	20800	0	19400	0	17000	0	20630	0
17100	0	20800	0	19400	0	17000	0	20640	0
17100	0	20800	0	19400	0	17100	0	20650	0
17100	0	20800	0	19400	0	17100	0	20660	0
17100	0	20800	0	19400	0	17100	0	20670	0
17200	0	20800	0	19400	0	17100	0	20680	0
17200	0	20800	0	19500	0	17100	0	20690	0
17200	0	20800	0	19500	0	17100	0	20700	0
17200	0	20800	0	19500	0	17100	0	20710	0
17200	0	20800	0	19500	0	17100	0	20720	0
17200	0	20900	0	19500	0	17100	0	20730	0
17200	0	20900	0	19500	0	17100	0	20740	0
17200	0	20900	0	19500	0	17200	0	20750	0
17200	0	20900	0	19500	0	17200	0	20760	0
17200	0	20900	0	19500	0	17200	0	20770	0
17300	0	20900	0	19500	0	17200	0	20780	0
17300	0	20900	0	19600	0	17200	0	20790	0
17300	0	20900	0	19600	0	17200	0	20800	0
17300	0	20900	0	19600	0	17200	0	20810	0
17300	0	20900	0	19600	0	17200	0	20820	0
17300	0	21000	0	19600	0	17200	0	20830	0
17300	0	21000	0	19600	0	17200	0	20840	0
17300	0	21000	0	19600	0	17300	0	20850	0
17300	0	21000	0	19600	0	17300	0	20860	0
17300	0	21000	0	19600	0	17300	0	20870	0
17400	0	21000	0	19600	0	17300	0	20880	0
17400	0	21000	0	19700	0	17300	0	20890	0
17400	0	21000	0	19700	0	17300	0	20900	0
17400	0	21000	0	19700	0	17300	0	20910	0
17400	0	21000	0	19700	0	17300	0	20920	0
17400	0	21100	0	19700	0	17300	0	20930	0
17400	0	21100	0	19700	0	17300	0	20940	0
17400	0	21100	0	19700	0	17400	0	20950	0
17400	0	21100	0	19700	0	17400	0	20960	0
17400	0	21100	0	19700	0	17400	0	20970	0
17500	0	21100	0	19700	0	17400	0	20980	0
17500	0	21100	0	19800	0	17400	0	20990	0
17500	0	21100	0	19800	0	17400	0	21000	0
17500	0	21100	0	19800	0	17400	0	21010	0
17500	0	21100	0	19800	0	17400	0	21020	0
17500	0	21200	0	19800	0	17400	0	21030	0
17500	0	21200	0	19800	0	17400	0	21040	0
17500	0	21200	0	19800	0	17500	0	21050	0
17500	0	21200	0	19800	0	17500	0	21060	0
17500	0	21200	0	19800	0	17500	0	21070	0
17600	0	21200	0	19800	0	17500	0	21080	0
17600	0	21200	0	19900	0	17500	0	21090	0
17600	0	21200	0	19900	0	17500	0	21100	0
17600	0	21200	0	19900	0	17500	0	21110	0
17600	0	21200	0	19900	0	17500	0	21120	0
17600	0	21300	0	19900	0	17500	0	21130	0
17600	0	21300	0	19900	0	17500	0	21140	0
17600	0	21300	0	19900	0	17600	0	21150	0
17600	0	21300	0	19900	0	17600	0	21160	0
17600	0	21300	0	19900	0	17600	0	21170	0
17700	0	21300	0	19900	0	17600	0	21180	0
17700	0	21300	0	20000	0	17600	0	21190	0
17700	0	21300	0	20000	0	17600	0	21200	0
17700	0	21300	0	20000	0	17600	0	21210	0
17700	0	21300	0	20000	0	17600	0	21220	0
17700	0	21400	0	20000	0	17600	0	21230	0
17700	0	21400	0	20000	0	17600	0	21240	0
17700	0	21400	0	20000	0	17700	0	21250	0
17700	0	21400	0	20000	0	17700	0	21260	0
17700	0	21400	0	20000	0	17700	0	21270	0
17800	0	21400	0	20000	0	17700	0	21280	0
17800	0	21400	0	20100	0	17700	0	21290	0
17800	0	21400	0	20100	0	17700	0	21300	0
17800	0	21400	0	20100	0	17700	0	21310	0
17800	0	21400	0	20100	0	17700	0	21320	0
17800	0	21500	0	20100	0	17700	0	21330	0
17800	0	21500	0	20100	0	17700	0	21340	0
17800	0	21500	0	20100	0	17800	0	21350	0
17800	0	21500	0	20100	0	17800	0	21360	0
17800	0	21500	0	20100	0	17800	0	21370	0
17900	0	21500	0	20100	0	17800	0	21380	0
17900	0	21500	0	20200	0	17800	0	21390	0
17900	0	21500	0	20200	0	17800	0	21400	0
17900	0	21500	0	20200	0	17800	0	21410	0
17900	0	21500	0	20200	0	17800	0	21420	0
17900	0	21600	0	20200	0	17800	0	21430	0
17900	0	21600	0	20200	0	17800	0	21440	0
17900	0	21600	0	20200	0	17900	0	21450	0
17900	0	21600	0	20200	0	17900	0	21460	0
17900	0	21600	0	20200	0	17900	0	21470	0
18000	0	21600	0	20200	0	17900	0	21480	0
18000	0	21600	0	20300	0	17900	0	21490	0
18000	0	21600	0	20300	0	17900	0	21500	0
18000	0	21600	0	20300	0	17900	0	21510	0
18000	0	21600	0	20300	0	17900	0	21520	0
18000	0	21700	0	20300	0	17900	0	21530	0
18000	0	21700	0	20300	0	17900	0	21540	0
18000	0	21700	0	20300	0	18000	0	21550	0
18000	0	21700	0	20300	0	18000	0	21560	0
18000	0	21700	0	20300	0	18000	0	21570	0
18100	0	21700	0	20300	0	18000	0	21580	0
18100	0	21700	0	20400	0	18000	0	21590	0
18100	0	21700	0	20400	0	18000	0	21600	0
18100	0	21700	0	20400	0	18000	0	21610	0
18100	0	21700	0	20400	0	18000	0	21620	0
18100	0	21800	0	20400	0	18000	0	21630	0
18100	0	21800	0	20400	0	18000	0	21640	0
18100	0	21800	0	20400	0	18100	0	21650	0
18100	0	21800	0	20400	0	18100	0	21660	0
18100	0	21800	0	20400	0	18100	0	21670	0
18200	0	21800	0	20400	0	18100	0	21680	0
18200	0	21800	0	20500	0	18100	0	21690	0
18200	0	21800	0	20500	0	18100	0	21700	0
18200	0	21800	0	20500	0	18100	0	21710	0
18200	0	21800	0	20500	0	18100	0	21720	0
18200	0	21900	0	20500	0	18100	0	21730	0
18200	0	21900	0	20500	0	18100	0	21740	0
18200	0	21900	0	20500	0	18200	0	21750	0
18200	0	21900	0	20500	0	18200	0	21760	0
18200	0	21900	0	20500	0	18200	0	21770	0
18300	0	21900	0	20500	0	18200	0	21780	0
18300	0	21900	0	20600	0	18200	0	21790	0
18300	0	21900	0	20600	0	18200	0	21800	0
18300	0	21900	0	20600	0	18200	0	21810	0
18300	0	21900	0	20600	0	18200	0	21820	0
18300	0	22000	0	20600	0	18200	0	21830	0
18300	0	22000	0	20600	0	18200	0	21840	0
18300	0	22000	0	20600	0	18300	0	21850	0
18300	0	22000	0	20600	0	18300	0	21860	0
18300	0	22000	0	20600	0	18300	0	21870	0
18400	0	22000	0	20600	0	18300	0	21880	0
18400	0	22000	0	20700	0	18300	0	21890	0
18400	0	22000	0	20700	0	18300	0	21900	0
18400	0	22000	0	20700	0	18300	0	21910	0
18400	0	22000	0	20700	0	18300	0	21920	0
18400	0	22100	0	20700	0	18300	0	21930	0
18400	0	22100	0	20700	0	18300	0	21940	0
18400	0	22100	0	20700	0	18400	0	21950	0
18400	0	22100	0	20700	0	18400	0	21960	0
18400	0	22100	0	20700	0	18400	0	21970	0
18500	0	22100	0	20700	0	18400	0	21980	0
18500	0	22100	0	20800	0	18400	0	21990	0
18500	0	22100	0	20800	0	18400	0	22000	0
18500	0	22100	0	20800	0	18400	0	22010	0
18500	0	22100	0	20800	0	18400	0	22020	0
18500	0	22200	0	20800	0	18400	0	22030	0
18500	0	22200	0	20800	0	18400	0	22040	0
18500	0	22200	0	20800	0	18500	0	22050	0
18500	0	22200	0	20800	0	18500	0	22060	0
18500	0	22200	0	20800	0	18500	0	22070	0
18600	0	22200	0	20800	0	18500	0	22080	0
18600	0	22200	0	20900	0	18500	0	22090	0
18600	0	22200	0	20900	0	18500	0	22100	0
18600	0	22200	0	20900	0	18500	0	22110	0
18600	0	22200	0	20900	0	18500	0	22120	0
18600	0	22300	0	20900	0	18500	0	22130	0
18600	0	22300	0	20900	0	18500	0	22140	0
18600	0	22300	0	20900	0	18600	0	22150	0
18600	0	22300	0	20900	0	18600	0	22160	0
18600	0	22300	0	20900	0	18600	0	22170	0
18700	0	22300	0	20900	0	18600	0	22180	0
18700	0	22300	0	21000	0	18600	0	22190	0
18700	0	22300	0	21000	0	18600	0	22200	0
18700	0	22300	0	21000	0	18600	0	22210	0
18700	0	22300	0	21000	0	18600	0	22220	0
18700	0	22400	0	21000	0	18600	0	22230	0
18700	0	22400	0	21000	0	18600	0	22240	0
18700	0	22400	0	21000	0	18700	0	22250	0
18700	0	22400	0	21000	0	18700	0	22260	0
18700	0	22400	0	21000	0	18700	0	22270	0
18800	0	22400	0	21000	0	18700	0	22280	0
18800	0	22400	0	21100	0	18700	0	22290	0
18800	0	22400	0	21100	0	18700	0	22300	0
18800	0	22400	0	21100	0	18700	0	22310	0
18800	0	22400	0	21100	0	18700	0	22320	0
18800	0	22500	0	21100	0	18700	0	22330	0
18800	0	22500	0	21100	0	18700	0	22340	0
18800	0	22500	0	21100	0	18800	0	22350	0
18800	0	22500	0	21100	0	18800	0	22360	0
18800	0	22500	0	21100	0	18800	0	22370	0
18900	0	22500	0	21100	0	18800	0	22380	0
18900	0	22500	0	21200	0	18800	0	22390	0
18900	0	22500	0	21200	0	18800	0	22400	0
18900	0	22500	0	21200	0	18800	0	22410	0
18900	0	22500	0	21200	0	18800	0	22420	0
18900	0	22600	0	21200	0	18800	0	22430	0
18900	0	22600	0	21200	0	18800	0	22440	0
18900	0	22600	0	21200	0	18900	0	22450	0
18900	0	22600	0	21200	0	18900	0	22460	0
18900	0	22600	0	21200	0	18900	0	22470	0
19000	0	22600	0	21200	0	18900	0	22480	0
19000	0	22600	0	21300	0	18900	0	22490	0
19000	0	22600	0	21300	0	18900	0	22500	0
19000	0	22600	0	21300	0	18900	0	22510	0
19000	0	22600	0	21300	0	18900	0	22520	0
19000	0	22700	0	21300	0	18900	0	22530	0
19000	0	22700	0	21300	0	18900	0	22540	0
19000	0	22700	0	21300	0	19000	0	22550	0
19000	0	22700	0	21300	0	19000	0	22560	0
19000	0	22700	0	21300	0	19000	0	22570	0
19100	0	22700	0	21300	0	19000	0	22580	0
19100	0	22700	0	21400	0	19000	0	22590	0
19100	0	22700	0	21400	0	19000	0	22600	0
19100	0	22700	0	21400	0	19000	0	22610	0
19100	0	22700	0	21400	0	19000	0	22620	0
19100	0	22800	0	21400	0	19000	0	22630	0
19100	0	22800	0	21400	0	19000	0	22640	0
19100	0	22800	0	21400	0	19100	0	22650	0
19100	0	22800	0	21400	0	19100	0	22660	0
19100	0	22800	0	21400	0	19100	0	22670	0
19200	0	22800	0	21400	0	19100	0	22680	0
19200	0	22800	0	21500	0	19100	0	22690	0
19200	0	22800	0	21500	0	19100	0	22700	0
19200	0	22800	0	21500	0	19100	0	22710	0
19200	0	22800	0	21500	0	19100	0	22720	0
19200	0	22900	0	21500	0	19100	0	22730	0
19200	0	22900	0	21500	0	19100	0	22740	0
19200	0	22900	0	21500	0	19200	0	22750	0
19200	0	22900	0	21500	0	19200	0	22760	0
19200	0	22900	0	21500	0	19200	0	22770	0
19300	0	22900	0	21500	0	19200	0	22780	0
19300	0	22900	0	21600	0	19200	0	22790	0
19300	0	22900	0	21600	0	19200	0	22800	0
19300	0	22900	0	21600	0	19200	0	22810	0
19300	0	22900	0	21600	0	19200	0	22820	0
19300	0	23000	0	21600	0	19200	0	22830	0
19300	0	23000	0	21600	0	19200	0	22840	0
19300	0	23000	0	21600	0	19300	0	22850	0
19300	0	23000	0	21600	0	19300	0	22860	0
19300	0	23000	0	21600	0	19300	0	22870	0
19400	0	23000	0	21600	0	19300	0	22880	0
19400	0	23000	0	21700	0	19300	0	22890	0
19400	0	23000	0	21700	0	19300	0	22900	0
19400	0	23000	0	21700	0	19300	0	22910	0
19400	0	23000	0	21700	0	19300	0	22920	0
19400	0	23100	0	21700	0	19300	0	22930	0
19400	0	23100	0	21700	0	19300	0	22940	0
19400	0	23100	0	21700	0	19400	0	22950	0
19400	0	23100	0	21700	0	19400	0	22960	0
19400	0	23100	0	21700	0	19400	0	22970	0
19500	0	23100	0	21700	0	19400	0	22980	0
19500	0	23100	0	21800	0	19400	0	22990	0
19500	0	23100	0	21800	0	19400	0	23000	0
19500	0	23100	0	21800	0	19400	0	23010	0
19500	0	23100	0	21800	0	19400	0	23020	0
19500	0	23200	0	21800	0	19400	0	23030	0
19500	0	23200	0	21800	0	19400	0	23040	0
19500	0	23200	0	21800	0	19500	0	23050	0
19500	0	23200	0	21800	0	19500	0	23060	0
19500	0	23200	0	21800	0	19500	0	23070	0
19600	0	23200	0	21800	0	19500	0	23080	0
19600	0	23200	0	21900	0	19500	0	23090	0
19600	0	23200	0	21900	0	19500	0	23100	0
19600	0	23200	0	21900	0	19500	0	23110	0
19600	0	23200	0	21900	0	19500	0	23120	0
19600	0	23300	0	21900	0	19500	0	23130	0
19600	0	23300	0	21900	0	19500	0	23140	0
19600	0	23300	0	21900	0	19600	0	23150	0
19600	0	23300	0	21900	0	19600	0	23160	0
19600	0	23300	0	21900	0	19600	0	23170	0
19700	0	23300	0	21900	0	19600	0	23180	0
19700	0	23300	0	22000	0	19600	0	23190	0
19700	0	23300	0	22000	0	19600	0	23200	0
19700	0	23300	0	22000	0	19600	0	23210	0
19700	0	23300	0	22000	0	19600	0	23220	0
19700	0	23400	0	22000	0	19600	0	23230	0
19700	0	23400	0	22000	0	19600	0	23240	0
19700	0	23400	0	22000	0	19700	0	23250	0
19700	0	23400	0	22000	0	19700	0	23260	0
19700	0	23400	0	22000	0	19700	0	23270	0
19800	0	23400	0	22000	0	19700	0	23280	0
19800	0	23400	0	22100	0	19700	0	23290	0
19800	0	23400	0	22100	0	19700	0	23300	0
19800	0	23400	0	22100	0	19700	0	23310	0
19800	0	23400	0	22100	0	19700	0	23320	0
19800	0	23500	0	22100	0	19700	0	23330	0
19800	0	23500	0	22100	0	19700	0	23340	0
19800	0	23500	0	22100	0	19800	0	23350	0
19800	0	23500	0	22100	0	19800	0	23360	0
19800	0	23500	0	22100	0	19800	0	23370	0
19900	0	23500	0	22100	0	19800	0	23380	0
19900	0	23500	0	22200	0	19800	0	23390	0
19900	0	23500	0	22200	0	19800	0	23400	0
19900	0	23500	0	22200	0	19800	0	23410	0
19900	0	23500	0	22200	0	19800	0	23420	0
19900	0	23600	0	22200	0	19800	0	23430	0
19900	0	23600	0	22200	0	19800	0	23440	0
19900	0	23600	0	22200	0	19900	0	23450	0
19900	0	23600	0	22200	0	19900	0	23460	0
19900	0	23600	0	22200	0	19900	0	23470	0
20000	0	23600	0	22200	0	19900	0	23480	0
20000	0	23600	0	22300	0	19900	0	23490	0
20000	0	23600	0	22300	0	19900	0	23500	0
20000	0	23600	0	22300	0	19900	0	23510	0
20000	0	23600	0	22300	0	19900	0	23520	0
20000	0	23700	0	22300	0	19900	0	23530	0
20000	0	23700	0	22300	0	19900	0	23540	0
20000	0	23700	0	22300	0	20000	0	23550	0
20000	0	23700	0	22300	0	20000	0	23560	0
20000	0	23700	0	22300	0	20000	0	23570	0
20100	0	23700	0	22300	0	20000	0	23580	0
20100	0	23700	0	22400	0	20000	0	23590	0
20100	0	23700	0	22400	0	20000	0	23600	0
20100	0	23700	0	22400	0	20000	0	23610	0
20100	0	23700	0	22400	0	20000	0	23620	0
20100	0	23800	0	22400	0	20000	0	23630	0
20100	0	23800	0	22400	0	20000	0	23640	0
20100	0	23800	0	22400	0	20100	0	23650	0
20100	0	23800	0	22400	0	20100	0	23660	0
20100	0	23800	0	22400	0	20100	0	23670	0
20200	0	23800	0	22400	0	20100	0	23680	0
20200	0	23800	0	22500	0	20100	0	23690	0
20200	0	23800	0	22500	0	20100	0	23700	0
20200	0	23800	0	22500	0	20100	0	23710	0
20200	0	23800	0	22500	0	20100	0	23720	0
20200	0	23900	0	22500	0	20100	0	23730	0
20200	0	23900	0	22500	0	20100	0	23740	0
20200	0	23900	0	22500	0	20200	0	23750	0
20200	0	23900	0	22500	0	20200	0	23760	0
20200	0	23900	0	22500	0	20200	0	23770	0
20300	0	23900	0	22500	0	20200	0	23780	0
20300	0	23900	0	22600	0	20200	0	23790	0
20300	0	23900	0	22600	0	20200	0	23800	0
20300	0	23900	0	22600	0	20200	0	23810	0
20300	0	23900	0	22600	0	20200	0	23820	0
20300	0	24000	0	22600	0	20200	0	23830	0
20300	0	24000	0	22600	0	20200	0	23840	0
20300	0	24000	0	22600	0	20300	0	23850	0
20300	0	24000	0	22600	0	20300	0	23860	0
20300	0	24000	0	22600	0	20300	0	23870	0
20400	0	24000	0	22600	0	20300	0	23880	0
20400	0	24000	0	22700	0	20300	0	23890	0
20400	0	24000	0	22700	0	20300	0	23900	0
20400	0	24000	0	22700	0	20300	0	23910	0
20400	0	24000	0	22700	0	20300	0	23920	0
20400	0	24100	0	22700	0	20300	0	23930	0
20400	0	24100	0	22700	0	20300	0	23940	0
20400	0	24100	0	22700	0	20400	0	23950	0
20400	0	24100	0	22700	0	20400	0	23960	0
20400	0	24100	0	22700	0	20400	0	23970	0
20500	0	24100	0	22700	0	20400	0	23980	0
20500	0	24100	0	22800	0	20400	0	23990	0
20500	0	24100	0	22800	0	20400	0	24000	0
20500	0	24100	0	22800	0	20400	0	24010	0
20500	0	24100	0	22800	0	20400	0	24020	0
20500	0	24200	0	22800	0	20400	0	24030	0
20500	0	24200	0	22800	0	20400	0	24040	0
20500	0	24200	0	22800	0	20500	0	24050	0
20500	0	24200	0	22800	0	20500	0	24060	0
20500	0	24200	0	22800	0	20500	0	24070	0
20600	0	24200	0	22800	0	20500	0	24080	0
20600	0	24200	0	22900	0	20500	0	24090	0
20600	0	24200	0	22900	0	20500	0	24100	0
20600	0	24200	0	22900	0	20500	0	24110	0
20600	0	24200	0	22900	0	20500	0	24120	0
20600	0	24300	0	22900	0	20500	0	24130	0
20600	0	24300	0	22900	0	20500	0	24140	0
20600	0	24300	0	22900	0	20600	0	24150	0
20600	0	24300	0	22900	0	20600	0	24160	0
20600	0	24300	0	22900	0	20600	0	24170	0
20700	0	24300	0	22900	0	20600	0	24180	0
20700	0	24300	0	23000	0	20600	0	24190	0
20700	0	24300	0	23000	0	20600	0	24200	0
20700	0	24300	0	23000	0	20600	0	24210	0
20700	0	24300	0	23000	0	20600	0	24220	0
20700	0	24400	0	23000	0	20600	0	24230	0
20700	0	24400	0	23000	0	20600	0	24240	0
20700	0	24400	0	23000	0	20700	0	24250	0
20700	0	24400	0	23000	0	20700	0	24260	0
20700	0	24400	0	23000	0	20700	0	24270	0
20800	0	24400	0	23000	0	20700	0	24280	0
20800	0	24400	0	23100	0	20700	0	24290	0
20800	0	24400	0	23100	0	20700	0	24300	0
20800	0	24400	0	23100	0	20700	0	24310	0
20800	0	24400	0	23100	0	20700	0	24320	0
20800	0	24500	0	23100	0	20700	0	24330	0
20800	0	24500	0	23100	0	20700	0	24340	0
20800	0	24500	0	23100	0	20800	0	24350	0
20800	0	24500	0	23100	0	20800	0	24360	0
20800	0	24500	0	23100	0	20800	0	24370	0
20900	0	24500	0	23100	0	20800	0	24380	0
20900	0	24500	0	23200	0	20800	0	24390	0
20900	0	24500	0	23200	0	20800	0	24400	0
20900	0	24500	0	23200	0	20800	0	24410	0
20900	0	24500	0	23200	0	20800	0	24420	0
20900	0	24600	0	23200	0	20800	0	24430	0
20900	0	24600	0	23200	0	20800	0	24440	0
20900	0	24600	0	23200	0	20900	0	24450	0
20900	0	24600	0	23200	0	20900	0	24460	0
20900	0	24600	0	23200	0	20900	0	24470	0
21000	0	24600	0	23200	0	20900	0	24480	0
21000	0	24600	0	23300	0	20900	0	24490	0
21000	0	24600	0	23300	0	20900	0	24500	0
21000	0	24600	0	23300	0	20900	0	24510	0
21000	0	24600	0	23300	0	20900	0	24520	0
21000	0	24700	0	23300	0	20900	0	24530	0
21000	0	24700	0	23300	0	20900	0	24540	0
21000	0	24700	0	23300	0	21000	0	24550	0
21000	0	24700	0	23300	0	21000	0	24560	0
21000	0	24700	0	23300	0	21000	0	24570	0
21100	0	24700	0	23300	0	21000	0	24580	0
21100	0	24700	0	23400	0	21000	0	24590	0
21100	0	24700	0	23400	0	21000	0	24600	0
21100	0	24700	0	23400	0	21000	0	24610	0
21100	0	24700	0	23400	0	21000	0	24620	0
21100	0	24800	0	23400	0	21000	0	24630	0
21100	0	24800	0	23400	0	21000	0	24640	0
21100	0	24800	0	23400	0	21100	0	24650	0
21100	0	24800	0	23400	0	21100	0	24660	0
21100	0	24800	0	23400	0	21100	0	24670	0
21200	0	24800	0	23400	0	21100	0	24680	0
21200	0	24800	0	23500	0	21100	0	24690	0
21200	0	24800	0	23500	0	21100	0	24700	0
21200	0	24800	0	23500	0	21100	0	24710	0
21200	0	24800	0	23500	0	21100	0	24720	0
21200	0	24900	0	23500	0	21100	0	24730	0
21200	0	24900	0	23500	0	21100	0	24740	0
21200	0	24900	0	23500	0	21200	0	24750	0
21200	0	24900	0	23500	0	21200	0	24760	0
21200	0	24900	0	23500	0	21200	0	24770	0
21300	0	24900	0	23500	0	21200	0	24780	0
21300	0	24900	0	23600	0	21200	0	24790	0
21300	0	24900	0	23600	0	21200	0	24800	0
21300	0	24900	0	23600	0	21200	0	24810	0
21300	0	24900	0	23600	0	21200	0	24820	0
21300	0	25000	0	23600	0	21200	0	24830	0
21300	0	25000	0	23600	0	21200	0	24840	0
21300	0	25000	0	23600	0	21300	0	24850	0
21300	0	25000	0	23600	0	21300	0	24860	0
21300	0	25000	0	23600	0	21300	0	24870	0
21400	0	25000	0	23600	0	21300	0	24880	0
21400	0	25000	0	23700	0	21300	0	24890	0
21400	0	25000	0	23700	0	21300	0	24900	0
21400	0	25000	0	23700	0	21300	0	24910	0
21400	0	25000	0	23700	0	21300	0	24920	0
21400	0	25100	0	23700	0	21300	0	24930	0
21400	0	25100	0	23700	0	21300	0	24940	0
21400	0	25100	0	23700	0	21400	0	24950	0
21400	0	25100	0	23700	0	21400	0	24960	0
21400	0	25100	0	23700	0	21400	0	24970	0
21500	0	25100	0	23700	0	21400	0	24980	0
21500	0	25100	0	23800	0	21400	0	24990	0
21500	0	25100	0	23800	0	21400	0	25000	0
21500	0	25100	0	23800	0	21400	0	25010	0
21500	0	25100	0	23800	0	21400	0	25020	0
21500	0	25200	0	23800	0	21400	0	25030	0
21500	0	25200	0	23800	0	21400	0	25040	0
21500	0	25200	0	23800	0	21500	0	25050	0
21500	0	25200	0	23800	0	21500	0	25060	0
21500	0	25200	0	23800	0	21500	0	25070	0
21600	0	25200	0	23800	0	21500	0	25080	0
21600	0	25200	0	23900	0	21500	0	25090	0
21600	0	25200	0	23900	0	21500	0	25100	0
21600	0	25200	0	23900	0	21500	0	25110	0
21600	0	25200	0	23900	0	21500	0	25120	0
21600	0	25300	0	23900	0	21500	0	25130	0
21600	0	25300	0	23900	0	21500	0	25140	0
21600	0	25300	0	23900	0	21600	0	25150	0
21600	0	25300	0	23900	0	21600	0	25160	0
21600	0	25300	0	23900	0	21600	0	25170	0
21700	0	25300	0	23900	0	21600	0	25180	0
21700	0	25300	0	24000	0	21600	0	25190	0
21700	0	25300	0	24000	0	21600	0	25200	0
21700	0	25300	0	24000	0	21600	0	25210	0
21700	0	25300	0	24000	0	21600	0	25220	0
21700	0	25400	0	24000	0	21600	0	25230	0
21700	0	25400	0	24000	0	21600	0	25240	0
21700	0	25400	0	24000	0	21700	0	25250	0
21700	0	25400	0	24000	0	21700	0	25260	0
21700	0	25400	0	24000	0	21700	0	25270	0
21800	0	25400	0	24000	0	21700	0	25280	0
21800	0	25400	0	24100	0	21700	0	25290	0
21800	0	25400	0	24100	0	21700	0	25300	0
21800	0	25400	0	24100	0	21700	0	25310	0
21800	0	25400	0	24100	0	21700	0	25320	0
21800	0	25500	0	24100	0	21700	0	25330	0
21800	0	25500	0	24100	0	21700	0	25340	0
21800	0	25500	0	24100	0	21800	0	25350	0
21800	0	25500	0	24100	0	21800	0	25360	0
21800	0	25500	0	24100	0	21800	0	25370	0
21900	0	25500	0	24100	0	21800	0	25380	0
21900	0	25500	0	24200	0	21800	0	25390	0
21900	0	25500	0	24200	0	21800	0	25400	0
21900	0	25500	0	24200	0	21800	0	25410	0
21900	0	25500	0	24200	0	21800	0	25420	0
21900	0	25600	0	24200	0	21800	0	25430	0
21900	0	25600	0	24200	0	21800	0	25440	0
21900	0	25600	0	24200	0	21900	0	25450	0
21900	0	25600	0	24200	0	21900	0	25460	0
21900	0	25600	0	24200	0	21900	0	25470	0
22000	0	25600	0	24200	0	21900	0	25480	0
22000	0	25600	0	24300	0	21900	0	25490	0
22000	0	25600	0	24300	0	21900	0	25500	0
22000	0	25600	0	24300	0	21900	0	25510	0
22000	0	25600	0	24300	0	21900	0	25520	0
22000	0	25700	0	24300	0	21900	0	25530	0
22000	0	25700	0	24300	0	21900	0	25540	0
22000	0	25700	0	24300	0	22000	0	25550	0
22000	0	25700	0	24300	0	22000	0	25560	0
22000	0	25700	0	24300	0	22000	0	25570	0
22100	0	25700	0	24300	0	22000	0	25580	0
22100	0	25700	0	24400	0	22000	0	25590	0
22100	0	25700	0	24400	0	22000	0	25600	0
22100	0	25700	0	24400	0	22000	0	25610	0
22100	0	25700	0	24400	0	22000	0	25620	0
22100	0	25800	0	24400	0	22000	0	25630	0
22100	0	25800	0	24400	0	22000	0	25640	0
22100	0	25800	0	24400	0	22100	0	25650	0
22100	0	25800	0	24400	0	22100	0	25660	0
22100	0	25800	0	24400	0	22100	0	25670	0
22200	0	25800	0	24400	0	22100	0	25680	0
22200	0	25800	0	24500	0	22100	0	25690	0
22200	0	25800	0	24500	0	22100	0	25700	0
22200	0	25800	0	24500	0	22100	0	25710	0
22200	0	25800	0	24500	0	22100	0	25720	0
22200	0	25900	0	24500	0	22100	0	25730	0
22200	0	25900	0	24500	0	22100	0	25740	0
22200	0	25900	0	24500	0	22200	0	25750	0
22200	0	25900	0	24500	0	22200	0	25760	0
22200	0	25900	0	24500	0	22200	0	25770	0
22300	0	25900	0	24500	0	22200	0	25780	0
22300	0	25900	0	24600	0	22200	0	25790	0
22300	0	25900	0	24600	0	22200	0	25800	0
22300	0	25900	0	24600	0	22200	0	25810	0
22300	0	25900	0	24600	0	22200	0	25820	0
22300	0	26000	0	24600	0	22200	0	25830	0
22300	0	26000	0	24600	0	22200	0	25840	0
22300	0	26000	0	24600	0	22300	0	25850	0
22300	0	26000	0	24600	0	22300	0	25860	0
22300	0	26000	0	24600	0	22300	0	25870	0
22400	0	26000	0	24600	0	22300	0	25880	0
22400	0	26000	0	24700	0	22300	0	25890	0
22400	0	26000	0	24700	0	22300	0	25900	0
22400	0	26000	0	24700	0	22300	0	25910	0
22400	0	26000	0	24700	0	22300	0	25920	0
22400	0	26100	0	24700	0	22300	0	25930	0
22400	0	26100	0	24700	0	22300	0	25940	0
22400	0	26100	0	24700	0	22400	0	25950	0
22400	0	26100	0	24700	0	22400	0	25960	0
22400	0	26100	0	24700	0	22400	0	25970	0
22500	0	26100	0	24700	0	22400	0	25980	0
22500	0	26100	0	24800	0	22400	0	25990	0
22500	0	26100	0	24800	0	22400	0	26000	0
22500	0	26100	0	24800	0	22400	0	26010	0
22500	0	26100	0	24800	0	22400	0	26020	0
22500	0	26200	0	24800	0	22400	0	26030	0
22500	0	26200	0	24800	0	22400	0	26040	0
22500	0	26200	0	24800	0	22500	0	26050	0
22500	0	26200	0	24800	0	22500	0	26060	0
22500	0	26200	0	24800	0	22500	0	26070	0
22600	0	26200	0	24800	0	22500	0	26080	0
22600	0	26200	0	24900	0	22500	0	26090	0
22600	0	26200	0	24900	0	22500	0	26100	0
22600	0	26200	0	24900	0	22500	0	26110	0
22600	0	26200	0	24900	0	22500	0	26120	0
22600	0	26300	0	24900	0	22500	0	26130	0
22600	0	26300	0	24900	0	22500	0	26140	0
22600	0	26300	0	24900	0	22600	0	26150	0
22600	0	26300	0	24900	0	22600	0	26160	0
22600	0	26300	0	24900	0	22600	0	26170	0
22700	0	26300	0	24900	0	22600	0	26180	0
22700	0	26300	0	25000	0	22600	0	26190	0
22700	0	26300	0	25000	0	22600	0	26200	0
22700	0	26300	0	25000	0	22600	0	26210	0
22700	0	26300	0	25000	0	22600	0	26220	0
22700	0	26400	0	25000	0	22600	0	26230	0
22700	0	26400	0	25000	0	22600	0	26240	0
22700	0	26400	0	25000	0	22700	0	26250	0
22700	0	26400	0	25000	0	22700	0	26260	0
22700	0	26400	0	25000	0	22700	0	26270	0
22800	0	26400	0	25000	0	22700	0	26280	0
22800	0	26400	0	25100	0	22700	0	26290	0
22800	0	26400	0	25100	0	22700	0	26300	0
22800	0	26400	0	25100	0	22700	0	26310	0
22800	0	26400	0	25100	0	22700	0	26320	0
22800	0	26500	0	25100	0	22700	0	26330	0
22800	0	26500	0	25100	0	22700	0	26340	0
22800	0	26500	0	25100	0	22800	0	26350	0
22800	0	26500	0	25100	0	22800	0	26360	0
22800	0	26500	0	25100	0	22800	0	26370	0
22900	0	26500	0	25100	0	22800	0	26380	0
22900	0	26500	0	25200	0	22800	0	26390	0
22900	0	26500	0	25200	0	22800	0	26400	0
22900	0	26500	0	25200	0	22800	0	26410	0
22900	0	26500	0	25200	0	22800	0	26420	0
22900	0	26600	0	25200	0	22800	0	26430	0
22900	0	26600	0	25200	0	22800	0	26440	0
22900	0	26600	0	25200	0	22900	0	26450	0
22900	0	26600	0	25200	0	22900	0	26460	0
22900	0	26600	0	25200	0	22900	0	26470	0
23000	0	26600	0	25200	0	22900	0	26480	0
23000	0	26600	0	25300	0	22900	0	26490	0
23000	0	26600	0	25300	0	22900	0	26500	0
23000	0	26600	0	25300	0	22900	0	26510	0
23000	0	26600	0	25300	0	22900	0	26520	0
23000	0	26700	0	25300	0	22900	0	26530	0
23000	0	26700	0	25300	0	22900	0	26540	0
23000	0	26700	0	25300	0	23000	0	26550	0
23000	0	26700	0	25300	0	23000	0	26560	0
23000	0	26700	0	25300	0	23000	0	26570	0
23100	0	26700	0	25300	0	23000	0	26580	0
23100	0	26700	0	25400	0	23000	0	26590	0
23100	0	26700	0	25400	0	23000	0	26600	0
23100	0	26700	0	25400	0	23000	0	26610	0
23100	0	26700	0	25400	0	23000	0	26620	0
23100	0	26800	0	25400	0	23000	0	26630	0
23100	0	26800	0	25400	0	23000	0	26640	0
23100	0	26800	0	25400	0	23100	0	26650	0
23100	0	26800	0	25400	0	23100	0	26660	0
23100	0	26800	0	25400	0	23100	0	26670	0
23200	0	26800	0	25400	0	23100	0	26680	0
23200	0	26800	0	25500	0	23100	0	26690	0
23200	0	26800	0	25500	0	23100	0	26700	0
23200	0	26800	0	25500	0	23100	0	26710	0
23200	0	26800	0	25500	0	23100	0	26720	0
23200	0	26900	0	25500	0	23100	0	26730	0
23200	0	26900	0	25500	0	23100	0	26740	0
23200	0	26900	0	25500	0	23200	0	26750	0
23200	0	26900	0	25500	0	23200	0	26760	0
23200	0	26900	0	25500	0	23200	0	26770	0
23300	0	26900	0	25500	0	23200	0	26780	0
23300	0	26900	0	25600	0	23200	0	26790	0
23300	0	26900	0	25600	0	23200	0	26800	0
23300	0	26900	0	25600	0	23200	0	26810	0
23300	0	26900	0	25600	0	23200	0	26820	0
23300	0	27000	0	25600	0	23200	0	26830	0
23300	0	27000	0	25600	0	23200	0	26840	0
23300	0	27000	0	25600	0	23300	0	26850	0
23300	0	27000	0	25600	0	23300	0	26860	0
23300	0	27000	0	25600	0	23300	0	26870	0
23400	0	27000	0	25600	0	23300	0	26880	0
23400	0	27000	0	25700	0	23300	0	26890	0
23400	0	27000	0	25700	0	23300	0	26900	0
23400	0	27000	0	25700	0	23300	0	26910	0
23400	0	27000	0	25700	0	23300	0	26920	0
23400	0	27100	0	25700	0	23300	0	26930	0
23400	0	27100	0	25700	0	23300	0	26940	0
23400	0	27100	0	25700	0	23400	0	26950	0
23400	0	27100	0	25700	0	23400	0	26960	0
23400	0	27100	0	25700	0	23400	0	26970	0
23500	0	27100	0	25700	0	23400	0	26980	0
23500	0	27100	0	25800	0	23400	0	26990	0
23500	0	27100	0	25800	0	23400	0	27000	0
23500	0	27100	0	25800	0	23400	0	27010	0
23500	0	27100	0	25800	0	23400	0	27020	0
23500	0	27200	0	25800	0	23400	0	27030	0
23500	0	27200	0	25800	0	23400	0	27040	0
23500	0	27200	0	25800	0	23500	0	27050	0
23500	0	27200	0	25800	0	23500	0	27060	0
23500	0	27200	0	25800	0	23500	0	27070	0
23600	0	27200	0	25800	0	23500	0	27080	0
23600	0	27200	0	25900	0	23500	0	27090	0
23600	0	27200	0	25900	0	23500	0	27100	0
23600	0	27200	0	25900	0	23500	0	27110	0
23600	0	27200	0	25900	0	23500	0	27120	0
23600	0	27300	0	25900	0	23500	0	27130	0
23600	0	27300	0	25900	0	23500	0	27140	0
23600	0	27300	0	25900	0	23600	0	27150	0
23600	0	27300	0	25900	0	23600	0	27160	0
23600	0	27300	0	25900	0	23600	0	27170	0
23700	0	27300	0	25900	0	23600	0	27180	0
23700	0	27300	0	26000	0	23600	0	27190	0
23700	0	27300	0	26000	0	23600	0	27200	0
23700	0	27300	0	26000	0	23600	0	27210	0
23700	0	27300	0	26000	0	23600	0	27220	0
23700	0	27400	0	26000	0	23600	0	27230	0
23700	0	27400	0	26000	0	23600	0	27240	0
23700	0	27400	0	26000	0	23700	0	27250	0
23700	0	27400	0	26000	0	23700	0	27260	0
23700	0	27400	0	26000	0	23700	0	27270	0
23800	0	27400	0	26000	0	23700	0	27280	0
23800	0	27400	0	26100	0	23700	0	27290	0
23800	0	27400	0	26100	0	23700	0	27300	0
23800	0	27400	0	26100	0	23700	0	27310	0
23800	0	27400	0	26100	0	23700	0	27320	0
23800	0	27500	0	26100	0	23700	0	27330	0
23800	0	27500	0	26100	0	23700	0	27340	0
23800	0	27500	0	26100	0	23800	0	27350	0
23800	0	27500	0	26100	0	23800	0	27360	0
23800	0	27500	0	26100	0	23800	0	27370	0
23900	0	27500	0	26100	0	23800	0	27380	0
23900	0	27500	0	26200	0	23800	0	27390	0
23900	0	27500	0	26200	0	23800	0	27400	0
23900	0	27500	0	26200	0	23800	0	27410	0
23900	0	27500	0	26200	0	23800	0	27420	0
23900	0	27600	0	26200	0	23800	0	27430	0
23900	0	27600	0	26200	0	23800	0	27440	0
23900	0	27600	0	26200	0	23900	0	27450	0
23900	0	27600	0	26200	0	23900	0	27460	0
23900	0	27600	0	26200	0	23900	0	27470	0
24000	0	27600	0	26200	0	23900	0	27480	0
24000	0	27600	0	26300	0	23900	0	27490	0
24000	0	27600	0	26300	0	23900	0	27500	0
24000	0	27600	0	26300	0	23900	0	27510	0
24000	0	27600	0	26300	0	23900	0	27520	0
24000	0	27700	0	26300	0	23900	0	27530	0
24000	0	27700	0	26300	0	23900	0	27540	0
24000	0	27700	0	26300	0	24000	0	27550	0
24000	0	27700	0	26300	0	24000	0	27560	0
24000	0	27700	0	26300	0	24000	0	27570	0
24100	0	27700	0	26300	0	24000	0	27580	0
24100	0	27700	0	26400	0	24000	0	27590	0
24100	0	27700	0	26400	0	24000	0	27600	0
24100	0	27700	0	26400	0	24000	0	27610	0
24100	0	27700	0	26400	0	24000	0	27620	0
24100	0	27800	0	26400	0	24000	0	27630	0
24100	0	27800	0	26400	0	24000	0	27640	0
24100	0	27800	0	26400	0	24100	0	27650	0
24100	0	27800	0	26400	0	24100	0	27660	0
24100	0	27800	0	26400	0	24100	0	27670	0
24200	0	27800	0	26400	0	24100	0	27680	0
24200	0	27800	0	26500	0	24100	0	27690	0
24200	0	27800	0	26500	0	24100	0	27700	0
24200	0	27800	0	26500	0	24100	0	27710	0
24200	0	27800	0	26500	0	24100	0	27720	0
24200	0	27900	0	26500	0	24100	0	27730	0
24200	0	27900	0	26500	0	24100	0	27740	0
24200	0	27900	0	26500	0	24200	0	27750	0
24200	0	27900	0	26500	0	24200	0	27760	0
24200	0	27900	0	26500	0	24200	0	27770	0
24300	0	27900	0	26500	0	24200	0	27780	0
24300	0	27900	0	26600	0	24200	0	27790	0
24300	0	27900	0	26600	0	24200	0	27800	0
24300	0	27900	0	26600	0	24200	0	27810	0
24300	0	27900	0	26600	0	24200	0	27820	0
24300	0	28000	0	26600	0	24200	0	27830	0
24300	0	28000	0	26600	0	24200	0	27840	0
24300	0	28000	0	26600	0	24300	0	27850	0
24300	0	28000	0	26600	0	24300	0	27860	0
24300	0	28000	0	26600	0	24300	0	27870	0
24400	0	28000	0	26600	0	24300	0	27880	0
24400	0	28000	0	26700	0	24300	0	27890	0
24400	0	28000	0	26700	0	24300	0	27900	0
24400	0	28000	0	26700	0	24300	0	27910	0
24400	0	28000	0	26700	0	24300	0	27920	0
24400	0	28100	0	26700	0	24300	0	27930	0
24400	0	28100	0	26700	0	24300	0	27940	0
24400	0	28100	0	26700	0	24400	0	27950	0
24400	0	28100	0	26700	0	24400	0	27960	0
24400	0	28100	0	26700	0	24400	0	27970	0
24500	0	28100	0	26700	0	24400	0	27980	0
24500	0	28100	0	26800	0	24400	0	27990	0
24500	0	28100	0	26800	0	24400	0	28000	0
24500	0	28100	0	26800	0	24400	0	28010	0
24500	0	28100	0	26800	0	24400	0	28020	0
24500	0	28200	0	26800	0	24400	0	28030	0
24500	0	28200	0	26800	0	24400	0	28040	0
24500	0	28200	0	26800	0	24500	0	28050	0
24500	0	28200	0	26800	0	24500	0	28060	0
24500	0	28200	0	26800	0	24500	0	28070	0
24600	0	28200	0	26800	0	24500	0	28080	0
24600	0	28200	0	26900	0	24500	0	28090	0
24600	0	28200	0	26900	0	24500	0	28100	0
24600	0	28200	0	26900	0	24500	0	28110	0
24600	0	28200	0	26900	0	24500	0	28120	0
24600	0	28300	0	26900	0	24500	0	28130	0
24600	0	28300	0	26900	0	24500	0	28140	0
24600	0	28300	0	26900	0	24600	0	28150	0
24600	0	28300	0	26900	0	24600	0	28160	0
24600	0	28300	0	26900	0	24600	0	28170	0
24700	0	28300	0	26900	0	24600	0	28180	0
24700	0	28300	0	27000	0	24600	0	28190	0
24700	0	28300	0	27000	0	24600	0	28200	0
24700	0	28300	0	27000	0	24600	0	28210	0
24700	0	28300	0	27000	0	24600	0	28220	0
24700	0	28400	0	27000	0	24600	0	28230	0
24700	0	28400	0	27000	0	24600	0	28240	0
24700	0	28400	0	27000	0	24700	0	28250	0
24700	0	28400	0	27000	0	24700	0	28260	0
24700	0	28400	0	27000	0	24700	0	28270	0
24800	0	28400	0	27000	0	24700	0	28280	0
24800	0	28400	0	27100	0	24700	0	28290	0
24800	0	28400	0	27100	0	24700	0	28300	0
24800	0	28400	0	27100	0	24700	0	28310	0
24800	0	28400	0	27100	0	24700	0	28320	0
24800	0	28500	0	27100	0	24700	0	28330	0
24800	0	28500	0	27100	0	24700	0	28340	0
24800	0	28500	0	27100	0	24800	0	28350	0
24800	0	28500	0	27100	0	24800	0	28360	0
24800	0	28500	0	27100	0	24800	0	28370	0
24900	0	28500	0	27100	0	24800	0	28380	0
24900	0	28500	0	27200	0	24800	0	28390	0
24900	0	28500	0	27200	0	24800	0	28400	0
24900	0	28500	0	27200	0	24800	0	28410	0
24900	0	28500	0	27200	0	24800	0	28420	0
24900	0	28600	0	27200	0	24800	0	28430	0
24900	0	28600	0	27200	0	24800	0	28440	0
24900	0	28600	0	27200	0	24900	0	28450	0
24900	0	28600	0	27200	0	24900	0	28460	0
24900	0	28600	0	27200	0	24900	0	28470	0
25000	0	28600	0	27200	0	24900	0	28480	0
25000	0	28600	0	27300	0	24900	0	28490	0
25000	0	28600	0	27300	0	24900	0	28500	0
25000	0	28600	0	27300	0	24900	0	28510	0
25000	0	28600	0	27300	0	24900	0	28520	0
25000	0	28700	0	27300	0	24900	0	28530	0
25000	0	28700	0	27300	0	24900	0	28540	0
25000	0	28700	0	27300	0	25000	0	28550	0
25000	0	28700	0	27300	0	25000	0	28560	0
25000	0	28700	0	27300	0	25000	0	28570	0
25100	0	28700	0	27300	0	25000	0	28580	0
25100	0	28700	0	27400	0	25000	0	28590	0
25100	0	28700	0	27400	0	25000	0	28600	0
25100	0	28700	0	27400	0	25000	0	28610	0
25100	0	28700	0	27400	0	25000	0	28620	0
25100	0	28800	0	27400	0	25000	0	28630	0
25100	0	28800	0	27400	0	25000	0	28640	0
25100	0	28800	0	27400	0	25100	0	28650	0
25100	0	28800	0	27400	0	25100	0	28660	0
25100	0	28800	0	27400	0	25100	0	28670	0
25200	0	28800	0	27400	0	25100	0	28680	0
25200	0	28800	0	27500	0	25100	0	28690	0
25200	0	28800	0	27500	0	25100	0	28700	0
25200	0	28800	0	27500	0	25100	0	28710	0
25200	0	28800	0	27500	0	25100	0	28720	0
25200	0	28900	0	27500	0	25100	0	28730	0
25200	0	28900	0	27500	0	25100	0	28740	0
25200	0	28900	0	27500	0	25200	0	28750	0
25200	0	28900	0	27500	0	25200	0	28760	0
25200	0	28900	0	27500	0	25200	0	28770	0
25300	0	28900	0	27500	0	25200	0	28780	0
25300	0	28900	0	27600	0	25200	0	28790	0
25300	0	28900	0	27600	0	25200	0	28800	0
25300	0	28900	0	27600	0	25200	0	28810	0
25300	0	28900	0	27600	0	25200	0	28820	0
25300	0	29000	0	27600	0	25200	0	28830	0
25300	0	29000	0	27600	0	25200	0	28840	0
25300	0	29000	0	27600	0	25300	0	28850	0
25300	0	29000	0	27600	0	25300	0	28860	0
25300	0	29000	0	27600	0	25300	0	28870	0
25400	0	29000	0	27600	0	25300	0	28880	0
25400	0	29000	0	27700	0	25300	0	28890	0
25400	0	29000	0	27700	0	25300	0	28900	0
25400	0	29000	0	27700	0	25300	0	28910	0
25400	0	29000	0	27700	0	25300	0	28920	0
25400	0	29100	0	27700	0	25300	0	28930	0
25400	0	29100	0	27700	0	25300	0	28940	0
25400	0	29100	0	27700	0	25400	0	28950	0
25400	0	29100	0	27700	0	25400	0	28960	0
25400	0	29100	0	27700	0	25400	0	28970	0
25500	0	29100	0	27700	0	25400	0	28980	0
25500	0	29100	0	27800	0	25400	0	28990	0
25500	0	29100	0	27800	0	25400	0	29000	0
25500	0	29100	0	27800	0	25400	0	29010	0
25500	0	29100	0	27800	0	25400	0	29020	0
25500	0	29200	0	27800	0	25400	0	29030	0
25500	0	29200	0	27800	0	25400	0	29040	0
25500	0	29200	0	27800	0	25500	0	29050	0
25500	0	29200	0	27800	0	25500	0	29060	0
25500	0	29200	0	27800	0	25500	0	29070	0
25600	0	29200	0	27800	0	25500	0	29080	0
25600	0	29200	0	27900	0	25500	0	29090	0
25600	0	29200	0	27900	0	25500	0	29100	0
25600	0	29200	0	27900	0	25500	0	29110	0
25600	0	29200	0	27900	0	25500	0	29120	0
25600	0	29300	0	27900	0	25500	0	29130	0
25600	0	29300	0	27900	0	25500	0	29140	0
25600	0	29300	0	27900	0	25600	0	29150	0
25600	0	29300	0	27900	0	25600	0	29160	0
25600	0	29300	0	27900	0	25600	0	29170	0
25700	0	29300	0	27900	0	25600	0	29180	0
25700	0	29300	0	28000	0	25600	0	29190	0
25700	0	29300	0	28000	0	25600	0	29200	0
25700	0	29300	0	28000	0	25600	0	29210	0
25700	0	29300	0	28000	0	25600	0	29220	0
25700	0	29400	0	28000	0	25600	0	29230	0
25700	0	29400	0	28000	0	25600	0	29240	0
25700	0	29400	0	28000	0	25700	0	29250	0
25700	0	29400	0	28000	0	25700	0	29260	0
25700	0	29400	0	28000	0	25700	0	29270	0
25800	0	29400	0	28000	0	25700	0	29280	0
25800	0	29400	0	28100	0	25700	0	29290	0
25800	0	29400	0	28100	0	25700	0	29300	0
25800	0	29400	0	28100	0	25700	0	29310	0
25800	0	29400	0	28100	0	25700	0	29320	0
25800	0	29500	0	28100	0	25700	0	29330	0
25800	0	29500	0	28100	0	25700	0	29340	0
25800	0	29500	0	28100	0	25800	0	29350	0
25800	0	29500	0	28100	0	25800	0	29360	0
25800	0	29500	0	28100	0	25800	0	29370	0
25900	0	29500	0	28100	0	25800	0	29380	0
25900	0	29500	0	28200	0	25800	0	29390	0
25900	0	29500	0	28200	0	25800	0	29400	0
25900	0	29500	0	28200	0	25800	0	29410	0
25900	0	29500	0	28200	0	25800	0	29420	0
25900	0	29600	0	28200	0	25800	0	29430	0
25900	0	29600	0	28200	0	25800	0	29440	0
25900	0	29600	0	28200	0	25900	0	29450	0
25900	0	29600	0	28200	0	25900	0	29460	0
25900	0	29600	0	28200	0	25900	0	29470	0
26000	0	29600	0	28200	0	25900	0	29480	0
26000	0	29600	0	28300	0	25900	0	29490	0
26000	0	29600	0	28300	0	25900	0	29500	0
26000	0	29600	0	28300	0	25900	0	29510	0
26000	0	29600	0	28300	0	25900	0	29520	0
26000	0	29700	0	28300	0	25900	0	29530	0
26000	0	29700	0	28300	0	25900	0	29540	0
26000	0	29700	0	28300	0	26000	0	29550	0
26000	0	29700	0	28300	0	26000	0	29560	0
26000	0	29700	0	28300	0	26000	0	29570	0
26100	0	29700	0	28300	0	26000	0	29580	0
26100	0	29700	0	28400	0	26000	0	29590	0
26100	0	29700	0	28400	0	26000	0	29600	0
26100	0	29700	0	28400	0	26000	0	29610	0
26100	0	29700	0	28400	0	26000	0	29620	0
26100	0	29800	0	28400	0	26000	0	29630	0
26100	0	29800	0	28400	0	26000	0	29640	0
26100	0	29800	0	28400	0	26100	0	29650	0
26100	0	29800	0	28400	0	26100	0	29660	0
26100	0	29800	0	28400	0	26100	0	29670	0
26200	0	29800	0	28400	0	26100	0	29680	0
26200	0	29800	0	28500	0	26100	0	29690	0
26200	0	29800	0	28500	0	26100	0	29700	0
26200	0	29800	0	28500	0	26100	0	29710	0
26200	0	29800	0	28500	0	26100	0	29720	0
26200	0	29900	0	28500	0	26100	0	29730	0
26200	0	29900	0	28500	0	26100	0	29740	0
26200	0	29900	0	28500	0	26200	0	29750	0
26200	0	29900	0	28500	0	26200	0	29760	0
26200	0	29900	0	28500	0	26200	0	29770	0
26300	0	29900	0	28500	0	26200	0	29780	0
26300	0	29900	0	28600	0	26200	0	29790	0
26300	0	29900	0	28600	0	26200	0	29800	0
26300	0	29900	0	28600	0	26200	0	29810	0
26300	0	29900	0	28600	0	26200	0	29820	0
26300	0	30000	0	28600	0	26200	0	29830	0
26300	0	30000	0	28600	0	26200	0	29840	0
26300	0	30000	0	28600	0	26300	0	29850	0
26300	0	30000	0	28600	0	26300	0	29860	0
26300	0	30000	0	28600	0	26300	0	29870	0
26400	0	30000	0	28600	0	26300	0	29880	0
26400	0	30000	0	28700	0	26300	0	29890	0
26400	0	30000	0	28700	0	26300	0	29900	0
26400	0	30000	0	28700	0	26300	0	29910	0
26400	0	30000	0	28700	0	26300	0	29920	0
26400	0	30100	0	28700	0	26300	0	29930	0
26400	0	30100	0	28700	0	26300	0	29940	0
26400	0	30100	0	28700	0	26400	0	29950	0
26400	0	30100	0	28700	0	26400	0	29960	0
26400	0	30100	0	28700	0	26400	0	29970	0
26500	0	30100	0	28700	0	26400	0	29980	0
26500	0	30100	0	28800	0	26400	0	29990	0
26500	0	30100	0	28800	0	26400	0	30000	0
26500	0	30100	0	28800	0	26400	0	30010	0
26500	0	30100	0	28800	0	26400	0	30020	0
26500	0	30200	0	28800	0	26400	0	30030	0
26500	0	30200	0	28800	0	26400	0	30040	0
26500	0	30200	0	28800	0	26500	0	30050	0
26500	0	30200	0	28800	0	26500	0	30060	0
26500	0	30200	0	28800	0	26500	0	30070	0
26600	0	30200	0	28800	0	26500	0	30080	0
26600	0	30200	0	28900	0	26500	0	30090	0
26600	0	30200	0	28900	0	26500	0	30100	0
26600	0	30200	0	28900	0	26500	0	30110	0
26600	0	30200	0	28900	0	26500	0	30120	0
26600	0	30300	0	28900	0	26500	0	30130	0
26600	0	30300	0	28900	0	26500	0	30140	0
26600	0	30300	0	28900	0	26600	0	30150	0
26600	0	30300	0	28900	0	26600	0	30160	0
26600	0	30300	0	28900	0	26600	0	30170	0
26700	0	30300	0	28900	0	26600	0	30180	0
26700	0	30300	0	29000	0	26600	0	30190	0
26700	0	30300	0	29000	0	26600	0	30200	0
26700	0	30300	0	29000	0	26600	0	30210	0
26700	0	30300	0	29000	0	26600	0	30220	0
26700	0	30400	0	29000	0	26600	0	30230	0
26700	0	30400	0	29000	0	26600	0	30240	0
26700	0	30400	0	29000	0	26700	0	30250	0
26700	0	30400	0	29000	0	26700	0	30260	0
26700	0	30400	0	29000	0	26700	0	30270	0
26800	0	30400	0	29000	0	26700	0	30280	0
26800	0	30400	0	29100	0	26700	0	30290	0
26800	0	30400	0	29100	0	26700	0	30300	0
26800	0	30400	0	29100	0	26700	0	30310	0
26800	0	30400	0	29100	0	26700	0	30320	0
26800	0	30500	0	29100	0	26700	0	30330	0
26800	0	30500	0	29100	0	26700	0	30340	0
26800	0	30500	0	29100	0	26800	0	30350	0
26800	0	30500	0	29100	0	26800	0	30360	0
26800	0	30500	0	29100	0	26800	0	30370	0
26900	0	30500	0	29100	0	26800	0	30380	0
26900	0	30500	0	29200	0	26800	0	30390	0
26900	0	30500	0	29200	0	26800	0	30400	0
26900	0	30500	0	29200	0	26800	0	30410	0
26900	0	30500	0	29200	0	26800	0	30420	0
26900	0	30600	0	29200	0	26800	0	30430	0
26900	0	30600	0	29200	0	26800	0	30440	0
26900	0	30600	0	29200	0	26900	0	30450	0
26900	0	30600	0	29200	0	26900	0	30460	0
26900	0	30600	0	29200	0	26900	0	30470	0
27000	0	30600	0	29200	0	26900	0	30480	0
27000	0	30600	0	29300	0	26900	0	30490	0
27000	0	30600	0	29300	0	26900	0	30500	0
27000	0	30600	0	29300	0	26900	0	30510	0
27000	0	30600	0	29300	0	26900	0	30520	0
27000	0	30700	0	29300	0	26900	0	30530	0
27000	0	30700	0	29300	0	26900	0	30540	0
27000	0	30700	0	29300	0	27000	0	30550	0
27000	0	30700	0	29300	0	27000	0	30560	0
27000	0	30700	0	29300	0	27000	0	30570	0
27100	0	30700	0	29300	0	27000	0	30580	0
27100	0	30700	0	29400	0	27000	0	30590	0
27100	0	30700	0	29400	0	27000	0	30600	0
27100	0	30700	0	29400	0	27000	0	30610	0
27100	0	30700	0	29400	0	27000	0	30620	0
27100	0	30800	0	29400	0	27000	0	30630	0
27100	0	30800	0	29400	0	27000	0	30640	0
27100	0	30800	0	29400	0	27100	0	30650	0
27100	0	30800	0	29400	0	27100	0	30660	0
27100	0	30800	0	29400	0	27100	0	30670	0
27200	0	30800	0	29400	0	27100	0	30680	0
27200	0	30800	0	29500	0	27100	0	30690	0
27200	0	30800	0	29500	0	27100	0	30700	0
27200	0	30800	0	29500	0	27100	0	30710	0
27200	0	30800	0	29500	0	27100	0	30720	0
27200	0	30900	0	29500	0	27100	0	30730	0
27200	0	30900	0	29500	0	27100	0	30740	0
27200	0	30900	0	29500	0	27200	0	30750	0
27200	0	30900	0	29500	0	27200	0	30760	0
27200	0	30900	0	29500	0	27200	0	30770	0
27300	0	30900	0	29500	0	27200	0	30780	0
27300	0	30900	0	29600	0	27200	0	30790	0
27300	0	30900	0	29600	0	27200	0	30800	0
27300	0	30900	0	29600	0	27200	0	30810	0
27300	0	30900	0	29600	0	27200	0	30820	0
27300	0	31000	0	29600	0	27200	0	30830	0
27300	0	31000	0	29600	0	27200	0	30840	0
27300	0	31000	0	29600	0	27300	0	30850	0
27300	0	31000	0	29600	0	27300	0	30860	0
27300	0	31000	0	29600	0	27300	0	30870	0
27400	0	31000	0	29600	0	27300	0	30880	0
27400	0	31000	0	29700	0	27300	0	30890	0
27400	0	31000	0	29700	0	27300	0	30900	0
27400	0	31000	0	29700	0	27300	0	30910	0
27400	0	31000	0	29700	0	27300	0	30920	0
27400	0	31100	0	29700	0	27300	0	30930	0
27400	0	31100	0	29700	0	27300	0	30940	0
27400	0	31100	0	29700	0	27400	0	30950	0
27400	0	31100	0	29700	0	27400	0	30960	0
27400	0	31100	0	29700	0	27400	0	30970	0
27500	0	31100	0	29700	0	27400	0	30980	0
27500	0	31100	0	29800	0	27400	0	30990	0
27500	0	31100	0	29800	0	27400	0	31000	0
27500	0	31100	0	29800	0	27400	0	31010	0
27500	0	31100	0	29800	0	27400	0	31020	0
27500	0	31200	0	29800	0	27400	0	31030	0
27500	0	31200	0	29800	0	27400	0	31040	0
27500	0	31200	0	29800	0	27500	0	31050	0
27500	0	31200	0	29800	0	27500	0	31060	0
27500	0	31200	0	29800	0	27500	0	31070	0
27600	0	31200	0	29800	0	27500	0	31080	0
27600	0	31200	0	29900	0	27500	0	31090	0
27600	0	31200	0	29900	0	27500	0	31100	0
27600	0	31200	0	29900	0	27500	0	31110	0
27600	0	31200	0	29900	0	27500	0	31120	0
27600	0	31300	0	29900	0	27500	0	31130	0
27600	0	31300	0	29900	0	27500	0	31140	0
27600	0	31300	0	29900	0	27600	0	31150	0
27600	0	31300	0	29900	0	27600	0	31160	0
27600	0	31300	0	29900	0	27600	0	31170	0
27700	0	31300	0	29900	0	27600	0	31180	0
27700	0	31300	0	30000	0	27600	0	31190	0
27700	0	31300	0	30000	0	27600	0	31200	0
27700	0	31300	0	30000	0	27600	0	31210	0
27700	0	31300	0	30000	0	27600	0	31220	0
27700	0	31400	0	30000	0	27600	0	31230	0
27700	0	31400	0	30000	0	27600	0	31240	0
27700	0	31400	0	30000	0	27700	0	31250	0
27700	0	31400	0	30000	0	27700	0	31260	0
27700	0	31400	0	30000	0	27700	0	31270	0
27800	0	31400	0	30000	0	27700	0	31280	0
27800	0	31400	0	30100	0	27700	0	31290	0
27800	0	31400	0	30100	0	27700	0	31300	0
27800	0	31400	0	30100	0	27700	0	31310	0
27800	0	31400	0	30100	0	27700	0	31320	0
27800	0	31500	0	30100	0	27700	0	31330	0
27800	0	31500	0	30100	0	27700	0	31340	0
27800	0	31500	0	30100	0	27800	0	31350	0
27800	0	31500	0	30100	0	27800	0	31360	0
27800	0	31500	0	30100	0	27800	0	31370	0
27900	0	31500	0	30100	0	27800	0	31380	0
27900	0	31500	0	30200	0	27800	0	31390	0
27900	0	31500	0	30200	0	27800	0	31400	0
27900	0	31500	0	30200	0	27800	0	31410	0
27900	0	31500	0	30200	0	27800	0	31420	0
27900	0	31600	0	30200	0	27800	0	31430	0
27900	0	31600	0	30200	0	27800	0	31440	0
27900	0	31600	0	30200	0	27900	0	31450	0
27900	0	31600	0	30200	0	27900	0	31460	0
27900	0	31600	0	30200	0	27900	0	31470	0
28000	0	31600	0	30200	0	27900	0	31480	0
28000	0	31600	0	30300	0	27900	0	31490	0
28000	0	31600	0	30300	0	27900	0	31500	0
28000	0	31600	0	30300	0	27900	0	31510	0
28000	0	31600	0	30300	0	27900	0	31520	0
28000	0	31700	0	30300	0	27900	0	31530	0
28000	0	31700	0	30300	0	27900	0	31540	0
28000	0	31700	0	30300	0	28000	0	31550	0
28000	0	31700	0	30300	0	28000	0	31560	0
28000	0	31700	0	30300	0	28000	0	31570	0
28100	0	31700	0	30300	0	28000	0	31580	0
28100	0	31700	0	30400	0	28000	0	31590	0
28100	0	31700	0	30400	0	28000	0	31600	0
28100	0	31700	0	30400	0	28000	0	31610	0
28100	0	31700	0	30400	0	28000	0	31620	0
28100	0	31800	0	30400	0	28000	0	31630	0
28100	0	31800	0	30400	0	28000	0	31640	0
28100	0	31800	0	30400	0	28100	0	31650	0
28100	0	31800	0	30400	0	28100	0	31660	0
28100	0	31800	0	30400	0	28100	0	31670	0
28200	0	31800	0	30400	0	28100	0	31680	0
28200	0	31800	0	30500	0	28100	0	31690	0
28200	0	31800	0	30500	0	28100	0	31700	0
28200	0	31800	0	30500	0	28100	0	31710	0
28200	0	31800	0	30500	0	28100	0	31720	0
28200	0	31900	0	30500	0	28100	0	31730	0
28200	0	31900	0	30500	0	28100	0	31740	0
28200	0	31900	0	30500	0	28200	0	31750	0
28200	0	31900	0	30500	0	28200	0	31760	0
28200	0	31900	0	30500	0	28200	0	31770	0
28300	0	31900	0	30500	0	28200	0	31780	0
28300	0	31900	0	30600	0	28200	0	31790	0
28300	0	31900	0	30600	0	28200	0	31800	0
28300	0	31900	0	30600	0	28200	0	31810	0
28300	0	31900	0	30600	0	28200	0	31820	0
28300	0	32000	0	30600	0	28200	0	31830	0
28300	0	32000	0	30600	0	28200	0	31840	0
28300	0	32000	0	30600	0	28300	0	31850	0
28300	0	32000	0	30600	0	28300	0	31860	0
28300	0	32000	0	30600	0	28300	0	31870	0
28400	0	32000	0	30600	0	28300	0	31880	0
28400	0	32000	0	30700	0	28300	0	31890	0
28400	0	32000	0	30700	0	28300	0	31900	0
28400	0	32000	0	30700	0	28300	0	31910	0
28400	0	32000	0	30700	0	28300	0	31920	0
28400	0	32100	0	30700	0	28300	0	31930	0
28400	0	32100	0	30700	0	28300	0	31940	0
28400	0	32100	0	30700	0	28400	0	31950	0
28400	0	32100	0	30700	0	28400	0	31960	0
28400	0	32100	0	30700	0	28400	0	31970	0
28500	0	32100	0	30700	0	28400	0	31980	0
28500	0	32100	0	30800	0	28400	0	31990	0
28500	0	32100	0	30800	0	28400	0	32000	0
28500	0	32100	0	30800	0	28400	0	32010	0
28500	0	32100	0	30800	0	28400	0	32020	0
28500	0	32200	0	30800	0	28400	0	32030	0
28500	0	32200	0	30800	0	28400	0	32040	0
28500	0	32200	0	30800	0	28500	0	32050	0
28500	0	32200	0	30800	0	28500	0	32060	0
28500	0	32200	0	30800	0	28500	0	32070	0
28600	0	32200	0	30800	0	28500	0	32080	0
28600	0	32200	0	30900	0	28500	0	32090	0
28600	0	32200	0	30900	0	28500	0	32100	0
28600	0	32200	0	30900	0	28500	0	32110	0
28600	0	32200	0	30900	0	28500	0	32120	0
28600	0	32300	0	30900	0	28500	0	32130	0
28600	0	32300	0	30900	0	28500	0	32140	0
28600	0	32300	0	30900	0	28600	0	32150	0
28600	0	32300	0	30900	0	28600	0	32160	0
28600	0	32300	0	30900	0	28600	0	32170	0
28700	0	32300	0	30900	0	28600	0	32180	0
28700	0	32300	0	31000	0	28600	0	32190	0
28700	0	32300	0	31000	0	28600	0	32200	0
28700	0	32300	0	31000	0	28600	0	32210	0
28700	0	32300	0	31000	0	28600	0	32220	0
28700	0	32400	0	31000	0	28600	0	32230	0
28700	0	32400	0	31000	0	28600	0	32240	0
28700	0	32400	0	31000	0	28700	0	32250	0
28700	0	32400	0	31000	0	28700	0	32260	0
28700	0	32400	0	31000	0	28700	0	32270	0
28800	0	32400	0	31000	0	28700	0	32280	0
28800	0	32400	0	31100	0	28700	0	32290	0
28800	0	32400	0	31100	0	28700	0	32300	0
28800	0	32400	0	31100	0	28700	0	32310	0
28800	0	32400	0	31100	0	28700	0	32320	0
28800	0	32500	0	31100	0	28700	0	32330	0
28800	0	32500	0	31100	0	28700	0	32340	0
28800	0	32500	0	31100	0	28800	0	32350	0
28800	0	32500	0	31100	0	28800	0	32360	0
28800	0	32500	0	31100	0	28800	0	32370	0
28900	0	32500	0	31100	0	28800	0	32380	0
28900	0	32500	0	31200	0	28800	0	32390	0
28900	0	32500	0	31200	0	28800	0	32400	0
28900	0	32500	0	31200	0	28800	0	32410	0
28900	0	32500	0	31200	0	28800	0	32420	0
28900	0	32600	0	31200	0	28800	0	32430	0
28900	0	32600	0	31200	0	28800	0	32440	0
28900	0	32600	0	31200	0	28900	0	32450	0
28900	0	32600	0	31200	0	28900	0	32460	0
28900	0	32600	0	31200	0	28900	0	32470	0
29000	0	32600	0	31200	0	28900	0	32480	0
29000	0	32600	0	31300	0	28900	0	32490	0
29000	0	32600	0	31300	0	28900	0	32500	0
29000	0	32600	0	31300	0	28900	0	32510	0
29000	0	32600	0	31300	0	28900	0	32520	0
29000	0	32700	0	31300	0	28900	0	32530	0
29000	0	32700	0	31300	0	28900	0	32540	0
29000	0	32700	0	31300	0	29000	0	32550	0
29000	0	32700	0	31300	0	29000	0	32560	0
29000	0	32700	0	31300	0	29000	0	32570	0
29100	0	32700	0	31300	0	29000	0	32580	0
29100	0	32700	0	31400	0	29000	0	32590	0
29100	0	32700	0	31400	0	29000	0	32600	0
29100	0	32700	0	31400	0	29000	0	32610	0
29100	0	32700	0	31400	0	29000	0	32620	0
29100	0	32800	0	31400	0	29000	0	32630	0
29100	0	32800	0	31400	0	29000	0	32640	0
29100	0	32800	0	31400	0	29100	0	32650	0
29100	0	32800	0	31400	0	29100	0	32660	0
29100	0	32800	0	31400	0	29100	0	32670	0
29200	0	32800	0	31400	0	29100	0	32680	0
29200	0	32800	0	31500	0	29100	0	32690	0
29200	0	32800	0	31500	0	29100	0	32700	0
29200	0	32800	0	31500	0	29100	0	32710	0
29200	0	32800	0	31500	0	29100	0	32720	0
29200	0	32900	0	31500	0	29100	0	32730	0
29200	0	32900	0	31500	0	29100	0	32740	0
29200	0	32900	0	31500	0	29200	0	32750	0
29200	0	32900	0	31500	0	29200	0	32760	0
29200	0	32900	0	31500	0	29200	0	32770	0
29300	0	32900	0	31500	0	29200	0	32780	0
29300	0	32900	0	31600	0	29200	0	32790	0
29300	0	32900	0	31600	0	29200	0	32800	0
29300	0	32900	0	31600	0	29200	0	32810	0
29300	0	32900	0	31600	0	29200	0	32820	0
29300	0	33000	0	31600	0	29200	0	32830	0
29300	0	33000	0	31600	0	29200	0	32840	0
29300	0	33000	0	31600	0	29300	0	32850	0
29300	0	33000	0	31600	0	29300	0	32860	0
29300	0	33000	0	31600	0	29300	0	32870	0
29400	0	33000	0	31600	0	29300	0	32880	0
29400	0	33000	0	31700	0	29300	0	32890	0
29400	0	33000	0	31700	0	29300	0	32900	0
29400	0	33000	0	31700	0	29300	0	32910	0
29400	0	33000	0	31700	0	29300	0	32920	0
29400	0	33100	0	31700	0	29300	0	32930	0
29400	0	33100	0	31700	0	29300	0	32940	0
29400	0	33100	0	31700	0	29400	0	32950	0
29400	0	33100	0	31700	0	29400	0	32960	0
29400	0	33100	0	31700	0	29400	0	32970	0
29500	0	33100	0	31700	0	29400	0	32980	0
29500	0	33100	0	31800	0	29400	0	32990	0
29500	0	33100	0	31800	0	29400	0	33000	0
29500	0	33100	0	31800	0	29400	0	33010	0
29500	0	33100	0	31800	0	29400	0	33020	0
29500	0	33200	0	31800	0	29400	0	33030	0
29500	0	33200	0	31800	0	29400	0	33040	0
29500	0	33200	0	31800	0	29500	0	33050	0
29500	0	33200	0	31800	0	29500	0	33060	0
29500	0	33200	0	31800	0	29500	0	33070	0
29600	0	33200	0	31800	0	29500	0	33080	0
29600	0	33200	0	31900	0	29500	0	33090	0
29600	0	33200	0	31900	0	29500	0	33100	0
29600	0	33200	0	31900	0	29500	0	33110	0
29600	0	33200	0	31900	0	29500	0	33120	0
29600	0	33300	0	31900	0	29500	0	33130	0
29600	0	33300	0	31900	0	29500	0	33140	0
29600	0	33300	0	31900	0	29600	0	33150	0
29600	0	33300	0	31900	0	29600	0	33160	0
29600	0	33300	0	31900	0	29600	0	33170	0
29700	0	33300	0	31900	0	29600	0	33180	0
29700	0	33300	0	32000	0	29600	0	33190	0
29700	0	33300	0	32000	0	29600	0	33200	0
29700	0	33300	0	32000	0	29600	0	33210	0
29700	0	33300	0	32000	0	29600	0	33220	0
29700	0	33400	0	32000	0	29600	0	33230	0
29700	0	33400	0	32000	0	29600	0	33240	0
29700	0	33400	0	32000	0	29700	0	33250	0
29700	0	33400	0	32000	0	29700	0	33260	0
29700	0	33400	0	32000	0	29700	0	33270	0
29800	0	33400	0	32000	0	29700	0	33280	0
29800	0	33400	0	32100	0	29700	0	33290	0
29800	0	33400	0	32100	0	29700	0	33300	0
29800	0	33400	0	32100	0	29700	0	33310	0
29800	0	33400	0	32100	0	29700	0	33320	0
29800	0	33500	0	32100	0	29700	0	33330	0
29800	0	33500	0	32100	0	29700	0	33340	0
29800	0	33500	0	32100	0	29800	0	33350	0
29800	0	33500	0	32100	0	29800	0	33360	0
29800	0	33500	0	32100	0	29800	0	33370	0
29900	0	33500	0	32100	0	29800	0	33380	0
29900	0	33500	0	32200	0	29800	0	33390	0
29900	0	33500	0	32200	0	29800	0	33400	0
29900	0	33500	0	32200	0	29800	0	33410	0
29900	0	33500	0	32200	0	29800	0	33420	0
29900	0	33600	0	32200	0	29800	0	33430	0
29900	0	33600	0	32200	0	29800	0	33440	0
29900	0	33600	0	32200	0	29900	0	33450	0
29900	0	33600	0	32200	0	29900	0	33460	0
29900	0	33600	0	32200	0	29900	0	33470	0
30000	0	33600	0	32200	0	29900	0	33480	0
30000	0	33600	0	32300	0	29900	0	33490	0
30000	0	33600	0	32300	0	29900	0	33500	0
30000	0	33600	0	32300	0	29900	0	33510	0
30000	0	33600	0	32300	0	29900	0	33520	0
30000	0	33700	0	32300	0	29900	0	33530	0
30000	0	33700	0	32300	0	29900	0	33540	0
30000	0	33700	0	32300	0	30000	0	33550	0
30000	0	33700	0	32300	0	30000	0	33560	0
30000	0	33700	0	32300	0	30000	0	33570	0
30100	0	33700	0	32300	0	30000	0	33580	0
30100	0	33700	0	32400	0	30000	0	33590	0
30100	0	33700	0	32400	0	30000	0	33600	0
30100	0	33700	0	32400	0	30000	0	33610	0
30100	0	33700	0	32400	0	30000	0	33620	0
30100	0	33800	0	32400	0	30000	0	33630	0
30100	0	33800	0	32400	0	30000	0	33640	0
30100	0	33800	0	32400	0	30100	0	33650	0
30100	0	33800	0	32400	0	30100	0	33660	0
30100	0	33800	0	32400	0	30100	0	33670	0
30200	0	33800	0	32400	0	30100	0	33680	0
30200	0	33800	0	32500	0	30100	0	33690	0
30200	0	33800	0	32500	0	30100	0	33700	0
30200	0	33800	0	32500	0	30100	0	33710	0
30200	0	33800	0	32500	0	30100	0	33720	0
30200	0	33900	0	32500	0	30100	0	33730	0
30200	0	33900	0	32500	0	30100	0	33740	0
30200	0	33900	0	32500	0	30200	0	33750	0
30200	0	33900	0	32500	0	30200	0	33760	0
30200	0	33900	0	32500	0	30200	0	33770	0
30300	0	33900	0	32500	0	30200	0	33780	0
30300	0	33900	0	32600	0	30200	0	33790	0
30300	0	33900	0	32600	0	30200	0	33800	0
30300	0	33900	0	32600	0	30200	0	33810	0
30300	0	33900	0	32600	0	30200	0	33820	0
30300	0	34000	0	32600	0	30200	0	33830	0
30300	0	34000	0	32600	0	30200	0	33840	0
30300	0	34000	0	32600	0	30300	0	33850	0
30300	0	34000	0	32600	0	30300	0	33860	0
30300	0	34000	0	32600	0	30300	0	33870	0
30400	0	34000	0	32600	0	30300	0	33880	0
30400	0	34000	0	32700	0	30300	0	33890	0
30400	0	34000	0	32700	0	30300	0	33900	0
30400	0	34000	0	32700	0	30300	0	33910	0
30400	0	34000	0	32700	0	30300	0	33920	0
30400	0	34100	0	32700	0	30300	0	33930	0
30400	0	34100	0	32700	0	30300	0	33940	0
30400	0	34100	0	32700	0	30400	0	33950	0
30400	0	34100	0	32700	0	30400	0	33960	0
30400	0	34100	0	32700	0	30400	0	33970	0
30500	0	34100	0	32700	0	30400	0	33980	0
30500	0	34100	0	32800	0	30400	0	33990	0
30500	0	34100	0	32800	0	30400	0	34000	0
30500	0	34100	0	32800	0	30400	0	34010	0
30500	0	34100	0	32800	0	30400	0	34020	0
30500	0	34200	0	32800	0	30400	0	34030	0
30500	0	34200	0	32800	0	30400	0	34040	0
30500	0	34200	0	32800	0	30500	0	34050	0
30500	0	34200	0	32800	0	30500	0	34060	0
30500	0	34200	0	32800	0	30500	0	34070	0
30600	0	34200	0	32800	0	30500	0	34080	0
30600	0	34200	0	32900	0	30500	0	34090	0
30600	0	34200	0	32900	0	30500	0	34100	0
30600	0	34200	0	32900	0	30500	0	34110	0
30600	0	34200	0	32900	0	30500	0	34120	0
30600	0	34300	0	32900	0	30500	0	34130	0
30600	0	34300	0	32900	0	30500	0	34140	0
30600	0	34300	0	32900	0	30600	0	34150	0
30600	0	34300	0	32900	0	30600	0	34160	0
30600	0	34300	0	32900	0	30600	0	34170	0
30700	0	34300	0	32900	0	30600	0	34180	0
30700	0	34300	0	33000	0	30600	0	34190	0
30700	0	34300	0	33000	0	30600	0	34200	0
30700	0	34300	0	33000	0	30600	0	34210	0
30700	0	34300	0	33000	0	30600	0	34220	0
30700	0	34400	0	33000	0	30600	0	34230	0
30700	0	34400	0	33000	0	30600	0	34240	0
30700	0	34400	0	33000	0	30700	0	34250	0
30700	0	34400	0	33000	0	30700	0	34260	0
30700	0	34400	0	33000	0	30700	0	34270	0
30800	0	34400	0	33000	0	30700	0	34280	0
30800	0	34400	0	33100	0	30700	0	34290	0
30800	0	34400	0	33100	0	30700	0	34300	0
30800	0	34400	0	33100	0	30700	0	34310	0
30800	0	34400	0	33100	0	30700	0	34320	0
30800	0	34500	0	33100	0	30700	0	34330	0
30800	0	34500	0	33100	0	30700	0	34340	0
30800	0	34500	0	33100	0	30800	0	34350	0
30800	0	34500	0	33100	0	30800	0	34360	0
30800	0	34500	0	33100	0	30800	0	34370	0
30900	0	34500	0	33100	0	30800	0	34380	0
30900	0	34500	0	33200	0	30800	0	34390	0
30900	0	34500	0	33200	0	30800	0	34400	0
30900	0	34500	0	33200	0	30800	0	34410	0
30900	0	34500	0	33200	0	30800	0	34420	0
30900	0	34600	0	33200	0	30800	0	34430	0
30900	0	34600	0	33200	0	30800	0	34440	0
30900	0	34600	0	33200	0	30900	0	34450	0
30900	0	34600	0	33200	0	30900	0	34460	0
30900	0	34600	0	33200	0	30900	0	34470	0
31000	0	34600	0	33200	0	30900	0	34480	0
31000	0	34600	0	33300	0	30900	0	34490	0
31000	0	34600	0	33300	0	30900	0	34500	0
31000	0	34600	0	33300	0	30900	0	34510	0
31000	0	34600	0	33300	0	30900	0	34520	0
31000	0	34700	0	33300	0	30900	0	34530	0
31000	0	34700	0	33300	0	30900	0	34540	0
31000	0	34700	0	33300	0	31000	0	34550	0
31000	0	34700	0	33300	0	31000	0	34560	0
31000	0	34700	0	33300	0	31000	0	34570	0
31100	0	34700	0	33300	0	31000	0	34580	0
31100	0	34700	0	33400	0	31000	0	34590	0
31100	0	34700	0	33400	0	31000	0	34600	0
31100	0	34700	0	33400	0	31000	0	34610	0
31100	0	34700	0	33400	0	31000	0	34620	0
31100	0	34800	0	33400	0	31000	0	34630	0
31100	0	34800	0	33400	0	31000	0	34640	0
31100	0	34800	0	33400	0	31100	0	34650	0
31100	0	34800	0	33400	0	31100	0	34660	0
31100	0	34800	0	33400	0	31100	0	34670	0
31200	0	34800	0	33400	0	31100	0	34680	0
31200	0	34800	0	33500	0	31100	0	34690	0
31200	0	34800	0	33500	0	31100	0	34700	0
31200	0	34800	0	33500	0	31100	0	34710	0
31200	0	34800	0	33500	0	31100	0	34720	0
31200	0	34900	0	33500	0	31100	0	34730	0
31200	0	34900	0	33500	0	31100	0	34740	0
31200	0	34900	0	33500	0	31200	0	34750	0
31200	0	34900	0	33500	0	31200	0	34760	0
31200	0	34900	0	33500	0	31200	0	34770	0
31300	0	34900	0	33500	0	31200	0	34780	0
31300	0	34900	0	33600	0	31200	0	34790	0
31300	0	34900	0	33600	0	31200	0	34800	0
31300	0	34900	0	33600	0	31200	0	34810	0
31300	0	34900	0	33600	0	31200	0	34820	0
31300	0	35000	0	33600	0	31200	0	34830	0
31300	0	35000	0	33600	0	31200	0	34840	0
31300	0	35000	0	33600	0	31300	0	34850	0
31300	0	35000	0	33600	0	31300	0	34860	0
31300	0	35000	0	33600	0	31300	0	34870	0
31400	0	35000	0	33600	0	31300	0	34880	0
31400	0	35000	0	33700	0	31300	0	34890	0
31400	0	35000	0	33700	0	31300	0	34900	0
31400	0	35000	0	33700	0	31300	0	34910	0
31400	0	35000	0	33700	0	31300	0	34920	0
31400	0	35100	0	33700	0	31300	0	34930	0
31400	0	35100	0	33700	0	31300	0	34940	0
31400	0	35100	0	33700	0	31400	0	34950	0
31400	0	35100	0	33700	0	31400	0	34960	0
31400	0	35100	0	33700	0	31400	0	34970	0
31500	0	35100	0	33700	0	31400	0	34980	0
31500	0	35100	0	33800	0	31400	0	34990	0
31500	0	35100	0	33800	0	31400	0	35000	0
31500	0	35100	0	33800	0	31400	0	35010	0
31500	0	35100	0	33800	0	31400	0	35020	0
31500	0	35200	0	33800	0	31400	0	35030	0
31500	0	35200	0	33800	0	31400	0	35040	0
31500	0	35200	0	33800	0	31500	0	35050	0
31500	0	35200	0	33800	0	31500	0	35060	0
31500	0	35200	0	33800	0	31500	0	35070	0
31600	0	35200	0	33800	0	31500	0	35080	0
31600	0	35200	0	33900	0	31500	0	35090	0
31600	0	35200	0	33900	0	31500	0	35100	0
31600	0	35200	0	33900	0	31500	0	35110	0
31600	0	35200	0	33900	0	31500	0	35120	0
31600	0	35300	0	33900	0	31500	0	35130	0
31600	0	35300	0	33900	0	31500	0	35140	0
31600	0	35300	0	33900	0	31600	0	35150	0
31600	0	35300	0	33900	0	31600	0	35160	0
31600	0	35300	0	33900	0	31600	0	35170	0
31700	0	35300	0	33900	0	31600	0	35180	0
31700	0	35300	0	34000	0	31600	0	35190	0
31700	0	35300	0	34000	0	31600	0	35200	0
31700	0	35300	0	34000	0	31600	0	35210	0
31700	0	35300	0	34000	0	31600	0	35220	0
31700	0	35400	0	34000	0	31600	0	35230	0
31700	0	35400	0	34000	0	31600	0	35240	0
31700	0	35400	0	34000	0	31700	0	35250	0
31700	0	35400	0	34000	0	31700	0	35260	0
31700	0	35400	0	34000	0	31700	0	35270	0
31800	0	35400	0	34000	0	31700	0	35280	0
31800	0	35400	0	34100	0	31700	0	35290	0
31800	0	35400	0	34100	0	31700	0	35300	0
31800	0	35400	0	34100	0	31700	0	35310	0
31800	0	35400	0	34100	0	31700	0	35320	0
31800	0	35500	0	34100	0	31700	0	35330	0
31800	0	35500	0	34100	0	31700	0	35340	0
31800	0	35500	0	34100	0	31800	0	35350	0
31800	0	35500	0	34100	0	31800	0	35360	0
31800	0	35500	0	34100	0	31800	0	35370	0
31900	0	35500	0	34100	0	31800	0	35380	0
31900	0	35500	0	34200	0	31800	0	35390	0
31900	0	35500	0	34200	0	31800	0	35400	0
31900	0	35500	0	34200	0	31800	0	35410	0
31900	0	35500	0	34200	0	31800	0	35420	0
31900	0	35600	0	34200	0	31800	0	35430	0
31900	0	35600	0	34200	0	31800	0	35440	0
31900	0	35600	0	34200	0	31900	0	35450	0
31900	0	35600	0	34200	0	31900	0	35460	0
31900	0	35600	0	34200	0	31900	0	35470	0
32000	0	35600	0	34200	0	31900	0	35480	0
32000	0	35600	0	34300	0	31900	0	35490	0
32000	0	35600	0	34300	0	31900	0	35500	0
32000	0	35600	0	34300	0	31900	0	35510	0
32000	0	35600	0	34300	0	31900	0	35520	0
32000	0	35700	0	34300	0	31900	0	35530	0
32000	0	35700	0	34300	0	31900	0	35540	0
32000	0	35700	0	34300	0	32000	0	35550	0
32000	0	35700	0	34300	0	32000	0	35560	0
32000	0	35700	0	34300	0	32000	0	35570	0
32100	0	35700	0	34300	0	32000	0	35580	0
32100	0	35700	0	34400	0	32000	0	35590	0
32100	0	35700	0	34400	0	32000	0	35600	0
32100	0	35700	0	34400	0	32000	0	35610	0
32100	0	35700	0	34400	0	32000	0	35620	0
32100	0	35800	0	34400	0	32000	0	35630	0
32100	0	35800	0	34400	0	32000	0	35640	0
32100	0	35800	0	34400	0	32100	0	35650	0
32100	0	35800	0	34400	0	32100	0	35660	0
32100	0	35800	0	34400	0	32100	0	35670	0
32200	0	35800	0	34400	0	32100	0	35680	0
32200	0	35800	0	34500	0	32100	0	35690	0
32200	0	35800	0	34500	0	32100	0	35700	0
32200	0	35800	0	34500	0	32100	0	35710	0
32200	0	35800	0	34500	0	32100	0	35720	0
32200	0	35900	0	34500	0	32100	0	35730	0
32200	0	35900	0	34500	0	32100	0	35740	0
32200	0	35900	0	34500	0	32200	0	35750	0
32200	0	35900	0	34500	0	32200	0	35760	0
32200	0	35900	0	34500	0	32200	0	35770	0
32300	0	35900	0	34500	0	32200	0	35780	0
32300	0	35900	0	34600	0	32200	0	35790	0
32300	0	35900	0	34600	0	32200	0	35800	0
32300	0	35900	0	34600	0	32200	0	35810	0
32300	0	35900	0	34600	0	32200	0	35820	0
32300	0	36000	0	34600	0	32200	0	35830	0
32300	0	36000	0	34600	0	32200	0	35840	0
32300	0	36000	0	34600	0	32300	0	35850	0
32300	0	36000	0	34600	0	32300	0	35860	0
32300	0	36000	0	34600	0	32300	0	35870	0
32400	0	36000	0	34600	0	32300	0	35880	0
32400	0	36000	0	34700	0	32300	0	35890	0
32400	0	36000	0	34700	0	32300	0	35900	0
32400	0	36000	0	34700	0	32300	0	35910	0
32400	0	36000	0	34700	0	32300	0	35920	0
32400	0	36100	0	34700	0	32300	0	35930	0
32400	0	36100	0	34700	0	32300	0	35940	0
32400	0	36100	0	34700	0	32400	0	35950	0
32400	0	36100	0	34700	0	32400	0	35960	0
32400	0	36100	0	34700	0	32400	0	35970	0
32500	0	36100	0	34700	0	32400	0	35980	0
32500	0	36100	0	34800	0	32400	0	35990	0
32500	0	36100	0	34800	0	32400	0	36000	0
32500	0	36100	0	34800	0	32400	0	36010	0
32500	0	36100	0	34800	0	32400	0	36020	0
32500	0	36200	0	34800	0	32400	0	36030	0
32500	0	36200	0	34800	0	32400	0	36040	0
32500	0	36200	0	34800	0	32500	0	36050	0
32500	0	36200	0	34800	0	32500	0	36060	0
32500	0	36200	0	34800	0	32500	0	36070	0
32600	0	36200	0	34800	0	32500	0	36080	0
32600	0	36200	0	34900	0	32500	0	36090	0
32600	0	36200	0	34900	0	32500	0	36100	0
32600	0	36200	0	34900	0	32500	0	36110	0
32600	0	36200	0	34900	0	32500	0	36120	0
32600	0	36300	0	34900	0	32500	0	36130	0
32600	0	36300	0	34900	0	32500	0	36140	0
32600	0	36300	0	34900	0	32600	0	36150	0
32600	0	36300	0	34900	0	32600	0	36160	0
32600	0	36300	0	34900	0	32600	0	36170	0
32700	0	36300	0	34900	0	32600	0	36180	0
32700	0	36300	0	35000	0	32600	0	36190	0
32700	0	36300	0	35000	0	32600	0	36200	0
32700	0	36300	0	35000	0	32600	0	36210	0
32700	0	36300	0	35000	0	32600	0	36220	0
32700	0	36400	0	35000	0	32600	0	36230	0
32700	0	36400	0	35000	0	32600	0	36240	0
32700	0	36400	0	35000	0	32700	0	36250	0
32700	0	36400	0	35000	0	32700	0	36260	0
32700	0	36400	0	35000	0	32700	0	36270	0
32800	0	36400	0	35000	0	32700	0	36280	0
32800	0	36400	0	35100	0	32700	0	36290	0
32800	0	36400	0	35100	0	32700	0	36300	0
32800	0	36400	0	35100	0	32700	0	36310	0
32800	0	36400	0	35100	0	32700	0	36320	0
32800	0	36500	0	35100	0	32700	0	36330	0
32800	0	36500	0	35100	0	32700	0	36340	0
32800	0	36500	0	35100	0	32800	0	36350	0
32800	0	36500	0	35100	0	32800	0	36360	0
32800	0	36500	0	35100	0	32800	0	36370	0
32900	0	36500	0	35100	0	32800	0	36380	0
32900	0	36500	0	35200	0	32800	0	36390	0
32900	0	36500	0	35200	0	32800	0	36400	0
32900	0	36500	0	35200	0	32800	0	36410	0
32900	0	36500	0	35200	0	32800	0	36420	0
32900	0	36600	0	35200	0	32800	0	36430	0
32900	0	36600	0	35200	0	32800	0	36440	0
32900	0	36600	0	35200	0	32900	0	36450	0
32900	0	36600	0	35200	0	32900	0	36460	0
32900	0	36600	0	35200	0	32900	0	36470	0
33000	0	36600	0	35200	0	32900	0	36480	0
33000	0	36600	0	35300	0	32900	0	36490	0
33000	0	36600	0	35300	0	32900	0	36500	0
33000	0	36600	0	35300	0	32900	0	36510	0
33000	0	36600	0	35300	0	32900	0	36520	0
33000	0	36700	0	35300	0	32900	0	36530	0
33000	0	36700	0	35300	0	32900	0	36540	0
33000	0	36700	0	35300	0	33000	0	36550	0
33000	0	36700	0	35300	0	33000	0	36560	0
33000	0	36700	0	35300	0	33000	0	36570	0
33100	0	36700	0	35300	0	33000	0	36580	0
33100	0	36700	0	35400	0	33000	0	36590	0
33100	0	36700	0	35400	0	33000	0	36600	0
33100	0	36700	0	35400	0	33000	0	36610	0
33100	0	36700	0	35400	0	33000	0	36620	0
33100	0	36800	0	35400	0	33000	0	36630	0
33100	0	36800	0	35400	0	33000	0	36640	0
33100	0	36800	0	35400	0	33100	0	36650	0
33100	0	36800	0	35400	0	33100	0	36660	0
33100	0	36800	0	35400	0	33100	0	36670	0
33200	0	36800	0	35400	0	33100	0	36680	0
33200	0	36800	0	35500	0	33100	0	36690	0
33200	0	36800	0	35500	0	33100	0	36700	0
33200	0	36800	0	35500	0	33100	0	36710	0
33200	0	36800	0	35500	0	33100	0	36720	0
33200	0	36900	0	35500	0	33100	0	36730	0
33200	0	36900	0	35500	0	33100	0	36740	0
33200	0	36900	0	35500	0	33200	0	36750	0
33200	0	36900	0	35500	0	33200	0	36760	0
33200	0	36900	0	35500	0	33200	0	36770	0
33300	0	36900	0	35500	0	33200	0	36780	0
33300	0	36900	0	35600	0	33200	0	36790	0
33300	0	36900	0	35600	0	33200	0	36800	0
33300	0	36900	0	35600	0	33200	0	36810	0
33300	0	36900	0	35600	0	33200	0	36820	0
33300	0	37000	0	35600	0	33200	0	36830	0
33300	0	37000	0	35600	0	33200	0	36840	0
33300	0	37000	0	35600	0	33300	0	36850	0
33300	0	37000	0	35600	0	33300	0	36860	0
33300	0	37000	0	35600	0	33300	0	36870	0
33400	0	37000	0	35600	0	33300	0	36880	0
33400	0	37000	0	35700	0	33300	0	36890	0
33400	0	37000	0	35700	0	33300	0	36900	0
33400	0	37000	0	35700	0	33300	0	36910	0
33400	0	37000	0	35700	0	33300	0	36920	0
33400	0	37100	0	35700	0	33300	0	36930	0
33400	0	37100	0	35700	0	33300	0	36940	0
33400	0	37100	0	35700	0	33400	0	36950	0
33400	0	37100	0	35700	0	33400	0	36960	0
33400	0	37100	0	35700	0	33400	0	36970	0
33500	0	37100	0	35700	0	33400	0	36980	0
33500	0	37100	0	35800	0	33400	0	36990	0
33500	0	37100	0	35800	0	33400	0	37000	0
33500	0	37100	0	35800	0	33400	0	37010	0
33500	0	37100	0	35800	0	33400	0	37020	0
33500	0	37200	0	35800	0	33400	0	37030	0
33500	0	37200	0	35800	0	33400	0	37040	0
33500	0	37200	0	35800	0	33500	0	37050	0
33500	0	37200	0	35800	0	33500	0	37060	0
33500	0	37200	0	35800	0	33500	0	37070	0
33600	0	37200	0	35800	0	33500	0	37080	0
33600	0	37200	0	35900	0	33500	0	37090	0
33600	0	37200	0	35900	0	33500	0	37100	0
33600	0	37200	0	35900	0	33500	0	37110	0
33600	0	37200	0	35900	0	33500	0	37120	0
33600	0	37300	0	35900	0	33500	0	37130	0
33600	0	37300	0	35900	0	33500	0	37140	0
33600	0	37300	0	35900	0	33600	0	37150	0
33600	0	37300	0	35900	0	33600	0	37160	0
33600	0	37300	0	35900	0	33600	0	37170	0
33700	0	37300	0	35900	0	33600	0	37180	0
33700	0	37300	0	36000	0	33600	0	37190	0
33700	0	37300	0	36000	0	33600	0	37200	0
33700	0	37300	0	36000	0	33600	0	37210	0
33700	0	37300	0	36000	0	33600	0	37220	0
33700	0	37400	0	36000	0	33600	0	37230	0
33700	0	37400	0	36000	0	33600	0	37240	0
33700	0	37400	0	36000	0	33700	0	37250	0
33700	0	37400	0	36000	0	33700	0	37260	0
33700	0	37400	0	36000	0	33700	0	37270	0
33800	0	37400	0	36000	0	33700	0	37280	0
33800	0	37400	0	36100	0	33700	0	37290	0
33800	0	37400	0	36100	0	33700	0	37300	0
33800	0	37400	0	36100	0	33700	0	37310	0
[truncated: 8,765 more rows]
