# Supplementary material for: Mechanical characteristics and energy evolution of rock with circular hole defects
Source: PLoS One. 2023 Dec 8;18(12):e0295675. doi: 10.1371/journal.pone.0295675 (PMC10707678; doi:10.1371/journal.pone.0295675)
Supplement: S2 File — (ZIP) [file pone.0295675.s002.zip › Supporting Information/Fitting curves data of damage model.xlsx]

## Sheet: Sheet1
0°		30°		45°		60°		90°
1.1326e-07	0.000627006	3.05515e-07	0.00170202	6.09432e-07	0.00291004	1.13224e-07	0.000590236	3.05023e-07	0.0017429
8.794e-07	0.00486836	1.19309e-06	0.0066467	1.68787e-06	0.0080596	8.79122e-07	0.00458286	1.19117e-06	0.00680635
2.09502e-06	0.0115981	2.49188e-06	0.0138823	3.04057e-06	0.0145187	2.08169e-06	0.0108518	2.50081e-06	0.0142896
3.45431e-06	0.019123	3.83082e-06	0.0213415	4.39326e-06	0.0209778	3.40144e-06	0.0177317	3.85915e-06	0.0220512
4.81359e-06	0.026648	5.16976e-06	0.0288007	5.74596e-06	0.0274369	4.72119e-06	0.0246116	5.21749e-06	0.0298127
6.17287e-06	0.034173	6.5087e-06	0.03626	7.09865e-06	0.0338961	6.04094e-06	0.0314914	6.57583e-06	0.0375743
7.53215e-06	0.041698	7.84764e-06	0.0437192	8.45135e-06	0.0403552	7.3607e-06	0.0383713	7.93418e-06	0.0453359
8.89145e-06	0.049223	9.18658e-06	0.0511784	9.80404e-06	0.0468143	8.68045e-06	0.0452512	9.29254e-06	0.0530976
1.02507e-05	0.0567482	1.05255e-05	0.0586377	1.11567e-05	0.0532734	1.00002e-05	0.0521311	1.06509e-05	0.0608593
1.16101e-05	0.0642733	1.18645e-05	0.0660969	1.25094e-05	0.0597325	1.132e-05	0.0590109	1.20093e-05	0.068621
1.29694e-05	0.0717985	1.32034e-05	0.0735561	1.38621e-05	0.0661917	1.26397e-05	0.0658908	1.33677e-05	0.0763828
1.43287e-05	0.0793236	1.45423e-05	0.0810154	1.52148e-05	0.0726508	1.39595e-05	0.0727707	1.4726e-05	0.0841445
1.5688e-05	0.0868488	1.58813e-05	0.0884746	1.65675e-05	0.0791099	1.52792e-05	0.0796505	1.60844e-05	0.0919063
1.70473e-05	0.094374	1.72202e-05	0.0959339	1.79202e-05	0.085569	1.6599e-05	0.0865304	1.74428e-05	0.099668
1.84066e-05	0.101899	1.85592e-05	0.103393	1.92729e-05	0.0920281	1.79187e-05	0.0934103	1.88012e-05	0.10743
1.97659e-05	0.109424	1.98982e-05	0.110853	2.06256e-05	0.0984872	1.92385e-05	0.10029	2.01595e-05	0.115192
2.11253e-05	0.116949	2.12371e-05	0.118312	2.19783e-05	0.104946	2.05582e-05	0.10717	2.15179e-05	0.122953
2.24846e-05	0.124475	2.25761e-05	0.125772	2.3331e-05	0.111405	2.1878e-05	0.11405	2.28763e-05	0.130715
2.38439e-05	0.132	2.39151e-05	0.133231	2.46837e-05	0.117865	2.31977e-05	0.12093	2.42346e-05	0.138477
2.52032e-05	0.139525	2.52541e-05	0.14069	2.60364e-05	0.124324	2.45175e-05	0.12781	2.5593e-05	0.146239
2.65625e-05	0.14705	2.6593e-05	0.14815	2.73891e-05	0.130783	2.58372e-05	0.13469	2.69514e-05	0.154
2.79218e-05	0.154575	2.7932e-05	0.155609	2.87418e-05	0.137242	2.7157e-05	0.141569	2.83098e-05	0.161762
2.92811e-05	0.1621	2.9271e-05	0.163069	3.00945e-05	0.143701	2.84767e-05	0.148449	2.96681e-05	0.169524
3.06404e-05	0.169626	3.061e-05	0.170528	3.14472e-05	0.15016	2.97965e-05	0.155329	3.10265e-05	0.177286
3.19998e-05	0.177151	3.19489e-05	0.177988	3.27999e-05	0.156619	3.11162e-05	0.162209	3.23849e-05	0.185047
3.33591e-05	0.184676	3.32879e-05	0.185447	3.41525e-05	0.163078	3.2436e-05	0.169089	3.37433e-05	0.192809
3.47184e-05	0.192201	3.46269e-05	0.192906	3.55052e-05	0.169538	3.37557e-05	0.175969	3.51016e-05	0.200571
3.60777e-05	0.199726	3.59659e-05	0.200366	3.68579e-05	0.175997	3.50755e-05	0.182849	3.646e-05	0.208332
3.7437e-05	0.207251	3.73048e-05	0.207825	3.82106e-05	0.182456	3.63953e-05	0.189728	3.78184e-05	0.216094
3.87963e-05	0.214776	3.86438e-05	0.215285	3.95633e-05	0.188915	3.7715e-05	0.196608	3.91767e-05	0.223856
4.01556e-05	0.222302	3.99828e-05	0.222744	4.0916e-05	0.195374	3.90348e-05	0.203488	4.05351e-05	0.231618
4.15149e-05	0.229827	4.13218e-05	0.230204	4.22687e-05	0.201833	4.03545e-05	0.210368	4.18935e-05	0.239379
4.28743e-05	0.237352	4.26607e-05	0.237663	4.36214e-05	0.208292	4.16743e-05	0.217248	4.32519e-05	0.247141
4.42336e-05	0.244877	4.39997e-05	0.245122	4.49741e-05	0.214751	4.2994e-05	0.224128	4.46102e-05	0.254903
4.55929e-05	0.252402	4.53387e-05	0.252582	4.63268e-05	0.22121	4.43138e-05	0.231008	4.59686e-05	0.262665
4.69522e-05	0.259927	4.66777e-05	0.260041	4.76795e-05	0.22767	4.56335e-05	0.237888	4.7327e-05	0.270426
4.83115e-05	0.267452	4.80166e-05	0.267501	4.90322e-05	0.234129	4.69533e-05	0.244768	4.86854e-05	0.278188
4.96708e-05	0.274978	4.93556e-05	0.27496	5.03849e-05	0.240588	4.82731e-05	0.251648	5.00437e-05	0.28595
5.10301e-05	0.282503	5.06946e-05	0.282419	5.17376e-05	0.247047	4.95928e-05	0.258527	5.14021e-05	0.293712
5.23894e-05	0.290028	5.20335e-05	0.289879	5.30903e-05	0.253506	5.09126e-05	0.265408	5.27605e-05	0.301473
5.37487e-05	0.297553	5.33725e-05	0.297338	5.4443e-05	0.259965	5.22324e-05	0.272288	5.41188e-05	0.309235
5.51081e-05	0.305078	5.47115e-05	0.304798	5.57957e-05	0.266424	5.35522e-05	0.279168	5.54772e-05	0.316997
5.64674e-05	0.312603	5.60504e-05	0.312257	5.71484e-05	0.272883	5.4872e-05	0.286048	5.68356e-05	0.324759
5.78267e-05	0.320128	5.73894e-05	0.319716	5.85011e-05	0.279343	5.61918e-05	0.292928	5.8194e-05	0.33252
5.9186e-05	0.327654	5.87284e-05	0.327176	5.98538e-05	0.285802	5.75115e-05	0.299808	5.95523e-05	0.340282
6.05453e-05	0.335179	6.00674e-05	0.334635	6.12065e-05	0.292261	5.88313e-05	0.306688	6.09107e-05	0.348044
6.19046e-05	0.342704	6.14063e-05	0.342095	6.25593e-05	0.29872	6.01511e-05	0.313568	6.22691e-05	0.355805
6.32639e-05	0.350229	6.27453e-05	0.349554	6.3912e-05	0.30518	6.14709e-05	0.320448	6.36274e-05	0.363567
6.46232e-05	0.357754	6.40843e-05	0.357013	6.52647e-05	0.311639	6.27907e-05	0.327328	6.49858e-05	0.371329
6.59825e-05	0.365279	6.54232e-05	0.364473	6.66175e-05	0.318099	6.41105e-05	0.334208	6.63442e-05	0.379091
6.73419e-05	0.372804	6.67622e-05	0.371932	6.79702e-05	0.324558	6.54303e-05	0.341088	6.77026e-05	0.386852
6.87012e-05	0.38033	6.81012e-05	0.379392	6.9323e-05	0.331017	6.67501e-05	0.347968	6.90609e-05	0.394614
7.00605e-05	0.387855	6.94401e-05	0.386851	7.06757e-05	0.337477	6.80698e-05	0.354848	7.04193e-05	0.402376
7.14198e-05	0.39538	7.07791e-05	0.39431	7.20285e-05	0.343936	6.93896e-05	0.361728	7.17777e-05	0.410138
7.27791e-05	0.402905	7.21181e-05	0.40177	7.33812e-05	0.350395	7.07094e-05	0.368608	7.3136e-05	0.417899
7.41384e-05	0.41043	7.3457e-05	0.409229	7.4734e-05	0.356855	7.20292e-05	0.375488	7.44944e-05	0.425661
7.54977e-05	0.417955	7.4796e-05	0.416689	7.60868e-05	0.363314	7.3349e-05	0.382368	7.58528e-05	0.433423
7.6857e-05	0.42548	7.6135e-05	0.424148	7.74395e-05	0.369774	7.46688e-05	0.389249	7.72112e-05	0.441185
7.82163e-05	0.433006	7.74739e-05	0.431607	7.87923e-05	0.376233	7.59886e-05	0.396129	7.85695e-05	0.448946
7.95756e-05	0.440531	7.88129e-05	0.439067	8.01451e-05	0.382693	7.73084e-05	0.403009	7.99279e-05	0.456708
8.0935e-05	0.448056	8.01519e-05	0.446526	8.14978e-05	0.389152	7.86283e-05	0.409889	8.12863e-05	0.46447
8.22943e-05	0.455581	8.14908e-05	0.453985	8.28506e-05	0.395612	7.99481e-05	0.416769	8.26446e-05	0.472231
8.36536e-05	0.463106	8.28298e-05	0.461445	8.42034e-05	0.402071	8.12679e-05	0.423649	8.4003e-05	0.479993
8.50129e-05	0.470631	8.41687e-05	0.468904	8.55561e-05	0.408531	8.25877e-05	0.43053	8.53614e-05	0.487755
8.63722e-05	0.478157	8.55077e-05	0.476363	8.69089e-05	0.41499	8.39075e-05	0.43741	8.67197e-05	0.495517
8.77315e-05	0.485682	8.68467e-05	0.483823	8.82617e-05	0.421449	8.52273e-05	0.44429	8.80781e-05	0.503278
8.90908e-05	0.493207	8.81856e-05	0.491282	8.96144e-05	0.427909	8.65471e-05	0.45117	8.94365e-05	0.51104
9.04501e-05	0.500732	8.95246e-05	0.498742	9.09672e-05	0.434368	8.7867e-05	0.45805	9.07949e-05	0.518802
9.18095e-05	0.508257	9.08636e-05	0.506201	9.232e-05	0.440828	8.91868e-05	0.464931	9.21532e-05	0.526564
9.31688e-05	0.515782	9.22025e-05	0.51366	9.36727e-05	0.447287	9.05066e-05	0.471811	9.35116e-05	0.534325
9.45281e-05	0.523307	9.35415e-05	0.52112	9.50255e-05	0.453747	9.18264e-05	0.478691	9.487e-05	0.542087
9.58874e-05	0.530833	9.48805e-05	0.528579	9.63783e-05	0.460206	9.31462e-05	0.485571	9.62283e-05	0.549849
9.72467e-05	0.538358	9.62194e-05	0.536038	9.7731e-05	0.466666	9.4466e-05	0.492451	9.75867e-05	0.55761
9.8606e-05	0.545883	9.75584e-05	0.543498	9.90838e-05	0.473125	9.57859e-05	0.499332	9.89451e-05	0.565372
9.99653e-05	0.553408	9.88974e-05	0.550957	0.000100437	0.479585	9.71057e-05	0.506212	0.000100303	0.573134
0.000101325	0.560933	0.000100236	0.558417	0.000101789	0.486044	9.84255e-05	0.513092	0.000101662	0.580896
0.000102684	0.568458	0.000101575	0.565876	0.000103142	0.492503	9.97453e-05	0.519972	0.00010302	0.588657
0.000104043	0.575983	0.000102914	0.573336	0.000104495	0.498963	0.000101065	0.526853	0.000104379	0.596419
0.000105403	0.583509	0.000104253	0.580795	0.000105848	0.505422	0.000102385	0.533733	0.000105737	0.604181
0.000106762	0.591034	0.000105592	0.588255	0.0001072	0.511882	0.000103705	0.540613	0.000107095	0.611943
0.000108121	0.598559	0.000106931	0.595714	0.000108553	0.518341	0.000105025	0.547493	0.000108454	0.619705
0.000109481	0.606084	0.00010827	0.603173	0.000109906	0.524801	0.000106344	0.554373	0.000109812	0.627466
0.00011084	0.613609	0.000109609	0.610633	0.000111259	0.53126	0.000107664	0.561254	0.00011117	0.635228
0.000112199	0.621135	0.000110948	0.618092	0.000112611	0.537719	0.000108984	0.568134	0.000112529	0.64299
0.000113558	0.62866	0.000112287	0.625552	0.000113964	0.544179	0.000110304	0.575014	0.000113887	0.650752
0.000114918	0.636185	0.000113626	0.633011	0.000115317	0.550638	0.000111624	0.581894	0.000115246	0.658514
0.000116277	0.64371	0.000114965	0.640471	0.00011667	0.557098	0.000112944	0.588775	0.000116604	0.666276
0.000117636	0.651235	0.000116304	0.64793	0.000118022	0.563557	0.000114263	0.595655	0.000117962	0.674038
0.000118996	0.658761	0.000117643	0.65539	0.000119375	0.570017	0.000115583	0.602535	0.000119321	0.6818
0.000120355	0.666286	0.000118982	0.662849	0.000120728	0.576476	0.000116903	0.609415	0.000120679	0.689561
0.000121714	0.673811	0.000120321	0.670309	0.000122081	0.582935	0.000118223	0.616295	0.000122038	0.697323
0.000123074	0.681337	0.00012166	0.677769	0.000123433	0.589395	0.000119543	0.623176	0.000123396	0.705085
0.000124433	0.688862	0.000122999	0.685228	0.000124786	0.595854	0.000120862	0.630056	0.000124755	0.712847
0.000125792	0.696387	0.000124338	0.692688	0.000126139	0.602314	0.000122182	0.636936	0.000126113	0.720609
0.000127152	0.703912	0.000125677	0.700147	0.000127492	0.608773	0.000123502	0.643816	0.000127471	0.728371
0.000128511	0.711438	0.000127016	0.707607	0.000128844	0.615232	0.000124822	0.650696	0.00012883	0.736133
0.000129871	0.718963	0.000128355	0.715066	0.000130197	0.621692	0.000126142	0.657577	0.000130188	0.743895
0.00013123	0.726489	0.000129694	0.722526	0.00013155	0.628151	0.000127462	0.664457	0.000131547	0.751658
0.000132589	0.734014	0.000131033	0.729985	0.000132903	0.63461	0.000128781	0.671337	0.000132905	0.75942
0.000133949	0.741539	0.000132372	0.737445	0.000134255	0.64107	0.000130101	0.678217	0.000134264	0.767182
0.000135149	0.748187	0.000133347	0.742877	0.000135	0.644626	0.00013127	0.684312	0.000135248	0.772806
0.000135916	0.752429	0.000134235	0.747823	0.000136079	0.649776	0.000132036	0.688305	0.000136134	0.77787
0.000137131	0.759159	0.000135534	0.755059	0.000137432	0.656236	0.000133239	0.694574	0.000137444	0.785354
0.000138491	0.766685	0.000136873	0.762518	0.000138784	0.662695	0.000134559	0.701455	0.000138802	0.793116
0.00013985	0.77421	0.000138212	0.769978	0.000140137	0.669155	0.000135879	0.708335	0.000140161	0.800878
0.000141209	0.781736	0.000139551	0.777438	0.00014149	0.675614	0.000137198	0.715215	0.000141519	0.80864
0.000142569	0.789261	0.00014089	0.784897	0.000142843	0.682073	0.000138518	0.722095	0.000142878	0.816402
0.000143928	0.796787	0.000142229	0.792357	0.000144195	0.688533	0.000139838	0.728975	0.000144236	0.824164
0.000145288	0.804312	0.000143568	0.799817	0.000145548	0.694992	0.000141158	0.735855	0.000145594	0.831926
0.000146647	0.811838	0.000144907	0.807276	0.000146901	0.701451	0.000142478	0.742736	0.000146953	0.839688
0.000148006	0.819363	0.000146246	0.814736	0.000148254	0.707911	0.000143797	0.749616	0.000148311	0.847451
0.000149366	0.826889	0.000147585	0.822196	0.000149606	0.71437	0.000145117	0.756496	0.00014967	0.855213
0.000150725	0.834414	0.000148924	0.829655	0.000150959	0.720829	0.000146437	0.763376	0.000151028	0.862975
0.000152084	0.841939	0.000150263	0.837115	0.000152312	0.727289	0.000147757	0.770256	0.000152387	0.870737
0.000153444	0.849465	0.000151602	0.844575	0.000153665	0.733748	0.000149077	0.777136	0.000153745	0.878499
0.000154803	0.85699	0.000152941	0.852034	0.000155017	0.740207	0.000150396	0.784017	0.000155103	0.886261
0.000156163	0.864516	0.00015428	0.859494	0.00015637	0.746667	0.000151716	0.790897	0.000156462	0.894023
0.000157522	0.872041	0.000155619	0.866954	0.000157723	0.753126	0.000153036	0.797777	0.00015782	0.901785
0.000158881	0.879567	0.000156958	0.874414	0.000159075	0.759585	0.000154356	0.804657	0.000159179	0.909547
0.000160241	0.887092	0.000158297	0.881873	0.000160428	0.766045	0.000155676	0.811537	0.000160537	0.917309
0.0001616	0.894618	0.000159636	0.889333	0.000161781	0.772504	0.000156996	0.818418	0.000161896	0.925071
0.000162959	0.902143	0.000160975	0.896793	0.000163134	0.778963	0.000158315	0.825298	0.000163254	0.932833
0.000164319	0.909669	0.000162314	0.904252	0.000164486	0.785423	0.000159635	0.832178	0.000164612	0.940596
0.000165678	0.917194	0.000163653	0.911712	0.000165839	0.791882	0.000160955	0.839058	0.000165971	0.948358
0.000167038	0.92472	0.000164992	0.919172	0.000167192	0.798342	0.000162275	0.845939	0.000167329	0.95612
0.000168397	0.932245	0.000166331	0.926631	0.000168545	0.804801	0.000163595	0.852819	0.000168688	0.963882
0.000169756	0.939771	0.00016767	0.934091	0.000169897	0.81126	0.000164914	0.859699	0.000170046	0.971644
0.000171116	0.947296	0.000169009	0.941551	0.00017125	0.81772	0.000166234	0.866579	0.000171405	0.979406
0.000172475	0.954822	0.000170348	0.94901	0.000172603	0.824179	0.000167554	0.87346	0.000172763	0.987168
0.000173834	0.962347	0.000171687	0.95647	0.000173956	0.830639	0.000168874	0.88034	0.000174121	0.99493
0.000175194	0.969873	0.000173026	0.96393	0.000175308	0.837098	0.000170194	0.88722	0.00017548	1.00269
0.000176553	0.977398	0.000174365	0.971389	0.000176661	0.843557	0.000171514	0.8941	0.000176838	1.01045
0.000177912	0.984924	0.000175704	0.978849	0.000178014	0.850017	0.000172833	0.900981	0.000178197	1.01822
0.000179272	0.992449	0.000177043	0.986309	0.000179367	0.856476	0.000174153	0.907861	0.000179555	1.02598
0.000180631	0.999974	0.000178382	0.993768	0.00018072	0.862936	0.000175473	0.914741	0.000180914	1.03374
0.000181991	1.0075	0.000179721	1.00123	0.000182072	0.869395	0.000176793	0.921622	0.000182272	1.0415
0.00018335	1.01503	0.00018106	1.00869	0.000183425	0.875855	0.000178113	0.928502	0.00018363	1.04926
0.000184709	1.02255	0.000182399	1.01615	0.000184778	0.882315	0.000179433	0.935382	0.000184989	1.05703
0.000186069	1.03008	0.000183739	1.02361	0.000186131	0.888774	0.000180752	0.942263	0.000186347	1.06479
0.000187428	1.0376	0.000185078	1.03107	0.000187484	0.895234	0.000182072	0.949143	0.000187706	1.07255
0.000188787	1.04513	0.000186417	1.03853	0.000188836	0.901693	0.000183392	0.956024	0.000189064	1.08031
0.000190147	1.05265	0.000187756	1.04599	0.000190189	0.908153	0.000184712	0.962904	0.000190423	1.08807
0.000191506	1.06018	0.000189095	1.05345	0.000191542	0.914613	0.000186032	0.969784	0.000191781	1.09584
0.000192866	1.0677	0.000190434	1.06091	0.000192895	0.921072	0.000187352	0.976665	0.000193139	1.1036
0.000194225	1.07523	0.000191773	1.06837	0.000194248	0.927532	0.000188672	0.983545	0.000194498	1.11136
0.000195584	1.08275	0.000193112	1.07583	0.0001956	0.933991	0.000189991	0.990426	0.000195856	1.11912
0.000196944	1.09028	0.000194451	1.08328	0.000196953	0.940451	0.000191311	0.997306	0.000197215	1.12689
0.000198303	1.09781	0.00019579	1.09074	0.000198306	0.946911	0.000192631	1.00419	0.000198573	1.13465
0.000199662	1.10533	0.000197129	1.0982	0.000199659	0.95337	0.000193951	1.01107	0.000199932	1.14241
0.000201022	1.11286	0.000198468	1.10566	0.000201012	0.95983	0.000195271	1.01795	0.00020129	1.15017
0.000202381	1.12038	0.000199807	1.11312	0.000202364	0.96629	0.000196591	1.02483	0.000202648	1.15793
0.00020374	1.12791	0.000201146	1.12058	0.000203717	0.97275	0.000197911	1.03171	0.000204007	1.1657
0.0002051	1.13543	0.000202485	1.12804	0.00020507	0.979209	0.000199231	1.03859	0.000205365	1.17346
0.000206459	1.14296	0.000203824	1.1355	0.000206423	0.985669	0.00020055	1.04547	0.000206724	1.18122
0.000207819	1.15048	0.000205163	1.14296	0.000207776	0.992129	0.00020187	1.05235	0.000208082	1.18898
0.000209178	1.15801	0.000206502	1.15042	0.000209128	0.998588	0.00020319	1.05923	0.000209441	1.19674
0.000210537	1.16553	0.000207841	1.15788	0.000210481	1.00505	0.00020451	1.06611	0.000210799	1.20451
0.000211897	1.17306	0.00020918	1.16534	0.000211834	1.01151	0.00020583	1.07299	0.000212157	1.21227
0.000213256	1.18059	0.000210519	1.1728	0.000213187	1.01797	0.00020715	1.07987	0.000213516	1.22003
0.000214615	1.18811	0.000211858	1.18026	0.00021454	1.02443	0.00020847	1.08675	0.000214874	1.22779
0.000215975	1.19564	0.000213197	1.18772	0.000215893	1.03089	0.00020979	1.09363	0.000216233	1.23555
0.000217334	1.20316	0.000214536	1.19518	0.000217245	1.03735	0.000211109	1.10051	0.000217591	1.24332
0.000218694	1.21069	0.000215875	1.20264	0.000218598	1.04381	0.000212429	1.10739	0.00021895	1.25108
0.000220053	1.21821	0.000217214	1.2101	0.000219951	1.05027	0.000213749	1.11427	0.000220308	1.25884
0.000221412	1.22574	0.000218553	1.21756	0.000221304	1.05673	0.000215069	1.12116	0.000221667	1.2666
0.000222772	1.23326	0.000219892	1.22502	0.000222657	1.06319	0.000216389	1.12804	0.000223025	1.27436
0.000224131	1.24079	0.000221231	1.23248	0.000224009	1.06965	0.000217709	1.13492	0.000224383	1.28213
0.00022549	1.24831	0.00022257	1.23994	0.000225362	1.0761	0.000219029	1.1418	0.000225742	1.28989
0.00022685	1.25584	0.000223909	1.2474	0.000226715	1.08256	0.000220349	1.14868	0.0002271	1.29765
0.000228209	1.26337	0.000225248	1.25486	0.000228068	1.08902	0.000221668	1.15556	0.000228459	1.30541
0.000229569	1.27089	0.000226587	1.26232	0.000229421	1.09548	0.000222988	1.16244	0.000229817	1.31318
0.000230928	1.27842	0.000227926	1.26978	0.000230774	1.10194	0.000224308	1.16932	0.000231176	1.32094
0.000232287	1.28594	0.000229265	1.27724	0.000232126	1.1084	0.000225628	1.1762	0.000232534	1.3287
0.000233647	1.29347	0.000230604	1.2847	0.000233479	1.11486	0.000226948	1.18308	0.000233893	1.33646
0.000235006	1.30099	0.000231944	1.29216	0.000234832	1.12132	0.000228268	1.18996	0.000235251	1.34422
0.000236365	1.30852	0.000233283	1.29962	0.000236185	1.12778	0.000229588	1.19684	0.00023661	1.35199
0.000237725	1.31604	0.000234622	1.30708	0.000237538	1.13424	0.000230908	1.20372	0.000237968	1.35975
0.000239084	1.32357	0.000235961	1.31454	0.00023889	1.1407	0.000232228	1.2106	0.000239326	1.36751
0.000240444	1.3311	0.0002373	1.322	0.000240243	1.14716	0.000233547	1.21748	0.000240685	1.37527
0.000241803	1.33862	0.000238639	1.32946	0.000241596	1.15362	0.000234867	1.22436	0.000242043	1.38304
0.000243162	1.34615	0.000239978	1.33692	0.000242949	1.16008	0.000236187	1.23124	0.000243402	1.3908
0.000244522	1.35367	0.000241317	1.34438	0.000244302	1.16654	0.000237507	1.23812	0.00024476	1.39856
0.000245881	1.3612	0.000242656	1.35184	0.000245655	1.173	0.000238827	1.24501	0.000246119	1.40632
0.000247241	1.36872	0.000243995	1.3593	0.000247007	1.17946	0.000240147	1.25189	0.000247477	1.41409
0.0002486	1.37625	0.000245334	1.36676	0.00024836	1.18592	0.000241467	1.25877	0.000248836	1.42185
0.000249959	1.38378	0.000246673	1.37422	0.000249713	1.19238	0.000242787	1.26565	0.000250194	1.42961
0.000251319	1.3913	0.000248012	1.38168	0.000251066	1.19884	0.000244107	1.27253	0.000251553	1.43737
0.000252678	1.39883	0.000249351	1.38914	0.000252419	1.2053	0.000245426	1.27941	0.000252911	1.44513
0.000254038	1.40635	0.00025069	1.3966	0.000253771	1.21176	0.000246746	1.28629	0.00025427	1.4529
0.000255397	1.41388	0.000252029	1.40406	0.000255124	1.21822	0.000248066	1.29317	0.000255628	1.46066
0.000256756	1.4214	0.000253368	1.41152	0.000256477	1.22468	0.000249386	1.30005	0.000256987	1.46842
0.000258116	1.42893	0.000254707	1.41898	0.00025783	1.23114	0.000250706	1.30693	0.000258345	1.47618
0.000259475	1.43646	0.000256047	1.42644	0.000259183	1.2376	0.000252026	1.31381	0.000259704	1.48395
0.000260835	1.44398	0.000257386	1.4339	0.000260536	1.24406	0.000253346	1.32069	0.000261062	1.49171
0.000262194	1.45151	0.000258725	1.44136	0.000261888	1.25052	0.000254666	1.32757	0.000262421	1.49947
0.000263554	1.45903	0.000260064	1.44882	0.000263241	1.25698	0.000255985	1.33445	0.000263779	1.50723
0.000264913	1.46656	0.000261403	1.45628	0.000264594	1.26344	0.000257305	1.34133	0.000265138	1.515
0.000266272	1.47408	0.000262742	1.46374	0.000265947	1.2699	0.000258625	1.34821	0.000266496	1.52276
0.000267632	1.48161	0.000264081	1.4712	0.0002673	1.27636	0.000259945	1.35509	0.000267855	1.53052
0.000268991	1.48914	0.00026542	1.47866	0.000268652	1.28282	0.000261265	1.36197	0.000269213	1.53828
0.000270351	1.49666	0.000266759	1.48612	0.000270005	1.28928	0.000262585	1.36885	0.000270572	1.54605
0.00027171	1.50419	0.000268098	1.49358	0.000271358	1.29573	0.000263905	1.37574	0.00027193	1.55381
0.00027307	1.51171	0.000269437	1.50104	0.000272711	1.30219	0.000265225	1.38262	0.000273289	1.56157
0.000274429	1.51924	0.000270776	1.5085	0.000274064	1.30865	0.000266544	1.3895	0.000274647	1.56933
0.000275788	1.52676	0.000272115	1.51595	0.000275416	1.31511	0.000267864	1.39638	0.000276006	1.5771
0.000277148	1.53429	0.000273454	1.52341	0.000276769	1.32157	0.000269184	1.40326	0.000277364	1.58486
0.000278507	1.54182	0.000274794	1.53087	0.000278122	1.32803	0.000270504	1.41014	0.000278723	1.59262
0.000279867	1.54934	0.000276133	1.53833	0.000279475	1.33449	0.000271824	1.41702	0.000280081	1.60038
0.000281226	1.55687	0.000277472	1.54579	0.000280828	1.34095	0.000273144	1.4239	0.00028144	1.60815
0.000282586	1.56439	0.000278811	1.55325	0.000282181	1.34741	0.000274464	1.43078	0.000282798	1.61591
0.000283945	1.57192	0.00028015	1.56071	0.000283533	1.35387	0.000275784	1.43766	0.000284157	1.62367
0.000285304	1.57945	0.000281489	1.56817	0.000284886	1.36033	0.000277104	1.44454	0.000285515	1.63143
0.000286664	1.58697	0.000282828	1.57563	0.000286239	1.36679	0.000278423	1.45142	0.000286873	1.6392
0.000288023	1.5945	0.000284167	1.58309	0.000287592	1.37325	0.000279743	1.4583	0.000288232	1.64696
0.000289383	1.60202	0.000285506	1.59055	0.000288945	1.37971	0.000281063	1.46518	0.00028959	1.65472
0.000290742	1.60955	0.000286845	1.59801	0.000290297	1.38617	0.000282383	1.47206	0.000290949	1.66248
0.000292102	1.61707	0.000288184	1.60547	0.00029165	1.39263	0.000283703	1.47894	0.000292307	1.67024
0.000293461	1.6246	0.000289523	1.61293	0.000293003	1.39909	0.000285023	1.48582	0.000293666	1.67801
0.00029482	1.63213	0.000290862	1.62039	0.000294356	1.40555	0.000286343	1.4927	0.000295024	1.68577
0.00029618	1.63965	0.000292202	1.62785	0.000295709	1.41201	0.000287663	1.49959	0.000296383	1.69353
0.000297539	1.64718	0.000293541	1.63531	0.000297062	1.41847	0.000288983	1.50647	0.000297741	1.70129
0.000298899	1.6547	0.00029488	1.64277	0.000298414	1.42493	0.000290302	1.51335	0.0002991	1.70906
0.000300258	1.66223	0.000296219	1.65023	0.000299767	1.43139	0.000291622	1.52023	0.000300458	1.71682
0.000301617	1.66975	0.000297558	1.65769	0.00030112	1.43785	0.000292942	1.52711	0.000301817	1.72458
0.000302977	1.67728	0.000298897	1.66515	0.000302473	1.44431	0.000294262	1.53399	0.000303175	1.73234
0.000304336	1.68481	0.000300236	1.67261	0.000303826	1.45077	0.000295582	1.54087	0.000304534	1.74011
0.000305696	1.69233	0.000301575	1.68007	0.000305179	1.45723	0.000296902	1.54775	0.000305892	1.74787
0.000307055	1.69986	0.000302914	1.68753	0.000306532	1.46369	0.000298222	1.55463	0.000307251	1.75563
0.000308415	1.70738	0.000304253	1.69499	0.000307884	1.47015	0.000299542	1.56151	0.000308609	1.76339
0.000309774	1.71491	0.000305592	1.70245	0.000309237	1.47661	0.000300862	1.56839	0.000309968	1.77116
0.000311133	1.72243	0.000306931	1.70991	0.00031059	1.48307	0.000302182	1.57527	0.000311326	1.77892
0.000312493	1.72996	0.00030827	1.71737	0.000311943	1.48953	0.000303502	1.58215	0.000312685	1.78668
0.000313852	1.73749	0.00030961	1.72483	0.000313296	1.49599	0.000304821	1.58903	0.000314043	1.79444
0.000315212	1.74501	0.000310949	1.73229	0.000314649	1.50245	0.000306141	1.59592	0.000315402	1.80221
0.000316571	1.75254	0.000312288	1.73975	0.000316002	1.50891	0.000307461	1.6028	0.00031676	1.80997
0.000317931	1.76006	0.000313627	1.74721	0.000317354	1.51537	0.000308781	1.60968	0.000318119	1.81773
0.00031929	1.76759	0.000314966	1.75467	0.000318707	1.52183	0.000310101	1.61656	0.000319477	1.82549
0.000320649	1.77512	0.000316305	1.76213	0.00032006	1.52829	0.000311421	1.62344	0.000320836	1.83326
0.000322009	1.78264	0.000317644	1.76959	0.000321413	1.53475	0.000312741	1.63032	0.000322194	1.84102
0.000323368	1.79017	0.000318983	1.77705	0.000322766	1.54121	0.000314061	1.6372	0.000323553	1.84878
0.000324728	1.79769	0.000320322	1.78451	0.000324119	1.54767	0.000315381	1.64408	0.000324911	1.85654
0.000326087	1.80522	0.000321661	1.79197	0.000325472	1.55413	0.000316701	1.65096	0.00032627	1.8643
0.000327447	1.81274	0.000323	1.79943	0.000326825	1.56059	0.000318021	1.65784	0.000327628	1.87207
0.000328806	1.82027	0.000324339	1.80689	0.000328177	1.56705	0.000319341	1.66472	0.000328987	1.87983
0.000330165	1.8278	0.000325678	1.81435	0.00032953	1.57351	0.000320661	1.6716	0.000330345	1.88759
0.000331525	1.83532	0.000327018	1.82181	0.000330883	1.57997	0.000321981	1.67848	0.000331704	1.89535
0.000332884	1.84285	0.000328357	1.82927	0.000332236	1.58643	0.0003233	1.68537	0.000333062	1.90312
0.000334244	1.85037	0.000329696	1.83673	0.000333589	1.59289	0.00032462	1.69225	0.000334421	1.91088
0.000335603	1.8579	0.000331035	1.84419	0.000334942	1.59935	0.00032594	1.69913	0.000335779	1.91864
0.000336963	1.86542	0.000332374	1.85165	0.000336295	1.60581	0.00032726	1.70601	0.000337138	1.9264
0.000338322	1.87295	0.000333713	1.85911	0.000337648	1.61227	0.00032858	1.71289	0.000338496	1.93417
0.000339681	1.88048	0.000335052	1.86657	0.000339	1.61873	0.0003299	1.71977	0.000339855	1.94193
0.000341041	1.888	0.000336391	1.87403	0.000340353	1.62519	0.00033122	1.72665	0.000341213	1.94969
0.0003424	1.89553	0.00033773	1.8815	0.000341706	1.63165	0.00033254	1.73353	0.000342572	1.95745
0.00034376	1.90305	0.000339069	1.88896	0.000343059	1.63811	0.00033386	1.74041	0.00034393	1.96522
0.000345119	1.91058	0.000340408	1.89642	0.000344412	1.64457	0.00033518	1.74729	0.000345289	1.97298
0.000346479	1.91811	0.000341747	1.90388	0.000345765	1.65103	0.0003365	1.75417	0.000346647	1.98074
0.000347838	1.92563	0.000343087	1.91134	0.000347118	1.65749	0.00033782	1.76105	0.000348006	1.9885
0.000349197	1.93316	0.000344426	1.9188	0.000348471	1.66395	0.00033914	1.76794	0.000349364	1.99627
0.000350557	1.94068	0.000345765	1.92626	0.000349823	1.67041	0.00034046	1.77482	0.000350723	2.00403
0.000351916	1.94821	0.000347104	1.93372	0.000351176	1.67687	0.00034178	1.7817	0.000352081	2.01179
0.000353276	1.95573	0.000348443	1.94118	0.000352529	1.68333	0.0003431	1.78858	0.00035344	2.01955
0.000354635	1.96326	0.000349782	1.94864	0.000353882	1.68979	0.00034442	1.79546	0.000354798	2.02732
0.000355995	1.97079	0.000351121	1.9561	0.000355235	1.69625	0.000345739	1.80234	0.000356157	2.03508
0.000357354	1.97831	0.00035246	1.96356	0.000356588	1.70271	0.000347059	1.80922	0.000357515	2.04284
0.000358714	1.98584	0.000353799	1.97102	0.000357941	1.70917	0.000348379	1.8161	0.000358874	2.05061
0.000360073	1.99336	0.000355139	1.97848	0.000359294	1.71563	0.000349699	1.82298	0.000360232	2.05837
0.000361433	2.00089	0.000356478	1.98594	0.000360646	1.72209	0.000351019	1.82986	0.000361591	2.06613
0.000362792	2.00842	0.000357817	1.9934	0.000361999	1.72855	0.000352339	1.83674	0.00036295	2.07389
0.000364151	2.01594	0.000359156	2.00086	0.000363352	1.73501	0.000353659	1.84363	0.000364308	2.08166
0.000365511	2.02347	0.000360495	2.00832	0.000364705	1.74147	0.000354979	1.85051	0.000365667	2.08942
0.00036687	2.03099	0.000361834	2.01578	0.000366058	1.74793	0.000356299	1.85739	0.000367025	2.09718
0.00036823	2.03852	0.000363173	2.02324	0.000367411	1.75439	0.000357619	1.86427	0.000368384	2.10494
0.000369589	2.04605	0.000364512	2.0307	0.000368764	1.76085	0.000358939	1.87115	0.000369742	2.11271
0.000370949	2.05357	0.000365851	2.03816	0.000370117	1.76731	0.000360259	1.87803	0.000371101	2.12047
0.000372308	2.0611	0.000367191	2.04562	0.000371469	1.77377	0.000361579	1.88491	0.000372459	2.12823
0.000373668	2.06862	0.00036853	2.05308	0.000372822	1.78023	0.000362899	1.89179	0.000373818	2.136
0.000375027	2.07615	0.000369869	2.06054	0.000374175	1.78669	0.000364219	1.89867	0.000375176	2.14376
0.000376387	2.08368	0.000371208	2.068	0.000375528	1.79315	0.000365539	1.90555	0.000376535	2.15152
0.000377746	2.0912	0.000372547	2.07546	0.000376881	1.79961	0.000366859	1.91243	0.000377894	2.15928
0.000379106	2.09873	0.000373886	2.08292	0.000378234	1.80607	0.000368179	1.91931	0.000379252	2.16705
0.000380465	2.10625	0.000375225	2.09038	0.000379587	1.81253	0.000369499	1.9262	0.000380611	2.17481
0.000381825	2.11378	0.000376564	2.09784	0.00038094	1.81899	0.000370818	1.93308	0.000381969	2.18257
0.000383184	2.12131	0.000377904	2.1053	0.000382293	1.82545	0.000372138	1.93996	0.000383328	2.19033
0.000384543	2.12883	0.000379243	2.11276	0.000383645	1.83191	0.000373458	1.94684	0.000384686	2.1981
0.000385903	2.13636	0.000380582	2.12022	0.000384998	1.83837	0.000374778	1.95372	0.000386045	2.20586
0.000387262	2.14388	0.000381921	2.12768	0.000386351	1.84483	0.000376098	1.9606	0.000387403	2.21362
0.000388622	2.15141	0.00038326	2.13514	0.000387704	1.85129	0.000377418	1.96748	0.000388762	2.22139
0.000389981	2.15894	0.000384599	2.1426	0.000389057	1.85775	0.000378738	1.97436	0.00039012	2.22915
0.000391341	2.16646	0.000385938	2.15006	0.00039041	1.86421	0.000380058	1.98124	0.000391479	2.23691
0.0003927	2.17399	0.000387277	2.15752	0.000391763	1.87067	0.000381378	1.98812	0.000392838	2.24467
0.00039406	2.18152	0.000388617	2.16498	0.000393116	1.87713	0.000382698	1.995	0.000394196	2.25244
0.000395419	2.18904	0.000389956	2.17244	0.000394468	1.88359	0.000384018	2.00189	0.000395555	2.2602
0.000396779	2.19657	0.000391295	2.1799	0.000395821	1.89005	0.000385338	2.00877	0.000396913	2.26796
0.000398138	2.20409	0.000392634	2.18736	0.000397174	1.89651	0.000386658	2.01565	0.000398272	2.27572
0.000399498	2.21162	0.000393973	2.19482	0.000398527	1.90297	0.000387978	2.02253	0.00039963	2.28349
0.000400857	2.21915	0.000395312	2.20228	0.00039988	1.90943	0.000389298	2.02941	0.000400989	2.29125
0.000402217	2.22667	0.000396651	2.20974	0.000401233	1.91589	0.000390618	2.03629	0.000402347	2.29901
0.000403576	2.2342	0.000397991	2.21721	0.000402586	1.92235	0.000391938	2.04317	0.000403706	2.30678
0.000404936	2.24172	0.00039933	2.22467	0.000403939	1.92881	0.000393258	2.05005	0.000405064	2.31454
0.000406295	2.24925	0.000400669	2.23213	0.000405291	1.93527	0.000394578	2.05693	0.000406423	2.3223
0.000407655	2.25678	0.000402008	2.23959	0.000406644	1.94173	0.000395898	2.06381	0.000407782	2.33006
0.000409014	2.2643	0.000403347	2.24705	0.000407997	1.94819	0.000397217	2.07069	0.00040914	2.33783
0.000410374	2.27183	0.000404686	2.25451	0.00040935	1.95465	0.000398537	2.07758	0.000410499	2.34559
0.000411733	2.27935	0.000406025	2.26197	0.000410703	1.96111	0.000399857	2.08446	0.000411857	2.35335
0.000413093	2.28688	0.000407364	2.26943	0.000412056	1.96757	0.000401177	2.09134	0.000413216	2.36111
0.000414452	2.29441	0.000408704	2.27689	0.000413409	1.97403	0.000402497	2.09822	0.000414574	2.36888
0.000415811	2.30193	0.000410043	2.28435	0.000414762	1.98049	0.000403817	2.1051	0.000415933	2.37664
0.000417171	2.30946	0.000411382	2.29181	0.000416115	1.98695	0.000405137	2.11198	0.000417291	2.3844
0.00041853	2.31698	0.000412721	2.29927	0.000417468	1.99341	0.000406457	2.11886	0.00041865	2.39217
0.00041989	2.32451	0.00041406	2.30673	0.00041882	1.99987	0.000407777	2.12574	0.000420008	2.39993
0.000421249	2.33204	0.000415399	2.31419	0.000420173	2.00633	0.000409097	2.13262	0.000421367	2.40769
0.000422609	2.33956	0.000416738	2.32165	0.000421526	2.01279	0.000410417	2.1395	0.000422726	2.41545
0.000423968	2.34709	0.000418078	2.32911	0.000422879	2.01925	0.000411737	2.14639	0.000424084	2.42322
0.000425328	2.35461	0.000419417	2.33657	0.000424232	2.02571	0.000413057	2.15327	0.000425443	2.43098
0.000426687	2.36214	0.000420756	2.34403	0.000425585	2.03217	0.000414377	2.16015	0.000426801	2.43874
0.000428047	2.36967	0.000422095	2.35149	0.000426938	2.03863	0.000415697	2.16703	0.00042816	2.4465
0.000429406	2.37719	0.000423434	2.35895	0.000428291	2.04509	0.000417017	2.17391	0.000429518	2.45427
0.000430766	2.38472	0.000424773	2.36641	0.000429644	2.05155	0.000418337	2.18079	0.000430877	2.46203
0.000432125	2.39225	0.000426112	2.37387	0.000430997	2.05801	0.000419657	2.18767	0.000432235	2.46979
0.000433485	2.39977	0.000427451	2.38133	0.00043235	2.06447	0.000420977	2.19455	0.000433594	2.47756
0.000434844	2.4073	0.000428791	2.38879	0.000433703	2.07093	0.000422297	2.20143	0.000434952	2.48532
0.000436204	2.41482	0.00043013	2.39625	0.000435055	2.07739	0.000423617	2.20831	0.000436311	2.49308
0.000437563	2.42235	0.000431469	2.40371	0.000436408	2.08385	0.000424937	2.2152	0.00043767	2.50084
0.000438923	2.42988	0.000432808	2.41117	0.000437761	2.09031	0.000426257	2.22208	0.000439028	2.50861
0.000440282	2.4374	0.000434147	2.41863	0.000439114	2.09677	0.000427577	2.22896	0.000440387	2.51637
0.000441642	2.44493	0.000435486	2.42609	0.000440467	2.10323	0.000428897	2.23584	0.000441745	2.52413
0.000443001	2.45245	0.000436825	2.43355	0.00044182	2.10969	0.000430217	2.24272	0.000443104	2.5319
0.000444361	2.45998	0.000438165	2.44101	0.000443173	2.11615	0.000431537	2.2496	0.000444462	2.53966
0.00044572	2.46751	0.000439504	2.44847	0.000444526	2.12261	0.000432857	2.25648	0.000445821	2.54742
0.00044708	2.47503	0.000440843	2.45594	0.000445879	2.12907	0.000434177	2.26336	0.000447179	2.55518
0.000448439	2.48256	0.000442182	2.4634	0.000447232	2.13553	0.000435497	2.27024	0.000448538	2.56295
0.000449799	2.49008	0.000443521	2.47086	0.000448585	2.14199	0.000436817	2.27713	0.000449897	2.57071
0.000451158	2.49761	0.00044486	2.47832	0.000449938	2.14845	0.000438137	2.28401	0.000451255	2.57847
0.000452518	2.50514	0.000446199	2.48578	0.000451291	2.15491	0.000439457	2.29089	0.000452614	2.58623
0.000453877	2.51266	0.000447538	2.49324	0.000452644	2.16137	0.000440777	2.29777	0.000453972	2.594
0.000455237	2.52019	0.000448878	2.5007	0.000453996	2.16783	0.000442097	2.30465	0.000455331	2.60176
0.000456596	2.52772	0.000450217	2.50816	0.000455349	2.17429	0.000443417	2.31153	0.000456689	2.60952
0.000457956	2.53524	0.000451556	2.51562	0.000456702	2.18075	0.000444737	2.31841	0.000458048	2.61729
0.000459315	2.54277	0.000452895	2.52308	0.000458055	2.18721	0.000446057	2.32529	0.000459407	2.62505
0.000460675	2.55029	0.000454234	2.53054	0.000459408	2.19367	0.000447377	2.33217	0.000460765	2.63281
0.000462034	2.55782	0.000455573	2.538	0.000460761	2.20013	0.000448697	2.33906	0.000462124	2.64057
0.000463393	2.56535	0.000456913	2.54546	0.000462114	2.20659	0.000450017	2.34594	0.000463482	2.64834
0.000464753	2.57287	0.000458252	2.55292	0.000463467	2.21305	0.000451337	2.35282	0.000464841	2.6561
0.000466112	2.5804	0.000459591	2.56038	0.00046482	2.21952	0.000452657	2.3597	0.000466199	2.66386
0.000467472	2.58792	0.00046093	2.56784	0.000466173	2.22598	0.000453977	2.36658	0.000467558	2.67163
0.000468831	2.59545	0.000462269	2.5753	0.000467526	2.23244	0.000455297	2.37346	0.000468917	2.67939
0.000470191	2.60298	0.000463608	2.58276	0.000468879	2.2389	0.000456617	2.38034	0.000470275	2.68715
0.00047155	2.6105	0.000464947	2.59022	0.000470232	2.24536	0.000457937	2.38722	0.000471634	2.69492
0.00047291	2.61803	0.000466287	2.59768	0.000471585	2.25182	0.000459257	2.39411	0.000472992	2.70268
0.000474269	2.62556	0.000467626	2.60514	0.000472938	2.25828	0.000460577	2.40099	0.000474351	2.71044
0.000475629	2.63308	0.000468965	2.6126	0.00047429	2.26474	0.000461897	2.40787	0.00047571	2.7182
0.000476989	2.64061	0.000470304	2.62006	0.000475643	2.2712	0.000463217	2.41475	0.000477068	2.72597
0.000478348	2.64813	0.000471643	2.62752	0.000476996	2.27766	0.000464537	2.42163	0.000478427	2.73373
0.000479708	2.65566	0.000472982	2.63498	0.000478349	2.28412	0.000465857	2.42851	0.000479785	2.74149
0.000481067	2.66319	0.000474322	2.64245	0.000479702	2.29058	0.000467177	2.43539	0.000481144	2.74926
0.000482427	2.67071	0.000475661	2.64991	0.000481055	2.29704	0.000468497	2.44227	0.000482502	2.75702
0.000483786	2.67824	0.000477	2.65737	0.000482408	2.3035	0.000469817	2.44916	0.000483861	2.76478
0.000485146	2.68577	0.000478339	2.66483	0.000483761	2.30996	0.000471137	2.45604	0.00048522	2.77255
0.000486505	2.69329	0.000479678	2.67229	0.000485114	2.31642	0.000472457	2.46292	0.000486578	2.78031
0.000487865	2.70082	0.000481017	2.67975	0.000486467	2.32288	0.000473777	2.4698	0.000487937	2.78807
0.000489224	2.70834	0.000482357	2.68721	0.00048782	2.32934	0.000475097	2.47668	0.000489295	2.79583
0.000490584	2.71587	0.000483696	2.69467	0.000489173	2.3358	0.000476417	2.48356	0.000490654	2.8036
0.000491943	2.7234	0.000485035	2.70213	0.000490526	2.34226	0.000477737	2.49044	0.000492013	2.81136
0.000493303	2.73092	0.000486374	2.70959	0.000491879	2.34872	0.000479057	2.49732	0.000493371	2.81912
0.000494662	2.73845	0.000487713	2.71705	0.000493232	2.35518	0.000480377	2.5042	0.00049473	2.82689
0.000496022	2.74598	0.000489052	2.72451	0.000494585	2.36164	0.000481697	2.51109	0.000496089	2.83465
0.000497381	2.7535	0.000490392	2.73197	0.000495938	2.3681	0.000483017	2.51797	0.000497447	2.84241
0.000498741	2.76103	0.000491731	2.73943	0.00049729	2.37456	0.000484337	2.52485	0.000498806	2.85018
0.0005001	2.76856	0.00049307	2.74689	0.000498643	2.38102	0.000485657	2.53173	0.000500164	2.85794
0.00050146	2.77608	0.000494409	2.75435	0.000499996	2.38748	0.000486977	2.53861	0.000501523	2.8657
0.000502819	2.78361	0.000495748	2.76181	0.000501349	2.39394	0.000488297	2.54549	0.000502882	2.87347
0.000504179	2.79113	0.000497088	2.76927	0.000502702	2.4004	0.000489617	2.55237	0.00050424	2.88123
0.000505538	2.79866	0.000498427	2.77674	0.000504055	2.40686	0.000490937	2.55925	0.000505599	2.88899
0.000506898	2.80619	0.000499766	2.7842	0.000505408	2.41332	0.000492257	2.56614	0.000506957	2.89675
0.000508258	2.81371	0.000501105	2.79166	0.000506761	2.41978	0.000493577	2.57302	0.000508316	2.90452
0.000509617	2.82124	0.000502444	2.79912	0.000508114	2.42624	0.000494897	2.5799	0.000509675	2.91228
0.000510977	2.82877	0.000503783	2.80658	0.000509467	2.4327	0.000496217	2.58678	0.000511033	2.92004
0.000512336	2.83629	0.000505123	2.81404	0.00051082	2.43916	0.000497537	2.59366	0.000512392	2.92781
0.000513696	2.84382	0.000506462	2.8215	0.000512173	2.44562	0.000498857	2.60054	0.00051375	2.93557
0.000515055	2.85135	0.000507801	2.82896	0.000513526	2.45209	0.000500177	2.60742	0.000515109	2.94333
0.000516415	2.85887	0.00050914	2.83642	0.000514879	2.45855	0.000501497	2.6143	0.000516468	2.9511
0.000517774	2.8664	0.000510479	2.84388	0.000516232	2.46501	0.000502817	2.62119	0.000517826	2.95886
0.000519134	2.87392	0.000511819	2.85134	0.000517585	2.47147	0.000504137	2.62807	0.000519185	2.96662
0.000520493	2.88145	0.000513158	2.8588	0.000518937	2.47793	0.000505457	2.63495	0.000520543	2.97438
0.000521853	2.88898	0.000514497	2.86626	0.00052029	2.48439	0.000506777	2.64183	0.000521902	2.98215
0.000523212	2.8965	0.000515836	2.87372	0.000521643	2.49085	0.000508097	2.64871	0.000523261	2.98991
0.000524572	2.90403	0.000517175	2.88118	0.000522996	2.49731	0.000509417	2.65559	0.000524619	2.99767
0.000525931	2.91156	0.000518515	2.88864	0.000524349	2.50377	0.000510737	2.66247	0.000525978	3.00544
0.000527291	2.91908	0.000519854	2.89611	0.000525702	2.51023	0.000512057	2.66935	0.000527336	3.0132
0.000528651	2.92661	0.000521193	2.90357	0.000527055	2.51669	0.000513377	2.67624	0.000528695	3.02096
0.00053001	2.93414	0.000522532	2.91103	0.000528408	2.52315	0.000514697	2.68312	0.000530054	3.02873
0.00053137	2.94166	0.000523871	2.91849	0.000529761	2.52961	0.000516017	2.69	0.000531412	3.03649
0.000532729	2.94919	0.000525211	2.92595	0.000531114	2.53607	0.000517337	2.69688	0.000532771	3.04425
0.000534089	2.95672	0.00052655	2.93341	0.000532467	2.54253	0.000518657	2.70376	0.000534129	3.05202
0.000535448	2.96424	0.000527889	2.94087	0.00053382	2.54899	0.000519977	2.71064	0.000535488	3.05978
0.000536808	2.97177	0.000529228	2.94833	0.000535173	2.55545	0.000521297	2.71752	0.000536847	3.06754
0.000538167	2.97929	0.000530567	2.95579	0.000536526	2.56191	0.000522617	2.7244	0.000538205	3.0753
0.000539527	2.98682	0.000531906	2.96325	0.000537879	2.56837	0.000523937	2.73129	0.000539564	3.08307
0.000540886	2.99435	0.000533246	2.97071	0.000539232	2.57483	0.000525257	2.73817	0.000540922	3.09083
0.000542246	3.00187	0.000534585	2.97817	0.000540585	2.58129	0.000526578	2.74505	0.000542281	3.09859
0.000543605	3.0094	0.000535924	2.98563	0.000541938	2.58775	0.000527898	2.75193	0.00054364	3.10636
0.000544965	3.01693	0.000537263	2.99309	0.000543291	2.59421	0.000529218	2.75881	0.000544998	3.11412
0.000546325	3.02445	0.000538602	3.00055	0.000544644	2.60067	0.000530538	2.76569	0.000546357	3.12188
0.000547684	3.03198	0.000539942	3.00801	0.000545997	2.60713	0.000531858	2.77257	0.000547716	3.12965
0.000549044	3.03951	0.000541281	3.01548	0.00054735	2.61359	0.000533178	2.77946	0.000549074	3.13741
0.000550403	3.04703	0.00054262	3.02294	0.000548703	2.62006	0.000534498	2.78634	0.000550433	3.14517
0.000551763	3.05456	0.000543959	3.0304	0.000550056	2.62652	0.000535818	2.79322	0.000551791	3.15294
0.000553122	3.06208	0.000545298	3.03786	0.000551409	2.63298	0.000537138	2.8001	0.00055315	3.1607
0.000554482	3.06961	0.000546638	3.04532	0.000552762	2.63944	0.000538458	2.80698	0.000554509	3.16846
0.000555841	3.07714	0.000547977	3.05278	0.000554115	2.6459	0.000539778	2.81386	0.000555867	3.17623
0.000557201	3.08466	0.000549316	3.06024	0.000555468	2.65236	0.000541098	2.82074	0.000557226	3.18399
0.00055856	3.09219	0.000550655	3.0677	0.000556821	2.65882	0.000542418	2.82763	0.000558584	3.19175
0.00055992	3.09972	0.000551994	3.07516	0.000558174	2.66528	0.000543738	2.83451	0.000559943	3.19951
0.000561279	3.10724	0.000553334	3.08262	0.000559527	2.67174	0.000545058	2.84139	0.000561302	3.20728
0.000562639	3.11477	0.000554673	3.09008	0.00056088	2.6782	0.000546378	2.84827	0.00056266	3.21504
0.000563999	3.1223	0.000556012	3.09754	0.000562233	2.68466	0.000547698	2.85515	0.000564019	3.2228
0.000565358	3.12982	0.000557351	3.105	0.000563586	2.69112	0.000549018	2.86203	0.000565377	3.23057
0.000566718	3.13735	0.00055869	3.11246	0.000564938	2.69758	0.000550338	2.86891	0.000566736	3.23833
0.000568077	3.14488	0.00056003	3.11992	0.000566291	2.70404	0.000551658	2.8758	0.000568095	3.24609
0.000569437	3.1524	0.000561369	3.12739	0.000567644	2.7105	0.000552978	2.88268	0.000569453	3.25386
0.000570796	3.15993	0.000562708	3.13485	0.000568997	2.71696	0.000554298	2.88956	0.000570812	3.26162
0.000572156	3.16745	0.000564047	3.14231	0.00057035	2.72342	0.000555619	2.89644	0.000572171	3.26938
0.000573515	3.17498	0.000565386	3.14977	0.000571703	2.72988	0.000556939	2.90332	0.000573529	3.27715
0.000574875	3.18251	0.000566726	3.15723	0.000573056	2.73634	0.000558259	2.9102	0.000574888	3.28491
0.000576235	3.19003	0.000568065	3.16469	0.000574409	2.74281	0.000559579	2.91708	0.000576247	3.29267
0.000577594	3.19756	0.000569404	3.17215	0.000575762	2.74927	0.000560899	2.92397	0.000577605	3.30044
0.000578954	3.20509	0.000570743	3.17961	0.000577115	2.75573	0.000562219	2.93085	0.000578964	3.3082
0.000580313	3.21261	0.000572082	3.18707	0.000578468	2.76219	0.000563539	2.93773	0.000580322	3.31596
0.000581673	3.22014	0.000573422	3.19453	0.000579821	2.76865	0.000564859	2.94461	0.000581681	3.32373
0.000583032	3.22767	0.000574761	3.20199	0.000581174	2.77511	0.000566179	2.95149	0.00058304	3.33149
0.000584392	3.23519	0.0005761	3.20945	0.000582527	2.78157	0.000567499	2.95837	0.000584398	3.33925
0.000585751	3.24272	0.000577439	3.21691	0.00058388	2.78803	0.000568819	2.96525	0.000585757	3.34702
0.000587111	3.25025	0.000578778	3.22437	0.000585233	2.79449	0.000570139	2.97214	0.000587116	3.35478
0.00058847	3.25777	0.000580118	3.23184	0.000586586	2.80095	0.000571459	2.97902	0.000588474	3.36254
0.00058983	3.2653	0.000581457	3.2393	0.000587939	2.80741	0.000572779	2.9859	0.000589833	3.37031
0.00059119	3.27283	0.000582796	3.24676	0.000589292	2.81387	0.000574099	2.99278	0.000591192	3.37807
0.000592549	3.28035	0.000584135	3.25422	0.000590645	2.82033	0.000575419	2.99966	0.00059255	3.38583
0.000593909	3.28788	0.000585474	3.26168	0.000591998	2.82679	0.00057674	3.00654	0.000593909	3.3936
0.000595268	3.29541	0.000586814	3.26914	0.000593351	2.83325	0.00057806	3.01342	0.000595268	3.40136
0.000596628	3.30293	0.000588153	3.2766	0.000594704	2.83971	0.00057938	3.02031	0.000596626	3.40912
0.000597987	3.31046	0.000589492	3.28406	0.000596057	2.84617	0.0005807	3.02719	0.000597985	3.41689
0.000599347	3.31798	0.000590831	3.29152	0.00059741	2.85263	0.00058202	3.03407	0.000599343	3.42465
0.000600707	3.32551	0.000592171	3.29898	0.000598763	2.8591	0.00058334	3.04095	0.000600702	3.43241
0.000602066	3.33304	0.00059351	3.30644	0.000600116	2.86556	0.00058466	3.04783	0.000602061	3.44018
0.000603426	3.34056	0.000594849	3.3139	0.000601469	2.87202	0.00058598	3.05471	0.000603419	3.44794
0.000604785	3.34809	0.000596188	3.32136	0.000602822	2.87848	0.0005873	3.0616	0.000604778	3.4557
0.000606145	3.35562	0.000597527	3.32883	0.000604175	2.88494	0.00058862	3.06848	0.000606137	3.46347
0.000607504	3.36314	0.000598867	3.33629	0.000605528	2.8914	0.00058994	3.07536	0.000607495	3.47123
0.000608864	3.37067	0.000600206	3.34375	0.000606881	2.89786	0.00059126	3.08224	0.000608854	3.47899
0.000610224	3.3782	0.000601545	3.35121	0.000608234	2.90432	0.00059258	3.08912	0.000610213	3.48676
0.000611583	3.38572	0.000602884	3.35867	0.000609587	2.91078	0.0005939	3.096	0.000611571	3.49452
0.000612943	3.39325	0.000604224	3.36613	0.00061094	2.91724	0.000595221	3.10288	0.00061293	3.50228
0.000614302	3.40078	0.000605563	3.37359	0.000612293	2.9237	0.000596541	3.10977	0.000614289	3.51005
0.000615662	3.4083	0.000606902	3.38105	0.000613646	2.93016	0.000597861	3.11665	0.000615647	3.51781
0.000617021	3.41583	0.000608241	3.38851	0.000614999	2.93662	0.000599181	3.12353	0.000617006	3.52557
0.000618381	3.42336	0.000609581	3.39597	0.000616352	2.94308	0.000600501	3.13041	0.000618365	3.53334
0.000619741	3.43088	0.00061092	3.40343	0.000617705	2.94954	0.000601821	3.13729	0.000619723	3.5411
0.0006211	3.43841	0.000612259	3.41089	0.000619058	2.956	0.000603141	3.14417	0.000621082	3.54886
0.00062246	3.44594	0.000613598	3.41836	0.000620411	2.96246	0.000604461	3.15106	0.000622441	3.55663
0.000623819	3.45346	0.000614937	3.42582	0.000621764	2.96893	0.000605781	3.15794	0.000623799	3.56439
0.000625179	3.46099	0.000616277	3.43328	0.000623117	2.97539	0.000607101	3.16482	0.000625158	3.57215
0.000626539	3.46852	0.000617616	3.44074	0.00062447	2.98185	0.000608421	3.1717	0.000626517	3.57992
0.000627898	3.47604	0.000618955	3.4482	0.000625823	2.98831	0.000609741	3.17858	0.000627875	3.58768
0.000629258	3.48357	0.000620294	3.45566	0.000627176	2.99477	0.000611061	3.18546	0.000629234	3.59544
0.000630617	3.4911	0.000621634	3.46312	0.000628529	3.00123	0.000612382	3.19234	0.000630593	3.60321
0.000631977	3.49862	0.000622973	3.47058	0.000629882	3.00769	0.000613702	3.19923	0.000631951	3.61097
0.000633337	3.50615	0.000624312	3.47804	0.000631235	3.01415	0.000615022	3.20611	0.00063331	3.61873
0.000634696	3.51368	0.000625651	3.4855	0.000632588	3.02061	0.000616342	3.21299	0.000634669	3.6265
0.000636056	3.5212	0.000626991	3.49296	0.000633941	3.02707	0.000617662	3.21987	0.000636027	3.63426
0.000637415	3.52873	0.00062833	3.50043	0.000635294	3.03353	0.000618982	3.22675	0.000637386	3.64202
0.000638775	3.53626	0.000629669	3.50789	0.000636647	3.03999	0.000620302	3.23363	0.000638745	3.64979
0.000640134	3.54378	0.000631008	3.51535	0.000638	3.04645	0.000621622	3.24052	0.000640103	3.65755
0.000641494	3.55131	0.000632348	3.52281	0.000639353	3.05291	0.000622942	3.2474	0.000641462	3.66531
0.000642854	3.55884	0.000633687	3.53027	0.000640706	3.05937	0.000624262	3.25428	0.000642821	3.67308
0.000644213	3.56636	0.000635026	3.53773	0.00064206	3.06583	0.000625582	3.26116	0.000644179	3.68084
0.000645573	3.57389	0.000636365	3.54519	0.000643413	3.07229	0.000626902	3.26804	0.000645538	3.6886
0.000646932	3.58142	0.000637705	3.55265	0.000644766	3.07876	0.000628222	3.27492	0.000646897	3.69637
0.000648292	3.58894	0.000639044	3.56011	0.000646119	3.08522	0.000629543	3.28181	0.000648255	3.70413
0.000649652	3.59647	0.000640383	3.56757	0.000647472	3.09168	0.000630863	3.28869	0.000649614	3.71189
0.000651011	3.604	0.000641722	3.57504	0.000648825	3.09814	0.000632183	3.29557	0.000650973	3.71966
0.000652371	3.61152	0.000643062	3.5825	0.000650178	3.1046	0.000633503	3.30245	0.000652331	3.72742
0.00065373	3.61905	0.000644401	3.58996	0.000651531	3.11106	0.000634823	3.30933	0.00065369	3.73518
0.00065509	3.62658	0.00064574	3.59742	0.000652884	3.11752	0.000636143	3.31621	0.000655049	3.74295
0.00065645	3.6341	0.000647079	3.60488	0.000654237	3.12398	0.000637463	3.3231	0.000656407	3.75071
0.000657809	3.64163	0.000648419	3.61234	0.00065559	3.13044	0.000638783	3.32998	0.000657766	3.75847
0.000659169	3.64916	0.000649758	3.6198	0.000656943	3.1369	0.000640103	3.33686	0.000659125	3.76624
0.000660528	3.65669	0.000651097	3.62726	0.000658296	3.14336	0.000641423	3.34374	0.000660483	3.774
0.000661888	3.66421	0.000652436	3.63472	0.000659649	3.14982	0.000642743	3.35062	0.000661842	3.78176
0.000663248	3.67174	0.000653776	3.64218	0.000661002	3.15628	0.000644064	3.3575	0.000663201	3.78953
0.000664607	3.67927	0.000655115	3.64964	0.000662355	3.16274	0.000645384	3.36439	0.000664559	3.79729
0.000665967	3.68679	0.000656454	3.65711	0.000663708	3.1692	0.000646704	3.37127	0.000665918	3.80506
0.000667326	3.69432	0.000657793	3.66457	0.000665061	3.17567	0.000648024	3.37815	0.000667277	3.81282
0.000668686	3.70185	0.000659133	3.67203	0.000666414	3.18213	0.000649344	3.38503	0.000668635	3.82058
0.000670046	3.70937	0.000660472	3.67949	0.000667767	3.18859	0.000650664	3.39191	0.000669994	3.82835
0.000671405	3.7169	0.000661811	3.68695	0.00066912	3.19505	0.000651984	3.39879	0.000671353	3.83611
0.000672765	3.72443	0.00066315	3.69441	0.000670473	3.20151	0.000653304	3.40568	0.000672711	3.84387
0.000674124	3.73195	0.00066449	3.70187	0.000671826	3.20797	0.000654624	3.41256	0.00067407	3.85164
0.000675484	3.73948	0.000665829	3.70933	0.000673179	3.21443	0.000655944	3.41944	0.000675429	3.8594
0.000676844	3.74701	0.000667168	3.71679	0.000674532	3.22089	0.000657265	3.42632	0.000676787	3.86716
0.000678203	3.75453	0.000668507	3.72425	0.000675885	3.22735	0.000658585	3.4332	0.000678146	3.87493
0.000679563	3.76206	0.000669847	3.73172	0.000677238	3.23381	0.000659905	3.44008	0.000679505	3.88269
0.000680922	3.76959	0.000671186	3.73918	0.000678591	3.24027	0.000661225	3.44697	0.000680863	3.89045
0.000682282	3.77711	0.000672525	3.74664	0.000679944	3.24673	0.000662545	3.45385	0.000682222	3.89822
0.000683642	3.78464	0.000673864	3.7541	0.000681297	3.25319	0.000663865	3.46073	0.000683581	3.90598
0.000685001	3.79217	0.000675204	3.76156	0.00068265	3.25966	0.000665185	3.46761	0.000684939	3.91374
0.000686361	3.79969	0.000676543	3.76902	0.000684003	3.26612	0.000666505	3.47449	0.000686298	3.92151
0.00068772	3.80722	0.000677882	3.77648	0.000685357	3.27258	0.000667825	3.48137	0.000687657	3.92927
0.00068908	3.81475	0.000679221	3.78394	0.00068671	3.27904	0.000669146	3.48826	0.000689016	3.93703
0.00069044	3.82227	0.000680561	3.7914	0.000688063	3.2855	0.000670466	3.49514	0.000690374	3.9448
0.000691799	3.8298	0.0006819	3.79886	0.000689416	3.29196	0.000671786	3.50202	0.000691733	3.95256
0.000693159	3.83733	0.000683239	3.80633	0.000690769	3.29842	0.000673106	3.5089	0.000693092	3.96033
0.000694518	3.84485	0.000684578	3.81379	0.000692122	3.30488	0.000674426	3.51578	0.00069445	3.96809
0.000695878	3.85238	0.000685918	3.82125	0.000693475	3.31134	0.000675746	3.52266	0.000695809	3.97585
0.000697238	3.85991	0.000687257	3.82871	0.000694828	3.3178	0.000677066	3.52955	0.000697168	3.98362
0.000698597	3.86743	0.000688596	3.83617	0.000696181	3.32426	0.000678386	3.53643	0.000698526	3.99138
0.000699957	3.87496	0.000689935	3.84363	0.000697534	3.33072	0.000679707	3.54331	0.000699885	3.99914
0.000701316	3.88249	0.000691275	3.85109	0.000698887	3.33719	0.000681027	3.55019	0.000701244	4.00691
0.000702676	3.89001	0.000692614	3.85855	0.00070024	3.34365	0.000682347	3.55707	0.000702602	4.01467
0.000704036	3.89754	0.000693953	3.86601	0.000701593	3.35011	0.000683667	3.56396	0.000703961	4.02243
0.000705395	3.90507	0.000695292	3.87347	0.000702946	3.35657	0.000684987	3.57084	0.00070532	4.0302
0.000706755	3.9126	0.000696632	3.88094	0.000704299	3.36303	0.000686307	3.57772	0.000706679	4.03796
0.000708115	3.92012	0.000697971	3.8884	0.000705652	3.36949	0.000687627	3.5846	0.000708037	4.04572
0.000709474	3.92765	0.00069931	3.89586	0.000707005	3.37595	0.000688947	3.59148	0.000709396	4.05349
0.000710834	3.93518	0.00070065	3.90332	0.000708358	3.38241	0.000690268	3.59836	0.000710755	4.06125
0.000712193	3.9427	0.000701989	3.91078	0.000709711	3.38887	0.000691588	3.60525	0.000712113	4.06902
0.000713553	3.95023	0.000703328	3.91824	0.000711065	3.39533	0.000692908	3.61213	0.000713472	4.07678
0.000714913	3.95776	0.000704667	3.9257	0.000712418	3.40179	0.000694228	3.61901	0.000714831	4.08454
0.000716272	3.96528	0.000706007	3.93316	0.000713771	3.40825	0.000695548	3.62589	0.00071619	4.09231
0.000717632	3.97281	0.000707346	3.94062	0.000715124	3.41472	0.000696868	3.63277	0.000717548	4.10007
0.000718991	3.98034	0.000708685	3.94809	0.000716477	3.42118	0.000698188	3.63966	0.000718907	4.10783
0.000720351	3.98786	0.000710024	3.95555	0.00071783	3.42764	0.000699508	3.64654	0.000720266	4.1156
0.000721711	3.99539	0.000711364	3.96301	0.000719183	3.4341	0.000700829	3.65342	0.000721624	4.12336
0.00072307	4.00292	0.000712703	3.97047	0.000720536	3.44056	0.000702149	3.6603	0.000722983	4.13113
0.00072443	4.01044	0.000714042	3.97793	0.000721889	3.44702	0.000703469	3.66718	0.000724342	4.13889
0.00072579	4.01797	0.000715382	3.98539	0.000723242	3.45348	0.000704789	3.67407	0.000725701	4.14665
0.000727149	4.0255	0.000716721	3.99285	0.000724595	3.45994	0.000706109	3.68095	0.000727059	4.15442
0.000728509	4.03303	0.00071806	4.00031	0.000725948	3.4664	0.000707429	3.68783	0.000728418	4.16218
0.000729868	4.04055	0.000719399	4.00777	0.000727301	3.47286	0.000708749	3.69471	0.000729777	4.16994
0.000731228	4.04808	0.000720739	4.01524	0.000728654	3.47932	0.00071007	3.70159	0.000731135	4.17771
0.000732588	4.05561	0.000722078	4.0227	0.000730007	3.48579	0.00071139	3.70847	0.000732494	4.18547
0.000733947	4.06313	0.000723417	4.03016	0.00073136	3.49225	0.00071271	3.71536	0.000733853	4.19324
0.000735307	4.07066	0.000724757	4.03762	0.000732714	3.49871	0.00071403	3.72224	0.000735212	4.201
0.000736667	4.07819	0.000726096	4.04508	0.000734067	3.50517	0.00071535	3.72912	0.00073657	4.20876
0.000738026	4.08571	0.000727435	4.05254	0.00073542	3.51163	0.00071667	3.736	0.000737929	4.21653
0.000739386	4.09324	0.000728774	4.06	0.000736773	3.51809	0.00071799	3.74288	0.000739288	4.22429
0.000740746	4.10077	0.000730114	4.06746	0.000738126	3.52455	0.000719311	3.74977	0.000740646	4.23205
0.000742105	4.10829	0.000731453	4.07492	0.000739479	3.53101	0.000720631	3.75665	0.000742005	4.23982
0.000743465	4.11582	0.000732792	4.08239	0.000740832	3.53747	0.000721951	3.76353	0.000743364	4.24758
0.000744825	4.12335	0.000734132	4.08985	0.000742185	3.54393	0.000723271	3.77041	0.000744723	4.25534
0.000746184	4.13088	0.000735471	4.09731	0.000743538	3.55039	0.000724591	3.77729	0.000746081	4.26311
0.000747544	4.1384	0.00073681	4.10477	0.000744891	3.55686	0.000725911	3.78418	0.00074744	4.27087
0.000748903	4.14593	0.00073815	4.11223	0.000746244	3.56332	0.000727231	3.79106	0.000748799	4.27864
0.000750263	4.15346	0.000739489	4.11969	0.000747597	3.56978	0.000728552	3.79794	0.000750157	4.2864
0.000751623	4.16098	0.000740828	4.12715	0.00074895	3.57624	0.000729872	3.80482	0.000751516	4.29416
0.000752982	4.16851	0.000742167	4.13461	0.000750303	3.5827	0.000731192	3.8117	0.000752875	4.30193
0.000754342	4.17604	0.000743507	4.14208	0.000751656	3.58916	0.000732512	3.81858	0.000754234	4.30969
0.000755702	4.18356	0.000744846	4.14954	0.00075301	3.59562	0.000733832	3.82547	0.000755592	4.31745
0.000757061	4.19109	0.000746185	4.157	0.000754363	3.60208	0.000735152	3.83235	0.000756951	4.32522
0.000758421	4.19862	0.000747525	4.16446	0.000755716	3.60854	0.000736472	3.83923	0.00075831	4.33298
0.000759781	4.20615	0.000748864	4.17192	0.000757069	3.615	0.000737793	3.84611	0.000759669	4.34075
0.00076114	4.21367	0.000750203	4.17938	0.000758422	3.62146	0.000739113	3.85299	0.000761027	4.34851
0.0007625	4.2212	0.000751543	4.18684	0.000759775	3.62793	0.000740433	3.85988	0.000762386	4.35627
0.00076386	4.22873	0.000752882	4.1943	0.000761128	3.63439	0.000741753	3.86676	0.000763745	4.36404
0.000765219	4.23625	0.000754221	4.20177	0.000762481	3.64085	0.000743073	3.87364	0.000765103	4.3718
0.000766579	4.24378	0.00075556	4.20923	0.000763834	3.64731	0.000744393	3.88052	0.000766462	4.37956
0.000767939	4.25131	0.0007569	4.21669	0.000765187	3.65377	0.000745713	3.8874	0.000767821	4.38733
0.000769298	4.25883	0.000758239	4.22415	0.00076654	3.66023	0.000747034	3.89429	0.00076918	4.39509
0.000770658	4.26636	0.000759578	4.23161	0.000767893	3.66669	0.000748354	3.90117	0.000770538	4.40286
0.000772017	4.27389	0.000760918	4.23907	0.000769246	3.67315	0.000749674	3.90805	0.000771897	4.41062
0.000773377	4.28142	0.000762257	4.24653	0.0007706	3.67961	0.000750994	3.91493	0.000773256	4.41838
0.000774737	4.28894	0.000763596	4.25399	0.000771953	3.68607	0.000752314	3.92181	0.000774615	4.42615
0.000776096	4.29647	0.000764936	4.26146	0.000773306	3.69253	0.000753634	3.9287	0.000775973	4.43391
0.000777456	4.304	0.000766275	4.26892	0.000774659	3.699	0.000754954	3.93558	0.000777332	4.44168
0.000778816	4.31152	0.000767614	4.27638	0.000776012	3.70546	0.000756275	3.94246	0.000778691	4.44944
0.000780175	4.31905	0.000768953	4.28384	0.000777365	3.71192	0.000757595	3.94934	0.000780049	4.4572
0.000781535	4.32658	0.000770293	4.2913	0.000778718	3.71838	0.000758915	3.95622	0.000781408	4.46497
0.000782895	4.3341	0.000771632	4.29876	0.000780071	3.72484	0.000760235	3.96311	0.000782767	4.47273
0.000784254	4.34163	0.000772971	4.30622	0.000781424	3.7313	0.000761555	3.96999	0.000784126	4.48049
0.000785614	4.34916	0.000774311	4.31368	0.000782777	3.73776	0.000762875	3.97687	0.000785484	4.48826
0.000786974	4.35669	0.00077565	4.32115	0.00078413	3.74422	0.000764196	3.98375	0.000786843	4.49602
0.000788333	4.36421	0.000776989	4.32861	0.000785484	3.75068	0.000765516	3.99063	0.000788202	4.50379
0.000789693	4.37174	0.000778329	4.33607	0.000786837	3.75715	0.000766836	3.99752	0.000789561	4.51155
0.000791053	4.37927	0.000779668	4.34353	0.00078819	3.76361	0.000768156	4.0044	0.000790919	4.51931
0.000792412	4.38679	0.000781007	4.35099	0.000789543	3.77007	0.000769476	4.01128	0.000792278	4.52708
0.000793772	4.39432	0.000782347	4.35845	0.000790896	3.77653	0.000770796	4.01816	0.000793637	4.53484
0.000795132	4.40185	0.000783686	4.36591	0.000792249	3.78299	0.000772117	4.02504	0.000794996	4.5426
0.000796491	4.40938	0.000785025	4.37337	0.000793602	3.78945	0.000773437	4.03193	0.000796354	4.55037
0.000797851	4.4169	0.000786364	4.38084	0.000794955	3.79591	0.000774757	4.03881	0.000797713	4.55813
0.000799211	4.42443	0.000787704	4.3883	0.000796308	3.80237	0.000776077	4.04569	0.000799072	4.5659
0.00080057	4.43196	0.000789043	4.39576	0.000797661	3.80883	0.000777397	4.05257	0.00080043	4.57366
0.00080193	4.43948	0.000790382	4.40322	0.000799015	3.81529	0.000778717	4.05945	0.000801789	4.58142
0.00080329	4.44701	0.000791722	4.41068	0.000800368	3.82176	0.000780038	4.06634	0.000803148	4.58919
0.000804649	4.45454	0.000793061	4.41814	0.000801721	3.82822	0.000781358	4.07322	0.000804507	4.59695
0.000806009	4.46206	0.0007944	4.4256	0.000803074	3.83468	0.000782678	4.0801	0.000805865	4.60472
0.000807369	4.46959	0.00079574	4.43307	0.000804427	3.84114	0.000783998	4.08698	0.000807224	4.61248
0.000808728	4.47712	0.000797079	4.44053	0.00080578	3.8476	0.000785318	4.09386	0.000808583	4.62024
0.000810088	4.48465	0.000798418	4.44799	0.000807133	3.85406	0.000786639	4.10075	0.000809942	4.62801
0.000811448	4.49217	0.000799758	4.45545	0.000808486	3.86052	0.000787959	4.10763	0.0008113	4.63577
0.000812807	4.4997	0.000801097	4.46291	0.000809839	3.86698	0.000789279	4.11451	0.000812659	4.64353
0.000814167	4.50723	0.000802436	4.47037	0.000811193	3.87344	0.000790599	4.12139	0.000814018	4.6513
0.000815527	4.51475	0.000803775	4.47783	0.000812546	3.87991	0.000791919	4.12828	0.000815377	4.65906
0.000816886	4.52228	0.000805115	4.48529	0.000813899	3.88637	0.000793239	4.13516	0.000816736	4.66683
0.000818246	4.52981	0.000806454	4.49276	0.000815252	3.89283	0.00079456	4.14204	0.000818094	4.67459
0.000819606	4.53734	0.000807793	4.50022	0.000816605	3.89929	0.00079588	4.14892	0.000819453	4.68235
0.000820965	4.54486	0.000809133	4.50768	0.000817958	3.90575	0.0007972	4.1558	0.000820812	4.69012
0.000822325	4.55239	0.000810472	4.51514	0.000819311	3.91221	0.00079852	4.16269	0.000822171	4.69788
0.000823685	4.55992	0.000811811	4.5226	0.000820664	3.91867	0.00079984	4.16957	0.000823529	4.70565
0.000825044	4.56744	0.000813151	4.53006	0.000822017	3.92513	0.000801161	4.17645	0.000824888	4.71341
0.000826404	4.57497	0.00081449	4.53752	0.000823371	3.93159	0.000802481	4.18333	0.000826247	4.72117
0.000827764	4.5825	0.000815829	4.54499	0.000824724	3.93806	0.000803801	4.19021	0.000827606	4.72894
0.000829123	4.59003	0.000817169	4.55245	0.000826077	3.94452	0.000805121	4.1971	0.000828964	4.7367
0.000830483	4.59755	0.000818508	4.55991	0.00082743	3.95098	0.000806441	4.20398	0.000830323	4.74447
0.000831843	4.60508	0.000819847	4.56737	0.000828783	3.95744	0.000807761	4.21086	0.000831682	4.75223
0.000833202	4.61261	0.000821187	4.57483	0.000830136	3.9639	0.000809082	4.21774	0.000833041	4.75999
0.000834562	4.62013	0.000822526	4.58229	0.000831489	3.97036	0.000810402	4.22462	0.000834399	4.76776
0.000835922	4.62766	0.000823865	4.58975	0.000832842	3.97682	0.000811722	4.23151	0.000835758	4.77552
0.000837281	4.63519	0.000825205	4.59722	0.000834195	3.98328	0.000813042	4.23839	0.000837117	4.78329
0.000838641	4.64272	0.000826544	4.60468	0.000835549	3.98974	0.000814362	4.24527	0.000838476	4.79105
0.000840001	4.65024	0.000827883	4.61214	0.000836902	3.99621	0.000815683	4.25215	0.000839835	4.79881
0.00084136	4.65777	0.000829223	4.6196	0.000838255	4.00267	0.000817003	4.25904	0.000841193	4.80658
0.00084272	4.6653	0.000830562	4.62706	0.000839608	4.00913	0.000818323	4.26592	0.000842552	4.81434
0.00084408	4.67283	0.000831901	4.63452	0.000840961	4.01559	0.000819643	4.2728	0.000843911	4.82211
0.000845439	4.68035	0.000833241	4.64198	0.000842314	4.02205	0.000820963	4.27968	0.00084527	4.82987
0.000846799	4.68788	0.00083458	4.64945	0.000843667	4.02851	0.000822284	4.28656	0.000846628	4.83763
0.000848159	4.69541	0.000835919	4.65691	0.00084502	4.03497	0.000823604	4.29345	0.000847987	4.8454
0.000849518	4.70293	0.000837259	4.66437	0.000846373	4.04143	0.000824924	4.30033	0.000849346	4.85316
0.000850878	4.71046	0.000838598	4.67183	0.000847727	4.04789	0.000826244	4.30721	0.000850705	4.86093
0.000852238	4.71799	0.000839937	4.67929	0.00084908	4.05436	0.000827564	4.31409	0.000852064	4.86869
0.000853598	4.72552	0.000841277	4.68675	0.000850433	4.06082	0.000828885	4.32098	0.000853422	4.87646
0.000854957	4.73304	0.000842616	4.69421	0.000851786	4.06728	0.000830205	4.32786	0.000854781	4.88422
0.000856317	4.74057	0.000843955	4.70168	0.000853139	4.07374	0.000831525	4.33474	0.00085614	4.89198
0.000857677	4.7481	0.000845295	4.70914	0.000854492	4.0802	0.000832845	4.34162	0.000857499	4.89975
0.000859036	4.75562	0.000846634	4.7166	0.000855845	4.08666	0.000834165	4.3485	0.000858857	4.90751
0.000860396	4.76315	0.000847973	4.72406	0.000857199	4.09312	0.000835486	4.35539	0.000860216	4.91528
0.000861756	4.77068	0.000849313	4.73152	0.000858552	4.09958	0.000836806	4.36227	0.000861575	4.92304
0.000863115	4.77821	0.000850652	4.73898	0.000859905	4.10605	0.000838126	4.36915	0.000862934	4.9308
0.000864475	4.78573	0.000851991	4.74644	0.000861258	4.11251	0.000839446	4.37603	0.000864293	4.93857
0.000865835	4.79326	0.000853331	4.75391	0.000862611	4.11897	0.000840766	4.38292	0.000865651	4.94633
0.000867194	4.80079	0.00085467	4.76137	0.000863964	4.12543	0.000842087	4.3898	0.00086701	4.9541
0.000868554	4.80832	0.00085601	4.76883	0.000865317	4.13189	0.000843407	4.39668	0.000868369	4.96186
0.000869914	4.81584	0.000857349	4.77629	0.00086667	4.13835	0.000844727	4.40356	0.000869728	4.96962
0.000871274	4.82337	0.000858688	4.78375	0.000868024	4.14481	0.000846047	4.41044	0.000871086	4.97739
0.000872633	4.8309	0.000860028	4.79121	0.000869377	4.15127	0.000847367	4.41733	0.000872445	4.98515
0.000873993	4.83843	0.000861367	4.79868	0.00087073	4.15773	0.000848688	4.42421	0.000873804	4.99292
0.000875353	4.84595	0.000862706	4.80614	0.000872083	4.1642	0.000850008	4.43109	0.000875163	5.00068
0.000876712	4.85348	0.000864046	4.8136	0.000873436	4.17066	0.000851328	4.43797	0.000876522	5.00844
0.000878072	4.86101	0.000865385	4.82106	0.000874789	4.17712	0.000852648	4.44486	0.00087788	5.01621
0.000879432	4.86853	0.000866724	4.82852	0.000876142	4.18358	0.000853968	4.45174	0.000879239	5.02397
0.000880791	4.87606	0.000868064	4.83598	0.000877495	4.19004	0.000855289	4.45862	0.000880598	5.03174
0.000882151	4.88359	0.000869403	4.84344	0.000878849	4.1965	0.000856609	4.4655	0.000881957	5.0395
0.000883511	4.89112	0.000870742	4.85091	0.000880202	4.20296	0.000857929	4.47238	0.000883315	5.04726
0.000884871	4.89864	0.000872082	4.85837	0.000881555	4.20942	0.000859249	4.47927	0.000884674	5.05503
0.00088623	4.90617	0.000873421	4.86583	0.000882908	4.21589	0.00086057	4.48615	0.000886033	5.06279
0.00088759	4.9137	0.000874761	4.87329	0.000884261	4.22235	0.00086189	4.49303	0.000887392	5.07056
0.00088895	4.92123	0.0008761	4.88075	0.000885614	4.22881	0.00086321	4.49991	0.000888751	5.07832
0.000890309	4.92875	0.000877439	4.88821	0.000886967	4.23527	0.00086453	4.5068	0.000890109	5.08609
0.000891669	4.93628	0.000878779	4.89568	0.000888321	4.24173	0.00086585	4.51368	0.000891468	5.09385
0.000893029	4.94381	0.000880118	4.90314	0.000889674	4.24819	0.000867171	4.52056	0.000892827	5.10161
0.000894389	4.95134	0.000881457	4.9106	0.000891027	4.25465	0.000868491	4.52744	0.000894186	5.10938
0.000895748	4.95886	0.000882797	4.91806	0.00089238	4.26111	0.000869811	4.53433	0.000895545	5.11714
0.000897108	4.96639	0.000884136	4.92552	0.000893733	4.26758	0.000871131	4.54121	0.000896903	5.12491
0.000898468	4.97392	0.000885475	4.93298	0.000895086	4.27404	0.000872452	4.54809	0.000898262	5.13267
0.000899827	4.98144	0.000886815	4.94044	0.00089644	4.2805	0.000873772	4.55497	0.000899621	5.14043
0.000901187	4.98897	0.000888154	4.94791	0.000897793	4.28696	0.000875092	4.56185	0.00090098	5.1482
0.000902547	4.9965	0.000889493	4.95537	0.000899146	4.29342	0.000876412	4.56874	0.000902339	5.15596
0.000903907	5.00403	0.000890833	4.96283	0.000900499	4.29988	0.000877732	4.57562	0.000903697	5.16373
0.000905266	5.01155	0.000892172	4.97029	0.000901852	4.30634	0.000879053	4.5825	0.000905056	5.17149
0.000906626	5.01908	0.000893512	4.97775	0.000903205	4.31281	0.000880373	4.58938	0.000906415	5.17925
0.000907986	5.02661	0.000894851	4.98521	0.000904558	4.31927	0.000881693	4.59627	0.000907774	5.18702
0.000909345	5.03414	0.00089619	4.99268	0.000905912	4.32573	0.000883013	4.60315	0.000909133	5.19478
0.000910705	5.04166	0.00089753	5.00014	0.000907265	4.33219	0.000884334	4.61003	0.000910491	5.20255
0.000912065	5.04919	0.000898869	5.0076	0.000908618	4.33865	0.000885654	4.61691	0.00091185	5.21031
0.000913424	5.05672	0.000900208	5.01506	0.000909971	4.34511	0.000886974	4.6238	0.000913209	5.21808
0.000914784	5.06425	0.000901548	5.02252	0.000911324	4.35157	0.000888294	4.63068	0.000914568	5.22584
0.000916144	5.07177	0.000902887	5.02998	0.000912677	4.35803	0.000889614	4.63756	0.000915927	5.2336
0.000917504	5.0793	0.000904226	5.03745	0.000914031	4.3645	0.000890935	4.64444	0.000917285	5.24137
0.000918863	5.08683	0.000905566	5.04491	0.000915384	4.37096	0.000892255	4.65133	0.000918644	5.24913
0.000920223	5.09435	0.000906905	5.05237	0.000916737	4.37742	0.000893575	4.65821	0.000920003	5.2569
0.000921583	5.10188	0.000908245	5.05983	0.00091809	4.38388	0.000894895	4.66509	0.000921362	5.26466
0.000922943	5.10941	0.000909584	5.06729	0.000919443	4.39034	0.000896216	4.67197	0.000922721	5.27243
0.000924302	5.11694	0.000910923	5.07475	0.000920796	4.3968	0.000897536	4.67885	0.000924079	5.28019
0.000925662	5.12446	0.000912263	5.08222	0.00092215	4.40326	0.000898856	4.68574	0.000925438	5.28795
0.000927022	5.13199	0.000913602	5.08968	0.000923503	4.40973	0.000900176	4.69262	0.000926797	5.29572
0.000928381	5.13952	0.000914941	5.09714	0.000924856	4.41619	0.000901497	4.6995	0.000928156	5.30348
0.000929741	5.14705	0.000916281	5.1046	0.000926209	4.42265	0.000902817	4.70638	0.000929515	5.31125
0.000931101	5.15457	0.00091762	5.11206	0.000927562	4.42911	0.000904137	4.71327	0.000930873	5.31901
0.000932461	5.1621	0.00091896	5.11952	0.000928915	4.43557	0.000905457	4.72015	0.000932232	5.32678
0.00093382	5.16963	0.000920299	5.12699	0.000930269	4.44203	0.000906778	4.72703	0.000933591	5.33454
0.00093518	5.17716	0.000921638	5.13445	0.000931622	4.44849	0.000908098	4.73391	0.00093495	5.3423
0.00093654	5.18468	0.000922978	5.14191	0.000932975	4.45496	0.000909418	4.7408	0.000936309	5.35007
0.000937899	5.19221	0.000924317	5.14937	0.000934328	4.46142	0.000910738	4.74768	0.000937668	5.35783
0.000939259	5.19974	0.000925656	5.15683	0.000935681	4.46788	0.000912059	4.75456	0.000939026	5.3656
0.000940619	5.20727	0.000926996	5.16429	0.000937034	4.47434	0.000913379	4.76144	0.000940385	5.37336
0.000941979	5.21479	0.000928335	5.17176	0.000938388	4.4808	0.000914699	4.76833	0.000941744	5.38113
0.000943338	5.22232	0.000929675	5.17922	0.000939741	4.48726	0.000916019	4.77521	0.000943103	5.38889
0.000944698	5.22985	0.000931014	5.18668	0.000941094	4.49372	0.00091734	4.78209	0.000944462	5.39665
0.000946058	5.23738	0.000932353	5.19414	0.000942447	4.50019	0.00091866	4.78897	0.00094582	5.40442
0.000947418	5.2449	0.000933693	5.2016	0.0009438	4.50665	0.00091998	4.79586	0.000947179	5.41218
0.000948777	5.25243	0.000935032	5.20906	0.000945154	4.51311	0.0009213	4.80274	0.000948538	5.41995
0.000950137	5.25996	0.000936371	5.21653	0.000946507	4.51957	0.000922621	4.80962	0.000949897	5.42771
0.000951497	5.26749	0.000937711	5.22399	0.00094786	4.52603	0.000923941	4.8165	0.000951256	5.43548
0.000952857	5.27501	0.00093905	5.23145	0.000949213	4.53249	0.000925261	4.82339	0.000952615	5.44324
0.000954216	5.28254	0.00094039	5.23891	0.000950566	4.53895	0.000926581	4.83027	0.000953973	5.451
0.000955576	5.29007	0.000941729	5.24637	0.000951919	4.54542	0.000927902	4.83715	0.000955332	5.45877
0.000956936	5.2976	0.000943068	5.25383	0.000953273	4.55188	0.000929222	4.84403	0.000956691	5.46653
0.000958295	5.30512	0.000944408	5.2613	0.000954626	4.55834	0.000930542	4.85092	0.00095805	5.4743
0.000959655	5.31265	0.000945747	5.26876	0.000955979	4.5648	0.000931862	4.8578	0.000959409	5.48206
0.000961015	5.32018	0.000947087	5.27622	0.000957332	4.57126	0.000933183	4.86468	0.000960768	5.48983
0.000962375	5.32771	0.000948426	5.28368	0.000958685	4.57772	0.000934503	4.87156	0.000962126	5.49759
0.000963734	5.33523	0.000949765	5.29114	0.000960038	4.58418	0.000935823	4.87845	0.000963485	5.50535
0.000965094	5.34276	0.000951105	5.2986	0.000961392	4.59065	0.000937143	4.88533	0.000964844	5.51312
0.000966454	5.35029	0.000952444	5.30607	0.000962745	4.59711	0.000938464	4.89221	0.000966203	5.52088
0.000967814	5.35782	0.000953783	5.31353	0.000964098	4.60357	0.000939784	4.89909	0.000967562	5.52865
0.000969173	5.36534	0.000955123	5.32099	0.000965451	4.61003	0.000941104	4.90598	0.000968921	5.53641
0.000970533	5.37287	0.000956462	5.32845	0.000966804	4.61649	0.000942424	4.91286	0.000970279	5.54418
0.000971893	5.3804	0.000957802	5.33591	0.000968158	4.62295	0.000943745	4.91974	0.000971638	5.55194
0.000973253	5.38793	0.000959141	5.34338	0.000969511	4.62941	0.000945065	4.92662	0.000972997	5.55971
0.000974612	5.39545	0.00096048	5.35084	0.000970864	4.63588	0.000946385	4.93351	0.000974356	5.56747
0.000975972	5.40298	0.00096182	5.3583	0.000972217	4.64234	0.000947705	4.94039	0.000975715	5.57523
0.000977332	5.41051	0.000963159	5.36576	0.00097357	4.6488	0.000949026	4.94727	0.000977074	5.583
0.000978692	5.41804	0.000964499	5.37322	0.000974923	4.65526	0.000950346	4.95415	0.000978432	5.59076
0.000980051	5.42556	0.000965838	5.38068	0.000976277	4.66172	0.000951666	4.96104	0.000979791	5.59853
0.000981411	5.43309	0.000967178	5.38815	0.00097763	4.66818	0.000952987	4.96792	0.00098115	5.60629
0.000982771	5.44062	0.000968517	5.39561	0.000978983	4.67464	0.000954307	4.9748	0.000982509	5.61406
0.000984131	5.44815	0.000969856	5.40307	0.000980336	4.68111	0.000955627	4.98168	0.000983868	5.62182
0.00098549	5.45567	0.000971196	5.41053	0.000981689	4.68757	0.000956947	4.98857	0.000985227	5.62959
0.00098685	5.4632	0.000972535	5.41799	0.000983043	4.69403	0.000958268	4.99545	0.000986586	5.63735
0.00098821	5.47073	0.000973875	5.42545	0.000984396	4.70049	0.000959588	5.00233	0.000987944	5.64511
0.00098957	5.47826	0.000975214	5.43292	0.000985749	4.70695	0.000960908	5.00921	0.000989303	5.65288
0.000990929	5.48579	0.000976553	5.44038	0.000987102	4.71341	0.000962228	5.0161	0.000990662	5.66064
0.000992289	5.49331	0.000977893	5.44784	0.000988455	4.71987	0.000963549	5.02298	0.000992021	5.66841
0.000993649	5.50084	0.000979232	5.4553	0.000989809	4.72634	0.000964869	5.02986	0.00099338	5.67617
0.000995009	5.50837	0.000980572	5.46276	0.000991162	4.7328	0.000966189	5.03674	0.000994739	5.68394
0.000996368	5.5159	0.000981911	5.47023	0.000992515	4.73926	0.000967509	5.04363	0.000996097	5.6917
0.000997728	5.52342	0.00098325	5.47769	0.000993868	4.74572	0.00096883	5.05051	0.000997456	5.69946
0.000999088	5.53095	0.00098459	5.48515	0.000995221	4.75218	0.00097015	5.05739	0.000998815	5.70723
0.00100045	5.53848	0.000985929	5.49261	0.000996575	4.75864	0.00097147	5.06427	0.00100017	5.71499
0.00100181	5.54601	0.000987269	5.50007	0.000997928	4.76511	0.000972791	5.07116	0.00100153	5.72276
0.00100317	5.55353	0.000988608	5.50754	0.000999281	4.77157	0.000974111	5.07804	0.00100289	5.73052
0.00100453	5.56106	0.000989947	5.515	0.00100063	4.77803	0.000975431	5.08492	0.00100425	5.73829
0.00100589	5.56859	0.000991287	5.52246	0.00100199	4.78449	0.000976751	5.0918	0.00100561	5.74605
0.00100725	5.57612	0.000992626	5.52992	0.00100334	4.79095	0.000978072	5.09869	0.00100697	5.75382
0.00100861	5.58364	0.000993966	5.53738	0.00100469	4.79741	0.000979392	5.10557	0.00100833	5.76158
0.00100997	5.59117	0.000995305	5.54484	0.00100605	4.80387	0.000980712	5.11245	0.00100969	5.76934
0.00101133	5.5987	0.000996645	5.55231	0.0010074	4.81034	0.000982032	5.11934	0.00101104	5.77711
0.00101269	5.60623	0.000997984	5.55977	0.00100875	4.8168	0.000983353	5.12622	0.0010124	5.78487
0.00101405	5.61376	0.000999323	5.56723	0.00101011	4.82326	0.000984673	5.1331	0.00101376	5.79264
0.00101541	5.62128	0.00100066	5.57469	0.00101146	4.82972	0.000985993	5.13998	0.00101512	5.8004
0.00101676	5.62881	0.001002	5.58215	0.00101281	4.83618	0.000987314	5.14687	0.00101648	5.80817
0.00101812	5.63634	0.00100334	5.58962	0.00101417	4.84264	0.000988634	5.15375	0.00101784	5.81593
0.00101948	5.64387	0.00100468	5.59708	0.00101552	4.84911	0.000989954	5.16063	0.0010192	5.8237
0.00102084	5.65139	0.00100602	5.60454	0.00101687	4.85557	0.000991274	5.16751	0.00102056	5.83146
0.0010222	5.65892	0.00100736	5.612	0.00101823	4.86203	0.000992595	5.1744	0.00102192	5.83923
0.00102356	5.66645	0.0010087	5.61946	0.00101958	4.86849	0.000993915	5.18128	0.00102327	5.84699
0.00102492	5.67398	0.00101004	5.62693	0.00102093	4.87495	0.000995235	5.18816	0.00102463	5.85475
0.00102628	5.6815	0.00101138	5.63439	0.00102229	4.88141	0.000996556	5.19504	0.00102599	5.86252
0.00102764	5.68903	0.00101272	5.64185	0.00102364	4.88788	0.000997876	5.20193	0.00102735	5.87028
0.001029	5.69656	0.00101406	5.64931	0.00102499	4.89434	0.000999196	5.20881	0.00102871	5.87805
0.00103036	5.70409	0.0010154	5.65677	0.00102635	4.9008	0.00100052	5.21569	0.00103007	5.88581
0.00103172	5.71162	0.00101674	5.66424	0.0010277	4.90726	0.00100184	5.22258	0.00103143	5.89358
0.00103308	5.71914	0.00101808	5.6717	0.00102905	4.91372	0.00100316	5.22946	0.00103279	5.90134
0.00103444	5.72667	0.00101941	5.67916	0.0010304	4.92018	0.00100448	5.23634	0.00103415	5.90911
0.0010358	5.7342	0.00102075	5.68662	0.00103176	4.92664	0.0010058	5.24322	0.0010355	5.91687
0.00103716	5.74173	0.00102209	5.69408	0.00103311	4.93311	0.00100712	5.25011	0.00103686	5.92464
0.00103852	5.74925	0.00102343	5.70154	0.00103446	4.93957	0.00100844	5.25699	0.00103822	5.9324
0.00103988	5.75678	0.00102477	5.70901	0.00103582	4.94603	0.00100976	5.26387	0.00103958	5.94016
0.00104124	5.76431	0.00102611	5.71647	0.00103717	4.95249	0.00101108	5.27075	0.00104094	5.94793
0.0010426	5.77184	0.00102745	5.72393	0.00103852	4.95895	0.0010124	5.27764	0.0010423	5.95569
0.00104396	5.77936	0.00102879	5.73139	0.00103988	4.96541	0.00101372	5.28452	0.00104366	5.96346
0.00104532	5.78689	0.00103013	5.73885	0.00104123	4.97188	0.00101504	5.2914	0.00104502	5.97122
0.00104668	5.79442	0.00103147	5.74632	0.00104258	4.97834	0.00101636	5.29829	0.00104638	5.97899
0.00104804	5.80195	0.00103281	5.75378	0.00104394	4.9848	0.00101768	5.30517	0.00104773	5.98675
0.0010494	5.80948	0.00103415	5.76124	0.00104529	4.99126	0.001019	5.31205	0.00104909	5.99452
0.00105076	5.817	0.00103549	5.7687	0.00104664	4.99772	0.00102032	5.31893	0.00105045	6.00228
0.00105212	5.82453	0.00103683	5.77616	0.001048	5.00418	0.00102164	5.32582	0.00105181	6.01005
0.00105348	5.83206	0.00103817	5.78363	0.00104935	5.01065	0.00102296	5.3327	0.00105317	6.01781
0.00105484	5.83959	0.00103951	5.79109	0.0010507	5.01711	0.00102428	5.33958	0.00105453	6.02557
0.0010562	5.84711	0.00104085	5.79855	0.00105206	5.02357	0.0010256	5.34646	0.00105589	6.03334
0.00105756	5.85464	0.00104218	5.80601	0.00105341	5.03003	0.00102692	5.35335	0.00105725	6.0411
0.00105892	5.86217	0.00104352	5.81347	0.00105476	5.03649	0.00102824	5.36023	0.0010586	6.04887
0.00106028	5.8697	0.00104486	5.82094	0.00105612	5.04295	0.00102956	5.36711	0.00105996	6.05663
0.00106164	5.87723	0.0010462	5.8284	0.00105747	5.04942	0.00103088	5.374	0.00106132	6.0644
0.001063	5.88475	0.00104754	5.83586	0.00105882	5.05588	0.0010322	5.38088	0.00106268	6.07216
0.00106436	5.89228	0.00104888	5.84332	0.00106018	5.06234	0.00103352	5.38776	0.00106404	6.07993
0.00106572	5.89981	0.00105022	5.85078	0.00106153	5.0688	0.00103484	5.39464	0.0010654	6.08769
0.00106708	5.90734	0.00105156	5.85825	0.00106288	5.07526	0.00103616	5.40153	0.00106676	6.09546
0.00106844	5.91486	0.0010529	5.86571	0.00106424	5.08172	0.00103749	5.40841	0.00106812	6.10322
0.0010698	5.92239	0.00105424	5.87317	0.00106559	5.08819	0.00103881	5.41529	0.00106948	6.11099
0.00107116	5.92992	0.00105558	5.88063	0.00106694	5.09465	0.00104013	5.42217	0.00107083	6.11875
0.00107252	5.93745	0.00105692	5.88809	0.0010683	5.10111	0.00104145	5.42906	0.00107219	6.12652
0.00107388	5.94498	0.00105826	5.89556	0.00106965	5.10757	0.00104277	5.43594	0.00107355	6.13428
0.00107524	5.9525	0.0010596	5.90302	0.001071	5.11403	0.00104409	5.44282	0.00107491	6.14205
0.0010766	5.96003	0.00106094	5.91048	0.00107235	5.12049	0.00104541	5.44971	0.00107627	6.14981
0.00107796	5.96756	0.00106228	5.91794	0.00107371	5.12696	0.00104673	5.45659	0.00107763	6.15757
0.00107931	5.97509	0.00106362	5.9254	0.00107506	5.13342	0.00104805	5.46347	0.00107899	6.16534
0.00108067	5.98261	0.00106496	5.93287	0.00107641	5.13988	0.00104937	5.47035	0.00108035	6.1731
0.00108203	5.99014	0.00106629	5.94033	0.00107777	5.14634	0.00105069	5.47724	0.00108171	6.18087
0.00108339	5.99767	0.00106763	5.94779	0.00107912	5.1528	0.00105201	5.48412	0.00108307	6.18863
0.00108475	6.0052	0.00106897	5.95525	0.00108047	5.15927	0.00105333	5.491	0.00108442	6.1964
0.00108611	6.01273	0.00107031	5.96271	0.00108183	5.16573	0.00105465	5.49789	0.00108578	6.20416
0.00108747	6.02025	0.00107165	5.97018	0.00108318	5.17219	0.00105597	5.50477	0.00108714	6.21193
0.00108883	6.02778	0.00107299	5.97764	0.00108453	5.17865	0.00105729	5.51165	0.0010885	6.21969
0.00109019	6.03531	0.00107433	5.9851	0.00108589	5.18511	0.00105861	5.51853	0.00108986	6.22746
0.00109155	6.04284	0.00107567	5.99256	0.00108724	5.19157	0.00105993	5.52542	0.00109122	6.23522
0.00109291	6.05037	0.00107701	6.00003	0.00108859	5.19804	0.00106125	5.5323	0.00109258	6.24299
0.00109427	6.05789	0.00107835	6.00749	0.00108995	5.2045	0.00106257	5.53918	0.00109394	6.25075
0.00109563	6.06542	0.00107969	6.01495	0.0010913	5.21096	0.00106389	5.54607	0.0010953	6.25852
0.00109699	6.07295	0.00108103	6.02241	0.00109265	5.21742	0.00106521	5.55295	0.00109665	6.26628
0.00109835	6.08048	0.00108237	6.02987	0.00109401	5.22388	0.00106653	5.55983	0.00109801	6.27405
0.00109971	6.088	0.00108371	6.03734	0.00109536	5.23034	0.00106785	5.56671	0.00109937	6.28181
0.00110107	6.09553	0.00108505	6.0448	0.00109671	5.23681	0.00106917	5.5736	0.00110073	6.28957
0.00110243	6.10306	0.00108639	6.05226	0.00109807	5.24327	0.00107049	5.58048	0.00110209	6.29734
0.00110379	6.11059	0.00108773	6.05972	0.00109942	5.24973	0.00107181	5.58736	0.00110345	6.3051
0.00110515	6.11812	0.00108907	6.06718	0.00110077	5.25619	0.00107313	5.59425	0.00110481	6.31287
0.00110651	6.12564	0.00109041	6.07465	0.00110213	5.26265	0.00107445	5.60113	0.00110617	6.32063
0.00110787	6.13317	0.00109174	6.08211	0.00110348	5.26912	0.00107577	5.60801	0.00110753	6.3284
0.00110923	6.1407	0.00109308	6.08957	0.00110483	5.27558	0.00107709	5.61489	0.00110888	6.33616
0.00111059	6.14823	0.00109442	6.09703	0.00110619	5.28204	0.00107842	5.62178	0.00111024	6.34393
0.00111195	6.15576	0.00109576	6.10449	0.00110754	5.2885	0.00107974	5.62866	0.0011116	6.35169
0.00111331	6.16328	0.0010971	6.11196	0.00110889	5.29496	0.00108106	5.63554	0.00111296	6.35946
0.00111467	6.17081	0.00109844	6.11942	0.00111025	5.30142	0.00108238	5.64243	0.00111432	6.36722
0.00111603	6.17834	0.00109978	6.12688	0.0011116	5.30789	0.0010837	5.64931	0.00111568	6.37499
0.00111739	6.18587	0.00110112	6.13434	0.00111295	5.31435	0.00108502	5.65619	0.00111704	6.38275
0.00111875	6.1934	0.00110246	6.14181	0.00111431	5.32081	0.00108634	5.66307	0.0011184	6.39052
0.00112011	6.20092	0.0011038	6.14927	0.00111566	5.32727	0.00108766	5.66996	0.00111976	6.39828
0.00112147	6.20845	0.00110514	6.15673	0.00111701	5.33373	0.00108898	5.67684	0.00112111	6.40605
0.00112283	6.21598	0.00110648	6.16419	0.00111837	5.3402	0.0010903	5.68372	0.00112247	6.41381
0.00112419	6.22351	0.00110782	6.17165	0.00111972	5.34666	0.00109162	5.69061	0.00112383	6.42158
0.00112555	6.23104	0.00110916	6.17912	0.00112107	5.35312	0.00109294	5.69749	0.00112519	6.42934
0.00112691	6.23856	0.0011105	6.18658	0.00112243	5.35958	0.00109426	5.70437	0.00112655	6.43711
0.00112827	6.24609	0.00111184	6.19404	0.00112378	5.36604	0.00109558	5.71126	0.00112791	6.44487
0.00112963	6.25362	0.00111318	6.2015	0.00112513	5.3725	0.0010969	5.71814	0.00112927	6.45264
0.00113099	6.26115	0.00111452	6.20897	0.00112649	5.37897	0.00109822	5.72502	0.00113063	6.4604
0.00113235	6.26868	0.00111585	6.21643	0.00112784	5.38543	0.00109954	5.7319	0.00113199	6.46816
0.00113371	6.2762	0.00111719	6.22389	0.00112919	5.39189	0.00110086	5.73879	0.00113334	6.47593
0.00113507	6.28373	0.00111853	6.23135	0.00113054	5.39835	0.00110218	5.74567	0.0011347	6.48369
0.00113643	6.29126	0.00111987	6.23881	0.0011319	5.40481	0.0011035	5.75255	0.00113606	6.49146
0.00113779	6.29879	0.00112121	6.24628	0.00113325	5.41128	0.00110482	5.75944	0.00113742	6.49922
0.00113915	6.30632	0.00112255	6.25374	0.0011346	5.41774	0.00110614	5.76632	0.00113878	6.50699
0.00114051	6.31384	0.00112389	6.2612	0.00113596	5.4242	0.00110746	5.7732	0.00114014	6.51475
0.00114187	6.32137	0.00112523	6.26866	0.00113731	5.43066	0.00110878	5.78009	0.0011415	6.52252
0.00114323	6.3289	0.00112657	6.27613	0.00113866	5.43712	0.0011101	5.78697	0.00114286	6.53028
0.00114459	6.33643	0.00112791	6.28359	0.00114002	5.44359	0.00111142	5.79385	0.00114422	6.53805
0.00114595	6.34396	0.00112925	6.29105	0.00114137	5.45005	0.00111274	5.80073	0.00114557	6.54581
0.00114731	6.35148	0.00113059	6.29851	0.00114272	5.45651	0.00111406	5.80762	0.00114693	6.55358
0.00114867	6.35901	0.00113193	6.30597	0.00114408	5.46297	0.00111538	5.8145	0.00114829	6.56134
0.00115003	6.36654	0.00113327	6.31344	0.00114543	5.46943	0.00111671	5.82138	0.00114965	6.56911
0.00115138	6.37407	0.00113461	6.3209	0.00114678	5.47589	0.00111803	5.82827	0.00115101	6.57687
0.00115274	6.3816	0.00113595	6.32836	0.00114814	5.48236	0.00111935	5.83515	0.00115237	6.58464
0.0011541	6.38912	0.00113729	6.33582	0.00114949	5.48882	0.00112067	5.84203	0.00115373	6.5924
0.00115546	6.39665	0.00113863	6.34329	0.00115084	5.49528	0.00112199	5.84892	0.00115509	6.60017
0.00115682	6.40418	0.00113997	6.35075	0.0011522	5.50174	0.00112331	5.8558	0.00115645	6.60793
0.00115818	6.41171	0.0011413	6.35821	0.00115355	5.5082	0.00112463	5.86268	0.0011578	6.6157
0.00115954	6.41924	0.00114264	6.36567	0.0011549	5.51467	0.00112595	5.86956	0.00115916	6.62346
0.0011609	6.42676	0.00114398	6.37313	0.00115626	5.52113	0.00112727	5.87645	0.00116052	6.63123
0.00116226	6.43429	0.00114532	6.3806	0.00115761	5.52759	0.00112859	5.88333	0.00116188	6.63899
0.00116362	6.44182	0.00114666	6.38806	0.00115896	5.53405	0.00112991	5.89021	0.00116324	6.64676
0.00116498	6.44935	0.001148	6.39552	0.00116032	5.54051	0.00113123	5.8971	0.0011646	6.65452
0.00116634	6.45688	0.00114934	6.40298	0.00116167	5.54698	0.00113255	5.90398	0.00116596	6.66229
0.0011677	6.4644	0.00115068	6.41045	0.00116302	5.55344	0.00113387	5.91086	0.00116732	6.67005
0.00116906	6.47193	0.00115202	6.41791	0.00116438	5.5599	0.00113519	5.91775	0.00116868	6.67782
0.00117042	6.47946	0.00115336	6.42537	0.00116573	5.56636	0.00113651	5.92463	0.00117004	6.68558
0.00117178	6.48699	0.0011547	6.43283	0.00116708	5.57282	0.00113783	5.93151	0.00117139	6.69335
0.00117314	6.49452	0.00115604	6.44029	0.00116844	5.57929	0.00113915	5.9384	0.00117275	6.70111
0.0011745	6.50204	0.00115738	6.44776	0.00116979	5.58575	0.00114047	5.94528	0.00117411	6.70888
0.00117586	6.50957	0.00115872	6.45522	0.00117114	5.59221	0.00114179	5.95216	0.00117547	6.71664
0.00117722	6.5171	0.00116006	6.46268	0.0011725	5.59867	0.00114311	5.95904	0.00117683	6.72441
0.00117858	6.52463	0.0011614	6.47014	0.00117385	5.60513	0.00114443	5.96593	0.00117819	6.73217
0.00117994	6.53216	0.00116274	6.47761	0.0011752	5.6116	0.00114575	5.97281	0.00117955	6.73994
0.0011813	6.53968	0.00116408	6.48507	0.00117656	5.61806	0.00114707	5.97969	0.00118091	6.7477
0.00118266	6.54721	0.00116542	6.49253	0.00117791	5.62452	0.00114839	5.98658	0.00118227	6.75547
0.00118402	6.55474	0.00116676	6.49999	0.00117926	5.63098	0.00114971	5.99346	0.00118362	6.76323
0.00118538	6.56227	0.00116809	6.50746	0.00118062	5.63744	0.00115103	6.00034	0.00118498	6.771
0.00118674	6.5698	0.00116943	6.51492	0.00118197	5.6439	0.00115235	6.00723	0.00118634	6.77876
0.0011881	6.57732	0.00117077	6.52238	0.00118332	5.65037	0.00115368	6.01411	0.0011877	6.78653
0.00118946	6.58485	0.00117211	6.52984	0.00118468	5.65683	0.001155	6.02099	0.00118906	6.79429
0.00119082	6.59238	0.00117345	6.5373	0.00118603	5.66329	0.00115632	6.02788	0.00119042	6.80206
0.00119218	6.59991	0.00117479	6.54477	0.00118738	5.66975	0.00115764	6.03476	0.00119178	6.80982
0.00119354	6.60744	0.00117613	6.55223	0.00118874	5.67621	0.00115896	6.04164	0.00119314	6.81759
0.0011949	6.61497	0.00117747	6.55969	0.00119009	5.68268	0.00116028	6.04852	0.0011945	6.82535
0.00119626	6.62249	0.00117881	6.56715	0.00119144	5.68914	0.0011616	6.05541	0.00119586	6.83312
0.00119762	6.63002	0.00118015	6.57462	0.0011928	5.6956	0.00116292	6.06229	0.00119721	6.84088
0.00119898	6.63755	0.00118149	6.58208	0.00119415	5.70206	0.00116424	6.06917	0.00119857	6.84865
0.00120034	6.64508	0.00118283	6.58954	0.0011955	5.70852	0.00116556	6.07606	0.00119993	6.85641
0.0012017	6.65261	0.00118417	6.597	0.00119686	5.71499	0.00116688	6.08294	0.00120129	6.86418
0.00120306	6.66013	0.00118551	6.60447	0.00119821	5.72145	0.0011682	6.08982	0.00120265	6.87194
0.00120442	6.66766	0.00118685	6.61193	0.00119956	5.72791	0.00116952	6.09671	0.00120401	6.87971
0.00120578	6.67519	0.00118819	6.61939	0.00120092	5.73437	0.00117084	6.10359	0.00120537	6.88747
0.00120714	6.68272	0.00118953	6.62685	0.00120227	5.74083	0.00117216	6.11047	0.00120673	6.89524
0.0012085	6.69025	0.00119087	6.63432	0.00120362	5.7473	0.00117348	6.11736	0.00120809	6.903
0.00120986	6.69778	0.00119221	6.64178	0.00120498	5.75376	0.0011748	6.12424	0.00120944	6.91077
0.00121122	6.7053	0.00119355	6.64924	0.00120633	5.76022	0.00117612	6.13112	0.0012108	6.91853
0.00121258	6.71283	0.00119488	6.6567	0.00120768	5.76668	0.00117744	6.13801	0.00121216	6.9263
0.00121394	6.72036	0.00119622	6.66417	0.00120904	5.77314	0.00117876	6.14489	0.00121352	6.93406
0.0012153	6.72789	0.00119756	6.67163	0.00121039	5.77961	0.00118008	6.15177	0.00121488	6.94183
0.00121666	6.73542	0.0011989	6.67909	0.00121174	5.78607	0.0011814	6.15866	0.00121624	6.94959
0.00121802	6.74294	0.00120024	6.68655	0.0012131	5.79253	0.00118272	6.16554	0.0012176	6.95736
0.00121938	6.75047	0.00120158	6.69402	0.00121445	5.79899	0.00118404	6.17242	0.00121896	6.96512
0.00122074	6.758	0.00120292	6.70148	0.0012158	5.80546	0.00118536	6.1793	0.00122032	6.97289
0.0012221	6.76553	0.00120426	6.70894	0.00121716	5.81192	0.00118668	6.18619	0.00122168	6.98065
0.00122346	6.77306	0.0012056	6.7164	0.00121851	5.81838	0.00118801	6.19307	0.00122303	6.98842
0.00122482	6.78059	0.00120694	6.72386	0.00121986	5.82484	0.00118933	6.19995	0.00122439	6.99618
0.00122618	6.78811	0.00120828	6.73133	0.00122122	5.8313	0.00119065	6.20684	0.00122575	7.00395
0.00122754	6.79564	0.00120962	6.73879	0.00122257	5.83777	0.00119197	6.21372	0.00122711	7.01171
0.0012289	6.80317	0.00121096	6.74625	0.00122392	5.84423	0.00119329	6.2206	0.00122847	7.01948
0.00123026	6.8107	0.0012123	6.75371	0.00122528	5.85069	0.00119461	6.22749	0.00122983	7.02724
0.00123162	6.81823	0.00121364	6.76118	0.00122663	5.85715	0.00119593	6.23437	0.00123119	7.03501
0.00123298	6.82576	0.00121498	6.76864	0.00122798	5.86361	0.00119725	6.24125	0.00123255	7.04277
0.00123434	6.83328	0.00121632	6.7761	0.00122934	5.87008	0.00119857	6.24814	0.00123391	7.05054
0.0012357	6.84081	0.00121766	6.78356	0.00123069	5.87654	0.00119989	6.25502	0.00123527	7.0583
0.00123706	6.84834	0.001219	6.79103	0.00123204	5.883	0.00120121	6.2619	0.00123662	7.06607
0.00123842	6.85587	0.00122034	6.79849	0.0012334	5.88946	0.00120253	6.26879	0.00123798	7.07383
0.00123978	6.8634	0.00122168	6.80595	0.00123475	5.89592	0.00120385	6.27567	0.00123934	7.0816
0.00124114	6.87092	0.00122301	6.81341	0.0012361	5.90239	0.00120517	6.28255	0.0012407	7.08937
0.0012425	6.87845	0.00122435	6.82088	0.00123746	5.90885	0.00120649	6.28944	0.00124206	7.09713
0.00124386	6.88598	0.00122569	6.82834	0.00123881	5.91531	0.00120781	6.29632	0.00124342	7.1049
0.00124521	6.89351	0.00122703	6.8358	0.00124016	5.92177	0.00120913	6.3032	0.00124478	7.11266
0.00124657	6.90104	0.00122837	6.84326	0.00124152	5.92824	0.00121045	6.31009	0.00124614	7.12043
0.00124793	6.90857	0.00122971	6.85073	0.00124287	5.9347	0.00121177	6.31697	0.0012475	7.12819
0.00124929	6.91609	0.00123105	6.85819	0.00124422	5.94116	0.00121309	6.32385	0.00124885	7.13596
0.00125065	6.92362	0.00123239	6.86565	0.00124558	5.94762	0.00121441	6.33074	0.00125021	7.14372
0.00125201	6.93115	0.00123373	6.87311	0.00124693	5.95408	0.00121573	6.33762	0.00125157	7.15149
0.00125337	6.93868	0.00123507	6.88058	0.00124828	5.96055	0.00121705	6.3445	0.00125293	7.15925
0.00125473	6.94621	0.00123641	6.88804	0.00124964	5.96701	0.00121837	6.35139	0.00125429	7.16702
0.00125609	6.95374	0.00123775	6.8955	0.00125099	5.97347	0.00121969	6.35827	0.00125565	7.17478
0.00125745	6.96126	0.00123909	6.90296	0.00125234	5.97993	0.00122102	6.36515	0.00125701	7.18255
0.00125881	6.96879	0.00124043	6.91043	0.0012537	5.98639	0.00122234	6.37204	0.00125837	7.19031
0.00126017	6.97632	0.00124177	6.91789	0.00125505	5.99286	0.00122366	6.37892	0.00125973	7.19808
0.00126153	6.98385	0.00124311	6.92535	0.0012564	5.99932	0.00122498	6.3858	0.00126109	7.20584
0.00126289	6.99138	0.00124445	6.93281	0.00125776	6.00578	0.0012263	6.39269	0.00126244	7.21361
0.00126425	6.99891	0.00124579	6.94028	0.00125911	6.01224	0.00122762	6.39957	0.0012638	7.22137
0.00126561	7.00643	0.00124713	6.94774	0.00126046	6.01871	0.00122894	6.40645	0.00126516	7.22914
0.00126697	7.01396	0.00124847	6.9552	0.00126182	6.02517	0.00123026	6.41334	0.00126652	7.2369
0.00126833	7.02149	0.00124981	6.96266	0.00126317	6.03163	0.00123158	6.42022	0.00126788	7.24467
0.00126969	7.02902	0.00125114	6.97013	0.00126452	6.03809	0.0012329	6.4271	0.00126924	7.25243
0.00127105	7.03655	0.00125248	6.97759	0.00126588	6.04455	0.00123422	6.43399	0.0012706	7.2602
0.00127241	7.04408	0.00125382	6.98505	0.00126723	6.05102	0.00123554	6.44087	0.00127196	7.26796
0.00127377	7.0516	0.00125516	6.99252	0.00126858	6.05748	0.00123686	6.44775	0.00127332	7.27573
0.00127513	7.05913	0.0012565	6.99998	0.00126994	6.06394	0.00123818	6.45464	0.00127468	7.2835
0.00127649	7.06666	0.00125784	7.00744	0.00127129	6.0704	0.0012395	6.46152	0.00127603	7.29126
0.00127785	7.07419	0.00125918	7.0149	0.00127264	6.07687	0.00124082	6.4684	0.00127739	7.29903
0.00127921	7.08172	0.00126052	7.02237	0.001274	6.08333	0.00124214	6.47529	0.00127875	7.30679
0.00128057	7.08925	0.00126186	7.02983	0.00127535	6.08979	0.00124346	6.48217	0.00128011	7.31456
0.00128193	7.09677	0.0012632	7.03729	0.0012767	6.09625	0.00124478	6.48905	0.00128147	7.32232
0.00128329	7.1043	0.00126454	7.04475	0.00127806	6.10271	0.0012461	6.49594	0.00128283	7.33009
0.00128465	7.11183	0.00126588	7.05222	0.00127941	6.10918	0.00124742	6.50282	0.00128419	7.33785
0.00128601	7.11936	0.00126722	7.05968	0.00128076	6.11564	0.00124874	6.5097	0.00128555	7.34562
0.00128737	7.12689	0.00126856	7.06714	0.00128212	6.1221	0.00125006	6.51659	0.00128691	7.35338
0.00128873	7.13442	0.0012699	7.0746	0.00128347	6.12856	0.00125138	6.52347	0.00128827	7.36115
0.00129009	7.14194	0.00127124	7.08207	0.00128482	6.13503	0.00125271	6.53035	0.00128962	7.36891
0.00129145	7.14947	0.00127258	7.08953	0.00128618	6.14149	0.00125403	6.53724	0.00129098	7.37668
0.00129281	7.157	0.00127392	7.09699	0.00128753	6.14795	0.00125535	6.54412	0.00129234	7.38444
0.00129417	7.16453	0.00127526	7.10445	0.00128888	6.15441	0.00125667	6.551	0.0012937	7.39221
0.00129553	7.17206	0.0012766	7.11192	0.00129024	6.16087	0.00125799	6.55789	0.00129506	7.39997
0.00129689	7.17959	0.00127794	7.11938	0.00129159	6.16734	0.00125931	6.56477	0.00129642	7.40774
0.00129825	7.18711	0.00127928	7.12684	0.00129294	6.1738	0.00126063	6.57165	0.00129778	7.41551
0.00129961	7.19464	0.00128061	7.1343	0.0012943	6.18026	0.00126195	6.57854	0.00129914	7.42327
0.00130097	7.20217	0.00128195	7.14177	0.00129565	6.18672	0.00126327	6.58542	0.0013005	7.43104
0.00130233	7.2097	0.00128329	7.14923	0.001297	6.19319	0.00126459	6.5923	0.00130186	7.4388
0.00130369	7.21723	0.00128463	7.15669	0.00129836	6.19965	0.00126591	6.59919	0.00130321	7.44657
0.00130505	7.22476	0.00128597	7.16415	0.00129971	6.20611	0.00126723	6.60607	0.00130457	7.45433
0.00130641	7.23229	0.00128731	7.17162	0.00130106	6.21257	0.00126855	6.61295	0.00130593	7.4621
0.00130777	7.23981	0.00128865	7.17908	0.00130242	6.21903	0.00126987	6.61984	0.00130729	7.46986
0.00130913	7.24734	0.00128999	7.18654	0.00130377	6.2255	0.00127119	6.62672	0.00130865	7.47763
0.00131049	7.25487	0.00129133	7.19401	0.00130512	6.23196	0.00127251	6.6336	0.00131001	7.48539
0.00131185	7.2624	0.00129267	7.20147	0.00130648	6.23842	0.00127383	6.64049	0.00131137	7.49316
0.00131321	7.26993	0.00129401	7.20893	0.00130783	6.24488	0.00127515	6.64737	0.00131273	7.50092
0.00131457	7.27746	0.00129535	7.21639	0.00130918	6.25135	0.00127647	6.65425	0.00131409	7.50869
0.00131593	7.28498	0.00129669	7.22386	0.00131054	6.25781	0.00127779	6.66114	0.00131545	7.51646
0.00131729	7.29251	0.00129803	7.23132	0.00131189	6.26427	0.00127911	6.66802	0.0013168	7.52422
0.00131865	7.30004	0.00129937	7.23878	0.00131324	6.27073	0.00128043	6.67491	0.00131816	7.53199
0.00132001	7.30757	0.00130071	7.24624	0.0013146	6.2772	0.00128175	6.68179	0.00131952	7.53975
0.00132137	7.3151	0.00130205	7.25371	0.00131595	6.28366	0.00128308	6.68867	0.00132088	7.54752
0.00132273	7.32263	0.00130339	7.26117	0.0013173	6.29012	0.0012844	6.69556	0.00132224	7.55528
0.00132409	7.33016	0.00130473	7.26863	0.00131866	6.29658	0.00128572	6.70244	0.0013236	7.56305
0.00132545	7.33768	0.00130607	7.27609	0.00132001	6.30304	0.00128704	6.70932	0.00132496	7.57081
0.00132681	7.34521	0.00130741	7.28356	0.00132136	6.30951	0.00128836	6.71621	0.00132632	7.57858
0.00132817	7.35274	0.00130875	7.29102	0.00132272	6.31597	0.00128968	6.72309	0.00132768	7.58634
0.00132953	7.36027	0.00131008	7.29848	0.00132407	6.32243	0.001291	6.72997	0.00132904	7.59411
0.00133089	7.3678	0.00131142	7.30595	0.00132542	6.32889	0.00129232	6.73686	0.00133039	7.60187
0.00133225	7.37533	0.00131276	7.31341	0.00132678	6.33536	0.00129364	6.74374	0.00133175	7.60964
0.00133361	7.38285	0.0013141	7.32087	0.00132813	6.34182	0.00129496	6.75062	0.00133311	7.61741
0.00133497	7.39038	0.00131544	7.32833	0.00132948	6.34828	0.00129628	6.75751	0.00133447	7.62517
0.00133633	7.39791	0.00131678	7.3358	0.00133084	6.35474	0.0012976	6.76439	0.00133583	7.63294
0.00133769	7.40544	0.00131812	7.34326	0.00133219	6.36121	0.00129892	6.77127	0.00133719	7.6407
0.00133905	7.41297	0.00131946	7.35072	0.00133354	6.36767	0.00130024	6.77816	0.00133855	7.64847
0.00134041	7.4205	0.0013208	7.35819	0.0013349	6.37413	0.00130156	6.78504	0.00133991	7.65623
0.00134177	7.42803	0.00132214	7.36565	0.00133625	6.38059	0.00130288	6.79192	0.00134127	7.664
0.00134313	7.43555	0.00132348	7.37311	0.0013376	6.38705	0.0013042	6.79881	0.00134263	7.67176
0.00134449	7.44308	0.00132482	7.38057	0.00133896	6.39352	0.00130552	6.80569	0.00134398	7.67953
0.00134585	7.45061	0.00132616	7.38804	0.00134031	6.39998	0.00130684	6.81258	0.00134534	7.68729
0.00134721	7.45814	0.0013275	7.3955	0.00134166	6.40644	0.00130816	6.81946	0.0013467	7.69506
0.00134857	7.46567	0.00132884	7.40296	0.00134302	6.4129	0.00130948	6.82634	0.00134806	7.70283
0.00134993	7.4732	0.00133018	7.41042	0.00134437	6.41937	0.0013108	6.83323	0.00134942	7.71059
0.00135129	7.48073	0.00133152	7.41789	0.00134572	6.42583	0.00131213	6.84011	0.00135078	7.71836
0.00135265	7.48825	0.00133286	7.42535	0.00134708	6.43229	0.00131345	6.84699	0.00135214	7.72612
0.00135401	7.49578	0.0013342	7.43281	0.00134843	6.43875	0.00131477	6.85388	0.0013535	7.73389
0.00135537	7.50331	0.00133554	7.44028	0.00134978	6.44522	0.00131609	6.86076	0.00135486	7.74165
0.00135673	7.51084	0.00133688	7.44774	0.00135114	6.45168	0.00131741	6.86764	0.00135622	7.74942
0.00135809	7.51837	0.00133822	7.4552	0.00135249	6.45814	0.00131873	6.87453	0.00135757	7.75718
0.00135945	7.5259	0.00133956	7.46266	0.00135384	6.4646	0.00132005	6.88141	0.00135893	7.76495
0.00136081	7.53343	0.0013409	7.47013	0.0013552	6.47107	0.00132137	6.88829	0.00136029	7.77271
0.00136217	7.54095	0.00134223	7.47759	0.00135655	6.47753	0.00132269	6.89518	0.00136165	7.78048
0.00136353	7.54848	0.00134357	7.48505	0.0013579	6.48399	0.00132401	6.90206	0.00136301	7.78825
0.00136489	7.55601	0.00134491	7.49252	0.00135926	6.49045	0.00132533	6.90895	0.00136437	7.79601
0.00136625	7.56354	0.00134625	7.49998	0.00136061	6.49692	0.00132665	6.91583	0.00136573	7.80378
0.00136761	7.57107	0.00134759	7.50744	0.00136196	6.50338	0.00132797	6.92271	0.00136709	7.81154
0.00136897	7.5786	0.00134893	7.5149	0.00136332	6.50984	0.00132929	6.9296	0.00136845	7.81931
0.00137033	7.58613	0.00135027	7.52237	0.00136467	6.5163	0.00133061	6.93648	0.00136981	7.82707
0.00137169	7.59365	0.00135161	7.52983	0.00136602	6.52276	0.00133193	6.94336	0.00137117	7.83484
0.00137305	7.60118	0.00135295	7.53729	0.00136738	6.52923	0.00133325	6.95025	0.00137252	7.8426
0.00137441	7.60871	0.00135429	7.54475	0.00136873	6.53569	0.00133457	6.95713	0.00137388	7.85037
0.00137577	7.61624	0.00135563	7.55222	0.00137008	6.54215	0.00133589	6.96401	0.00137524	7.85813
0.00137713	7.62377	0.00135697	7.55968	0.00137144	6.54861	0.00133721	6.9709	0.0013766	7.8659
0.00137849	7.6313	0.00135831	7.56714	0.00137279	6.55508	0.00133853	6.97778	0.00137796	7.87367
0.00137985	7.63883	0.00135965	7.57461	0.00137414	6.56154	0.00133986	6.98466	0.00137932	7.88143
0.00138121	7.64635	0.00136099	7.58207	0.0013755	6.568	0.00134118	6.99155	0.00138068	7.8892
0.00138257	7.65388	0.00136233	7.58953	0.00137685	6.57446	0.0013425	6.99843	0.00138204	7.89696
0.00138393	7.66141	0.00136367	7.59699	0.0013782	6.58093	0.00134382	7.00532	0.0013834	7.90473
0.00138529	7.66894	0.00136501	7.60446	0.00137956	6.58739	0.00134514	7.0122	0.00138476	7.91249
0.00138665	7.67647	0.00136635	7.61192	0.00138091	6.59385	0.00134646	7.01908	0.00138611	7.92026
0.00138801	7.684	0.00136769	7.61938	0.00138226	6.60031	0.00134778	7.02597	0.00138747	7.92802
0.00138937	7.69153	0.00136903	7.62685	0.00138362	6.60678	0.0013491	7.03285	0.00138883	7.93579
0.00139073	7.69906	0.00137037	7.63431	0.00138497	6.61324	0.00135042	7.03973	0.00139019	7.94356
0.00139209	7.70658	0.00137171	7.64177	0.00138633	6.6197	0.00135174	7.04662	0.00139155	7.95132
0.00139345	7.71411	0.00137305	7.64923	0.00138768	6.62616	0.00135306	7.0535	0.00139291	7.95909
0.00139481	7.72164	0.00137438	7.6567	0.00138903	6.63263	0.00135438	7.06039	0.00139427	7.96685
0.00139617	7.72917	0.00137572	7.66416	0.00139039	6.63909	0.0013557	7.06727	0.00139563	7.97462
0.00139752	7.7367	0.00137706	7.67162	0.00139174	6.64555	0.00135702	7.07415	0.00139699	7.98238
0.00139888	7.74423	0.0013784	7.67909	0.00139309	6.65201	0.00135834	7.08104	0.00139835	7.99015
0.00140024	7.75176	0.00137974	7.68655	0.00139445	6.65848	0.00135966	7.08792	0.00139971	7.99792
0.0014016	7.75928	0.00138108	7.69401	0.0013958	6.66494	0.00136098	7.0948	0.00140106	8.00568
0.00140296	7.76681	0.00138242	7.70148	0.00139715	6.6714	0.0013623	7.10169	0.00140242	8.01345
0.00140432	7.77434	0.00138376	7.70894	0.00139851	6.67786	0.00136362	7.10857	0.00140378	8.02121
0.00140568	7.78187	0.0013851	7.7164	0.00139986	6.68433	0.00136494	7.11545	0.00140514	8.02898
0.00140704	7.7894	0.00138644	7.72386	0.00140121	6.69079	0.00136626	7.12234	0.0014065	8.03674
0.0014084	7.79693	0.00138778	7.73133	0.00140257	6.69725	0.00136759	7.12922	0.00140786	8.04451
0.00140976	7.80446	0.00138912	7.73879	0.00140392	6.70371	0.00136891	7.13611	0.00140922	8.05228
0.00141112	7.81199	0.00139046	7.74625	0.00140527	6.71018	0.00137023	7.14299	0.00141058	8.06004
0.00141248	7.81951	0.0013918	7.75372	0.00140663	6.71664	0.00137155	7.14987	0.00141194	8.06781
0.00141384	7.82704	0.00139314	7.76118	0.00140798	6.7231	0.00137287	7.15676	0.0014133	8.07557
0.0014152	7.83457	0.00139448	7.76864	0.00140933	6.72956	0.00137419	7.16364	0.00141465	8.08334
0.00141656	7.8421	0.00139582	7.7761	0.00141069	6.73603	0.00137551	7.17052	0.00141601	8.0911
0.00141792	7.84963	0.00139716	7.78357	0.00141204	6.74249	0.00137683	7.17741	0.00141737	8.09887
0.00141928	7.85716	0.0013985	7.79103	0.00141339	6.74895	0.00137815	7.18429	0.00141873	8.10663
0.00142064	7.86469	0.00139984	7.79849	0.00141475	6.75541	0.00137947	7.19118	0.00142009	8.1144
0.001422	7.87221	0.00140118	7.80596	0.0014161	6.76188	0.00138079	7.19806	0.00142145	8.12217
0.00142336	7.87974	0.00140252	7.81342	0.00141745	6.76834	0.00138211	7.20494	0.00142281	8.12993
0.00142472	7.88727	0.00140386	7.82088	0.00141881	6.7748	0.00138343	7.21183	0.00142417	8.1377
0.00142608	7.8948	0.0014052	7.82834	0.00142016	6.78126	0.00138475	7.21871	0.00142553	8.14546
0.00142744	7.90233	0.00140654	7.83581	0.00142151	6.78773	0.00138607	7.22559	0.00142689	8.15323
0.0014288	7.90986	0.00140787	7.84327	0.00142287	6.79419	0.00138739	7.23248	0.00142825	8.16099
0.00143016	7.91739	0.00140921	7.85073	0.00142422	6.80065	0.00138871	7.23936	0.0014296	8.16876
0.00143152	7.92492	0.00141055	7.8582	0.00142557	6.80712	0.00139003	7.24625	0.00143096	8.17653
0.00143288	7.93244	0.00141189	7.86566	0.00142693	6.81358	0.00139135	7.25313	0.00143232	8.18429
0.00143424	7.93997	0.00141323	7.87312	0.00142828	6.82004	0.00139267	7.26001	0.00143368	8.19206
0.0014356	7.9475	0.00141457	7.88059	0.00142963	6.8265	0.001394	7.2669	0.00143504	8.19982
0.00143696	7.95503	0.00141591	7.88805	0.00143099	6.83297	0.00139532	7.27378	0.0014364	8.20759
0.00143832	7.96256	0.00141725	7.89551	0.00143234	6.83943	0.00139664	7.28067	0.00143776	8.21535
0.00143968	7.97009	0.00141859	7.90297	0.00143369	6.84589	0.00139796	7.28755	0.00143912	8.22312
0.00144104	7.97762	0.00141993	7.91044	0.00143505	6.85235	0.00139928	7.29443	0.00144048	8.23089
0.0014424	7.98515	0.00142127	7.9179	0.0014364	6.85882	0.0014006	7.30132	0.00144184	8.23865
0.00144376	7.99268	0.00142261	7.92536	0.00143775	6.86528	0.00140192	7.3082	0.0014432	8.24642
0.00144512	8.0002	0.00142395	7.93283	0.00143911	6.87174	0.00140324	7.31508	0.00144455	8.25418
0.00144648	8.00773	0.00142529	7.94029	0.00144046	6.8782	0.00140456	7.32197	0.00144591	8.26195
0.00144784	8.01526	0.00142663	7.94775	0.00144181	6.88467	0.00140588	7.32885	0.00144727	8.26972
0.0014492	8.02279	0.00142797	7.95522	0.00144317	6.89113	0.0014072	7.33574	0.00144863	8.27748
0.00145056	8.03032	0.00142931	7.96268	0.00144452	6.89759	0.00140852	7.34262	0.00144999	8.28525
0.00145192	8.03785	0.00143065	7.97014	0.00144588	6.90405	0.00140984	7.3495	0.00145135	8.29301
0.00145328	8.04538	0.00143199	7.9776	0.00144723	6.91052	0.00141116	7.35639	0.00145271	8.30078
0.00145464	8.05291	0.00143333	7.98507	0.00144858	6.91698	0.00141248	7.36327	0.00145407	8.30854
0.001456	8.06043	0.00143467	7.99253	0.00144994	6.92344	0.0014138	7.37015	0.00145543	8.31631
0.00145736	8.06796	0.00143601	7.99999	0.00145129	6.9299	0.00141512	7.37704	0.00145679	8.32408
0.00145872	8.07549	0.00143735	8.00746	0.00145264	6.93637	0.00141644	7.38392	0.00145815	8.33184
0.00146008	8.08302	0.00143869	8.01492	0.001454	6.94283	0.00141776	7.39081	0.0014595	8.33961
0.00146144	8.09055	0.00144003	8.02238	0.00145535	6.94929	0.00141908	7.39769	0.00146086	8.34737
0.0014628	8.09808	0.00144137	8.02985	0.0014567	6.95576	0.00142041	7.40457	0.00146222	8.35514
0.00146416	8.10561	0.0014427	8.03731	0.00145806	6.96222	0.00142173	7.41146	0.00146358	8.3629
0.00146552	8.11314	0.00144404	8.04477	0.00145941	6.96868	0.00142305	7.41834	0.00146494	8.37067
0.00146688	8.12067	0.00144538	8.05224	0.00146076	6.97514	0.00142437	7.42523	0.0014663	8.37844
0.00146824	8.12819	0.00144672	8.0597	0.00146212	6.98161	0.00142569	7.43211	0.00146766	8.3862
0.0014696	8.13572	0.00144806	8.06716	0.00146347	6.98807	0.00142701	7.43899	0.00146902	8.39397
0.00147096	8.14325	0.0014494	8.07462	0.00146482	6.99453	0.00142833	7.44588	0.00147038	8.40173
0.00147232	8.15078	0.00145074	8.08209	0.00146618	7.00099	0.00142965	7.45276	0.00147174	8.4095
0.00147368	8.15831	0.00145208	8.08955	0.00146753	7.00746	0.00143097	7.45964	0.0014731	8.41726
0.00147504	8.16584	0.00145342	8.09701	0.00146888	7.01392	0.00143229	7.46653	0.00147445	8.42503
0.0014764	8.17337	0.00145476	8.10448	0.00147024	7.02038	0.00143361	7.47341	0.00147581	8.4328
0.00147776	8.1809	0.0014561	8.11194	0.00147159	7.02684	0.00143493	7.4803	0.00147717	8.44056
0.00147912	8.18843	0.00145744	8.1194	0.00147294	7.03331	0.00143625	7.48718	0.00147853	8.44833
0.00148048	8.19595	0.00145878	8.12687	0.0014743	7.03977	0.00143757	7.49406	0.00147989	8.45609
0.00148184	8.20348	0.00146012	8.13433	0.00147565	7.04623	0.00143889	7.50095	0.00148125	8.46386
0.0014832	8.21101	0.00146146	8.14179	0.001477	7.0527	0.00144021	7.50783	0.00148261	8.47163
0.00148456	8.21854	0.0014628	8.14926	0.00147836	7.05916	0.00144153	7.51472	0.00148397	8.47939
0.00148592	8.22607	0.00146414	8.15672	0.00147971	7.06562	0.00144285	7.5216	0.00148533	8.48716
0.00148728	8.2336	0.00146548	8.16418	0.00148106	7.07208	0.00144417	7.52848	0.00148669	8.49492
0.00148864	8.24113	0.00146682	8.17165	0.00148242	7.07855	0.0014455	7.53537	0.00148804	8.50269
0.00149	8.24866	0.00146816	8.17911	0.00148377	7.08501	0.00144682	7.54225	0.0014894	8.51045
0.00149136	8.25619	0.0014695	8.18657	0.00148512	7.09147	0.00144814	7.54914	0.00149076	8.51822
0.00149272	8.26371	0.00147084	8.19403	0.00148648	7.09793	0.00144946	7.55602	0.00149212	8.52599
0.00149408	8.27124	0.00147218	8.2015	0.00148783	7.1044	0.00145078	7.5629	0.00149348	8.53375
0.00149544	8.27877	0.00147352	8.20896	0.00148919	7.11086	0.0014521	7.56979	0.00149484	8.54152
0.0014968	8.2863	0.00147486	8.21642	0.00149054	7.11732	0.00145342	7.57667	0.0014962	8.54928
0.00149816	8.29383	0.0014762	8.22389	0.00149189	7.12379	0.00145474	7.58356	0.00149756	8.55705
0.00149952	8.30136	0.00147754	8.23135	0.00149325	7.13025	0.00145606	7.59044	0.00149892	8.56482
0.00150088	8.30889	0.00147888	8.23881	0.0014946	7.13671	0.00145738	7.59732	0.00150028	8.57258
0.00150224	8.31642	0.00148021	8.24628	0.00149595	7.14317	0.0014587	7.60421	0.00150164	8.58035
0.0015036	8.32395	0.00148155	8.25374	0.00149731	7.14964	0.00146002	7.61109	0.001503	8.58811
0.00150496	8.33147	0.00148289	8.2612	0.00149866	7.1561	0.00146134	7.61798	0.00150435	8.59588
0.00150632	8.339	0.00148423	8.26867	0.00150001	7.16256	0.00146266	7.62486	0.00150571	8.60365
0.00150768	8.34653	0.00148557	8.27613	0.00150137	7.16902	0.00146398	7.63174	0.00150707	8.61141
0.00150904	8.35406	0.00148691	8.28359	0.00150272	7.17549	0.0014653	7.63863	0.00150843	8.61918
0.0015104	8.36159	0.00148825	8.29106	0.00150407	7.18195	0.00146662	7.64551	0.00150979	8.62694
0.00151176	8.36912	0.00148959	8.29852	0.00150543	7.18841	0.00146794	7.6524	0.00151115	8.63471
0.00151312	8.37665	0.00149093	8.30598	0.00150678	7.19488	0.00146927	7.65928	0.00151251	8.64248
0.00151448	8.38418	0.00149227	8.31345	0.00150813	7.20134	0.00147059	7.66616	0.00151387	8.65024
0.00151584	8.39171	0.00149361	8.32091	0.00150949	7.2078	0.00147191	7.67305	0.00151523	8.65801
0.0015172	8.39924	0.00149495	8.32837	0.00151084	7.21426	0.00147323	7.67993	0.00151659	8.66577
0.00151856	8.40676	0.00149629	8.33584	0.00151219	7.22073	0.00147455	7.68682	0.00151795	8.67354
0.00151992	8.41429	0.00149763	8.3433	0.00151355	7.22719	0.00147587	7.6937	0.0015193	8.68131
0.00152128	8.42182	0.00149897	8.35076	0.0015149	7.23365	0.00147719	7.70058	0.00152066	8.68907
0.00152264	8.42935	0.00150031	8.35822	0.00151625	7.24012	0.00147851	7.70747	0.00152202	8.69684
0.001524	8.43688	0.00150165	8.36569	0.00151761	7.24658	0.00147983	7.71435	0.00152338	8.7046
0.00152536	8.44441	0.00150299	8.37315	0.00151896	7.25304	0.00148115	7.72124	0.00152474	8.71237
0.00152672	8.45194	0.00150433	8.38061	0.00152031	7.2595	0.00148247	7.72812	0.0015261	8.72014
0.00152808	8.45947	0.00150567	8.38808	0.00152167	7.26597	0.00148379	7.735	0.00152746	8.7279
0.00152944	8.467	0.00150701	8.39554	0.00152302	7.27243	0.00148511	7.74189	0.00152882	8.73567
0.0015308	8.47453	0.00150835	8.403	0.00152438	7.27889	0.00148643	7.74877	0.00153018	8.74343
0.00153216	8.48205	0.00150969	8.41047	0.00152573	7.28535	0.00148775	7.75566	0.00153154	8.7512
0.00153352	8.48958	0.00151103	8.41793	0.00152708	7.29182	0.00148907	7.76254	0.0015329	8.75897
0.00153488	8.49711	0.00151237	8.42539	0.00152844	7.29828	0.00149039	7.76942	0.00153425	8.76673
0.00153624	8.50464	0.00151371	8.43286	0.00152979	7.30474	0.00149171	7.77631	0.00153561	8.7745
0.0015376	8.51217	0.00151505	8.44032	0.00153114	7.31121	0.00149304	7.78319	0.00153697	8.78226
0.00153896	8.5197	0.00151639	8.44778	0.0015325	7.31767	0.00149436	7.79008	0.00153833	8.79003
0.00154032	8.52723	0.00151773	8.45525	0.00153385	7.32413	0.00149568	7.79696	0.00153969	8.7978
0.00154168	8.53476	0.00151906	8.46271	0.0015352	7.33059	0.001497	7.80384	0.00154105	8.80556
0.00154304	8.54229	0.0015204	8.47017	0.00153656	7.33706	0.00149832	7.81073	0.00154241	8.81333
0.0015444	8.54982	0.00152174	8.47764	0.00153791	7.34352	0.00149964	7.81761	0.00154377	8.82109
0.00154576	8.55735	0.00152308	8.4851	0.00153926	7.34998	0.00150096	7.8245	0.00154513	8.82886
0.00154712	8.56487	0.00152442	8.49256	0.00154062	7.35645	0.00150228	7.83138	0.00154649	8.83663
0.00154848	8.5724	0.00152576	8.50003	0.00154197	7.36291	0.0015036	7.83826	0.00154785	8.84439
0.00154984	8.57993	0.0015271	8.50749	0.00154332	7.36937	0.00150492	7.84515	0.00154921	8.85216
0.0015512	8.58746	0.00152844	8.51495	0.00154468	7.37583	0.00150624	7.85203	0.00155056	8.85992
0.00155256	8.59499	0.00152978	8.52242	0.00154603	7.3823	0.00150756	7.85892	0.00155192	8.86769
0.00155392	8.60252	0.00153112	8.52988	0.00154738	7.38876	0.00150888	7.8658	0.00155328	8.87546
0.00155528	8.61005	0.00153246	8.53734	0.00154874	7.39522	0.0015102	7.87269	0.00155464	8.88322
0.00155664	8.61758	0.0015338	8.54481	0.00155009	7.40169	0.00151152	7.87957	0.001556	8.89099
0.001558	8.62511	0.00153514	8.55227	0.00155144	7.40815	0.00151284	7.88645	0.00155736	8.89875
0.00155936	8.63264	0.00153648	8.55973	0.0015528	7.41461	0.00151416	7.89334	0.00155872	8.90652
0.00156072	8.64016	0.00153782	8.5672	0.00155415	7.42107	0.00151548	7.90022	0.00156008	8.91429
0.00156208	8.64769	0.00153916	8.57466	0.00155551	7.42754	0.00151681	7.90711	0.00156144	8.92205
0.00156344	8.65522	0.0015405	8.58212	0.00155686	7.434	0.00151813	7.91399	0.0015628	8.92982
0.0015648	8.66275	0.00154184	8.58959	0.00155821	7.44046	0.00151945	7.92087	0.00156416	8.93758
0.00156616	8.67028	0.00154318	8.59705	0.00155957	7.44693	0.00152077	7.92776	0.00156551	8.94535
0.00156752	8.67781	0.00154452	8.60451	0.00156092	7.45339	0.00152209	7.93464	0.00156687	8.95312
0.00156888	8.68534	0.00154586	8.61198	0.00156227	7.45985	0.00152341	7.94153	0.00156823	8.96088
0.00157024	8.69287	0.0015472	8.61944	0.00156363	7.46631	0.00152473	7.94841	0.00156959	8.96865
0.0015716	8.7004	0.00154854	8.6269	0.00156498	7.47278	0.00152605	7.9553	0.00157095	8.97642
0.00157296	8.70793	0.00154988	8.63437	0.00156633	7.47924	0.00152737	7.96218	0.00157231	8.98418
0.00157432	8.71546	0.00155122	8.64183	0.00156769	7.4857	0.00152869	7.96906	0.00157367	8.99195
0.00157568	8.72299	0.00155256	8.64929	0.00156904	7.49217	0.00153001	7.97595	0.00157503	8.99971
0.00157704	8.73051	0.0015539	8.65676	0.00157039	7.49863	0.00153133	7.98283	0.00157639	9.00748
0.0015784	8.73804	0.00155524	8.66422	0.00157175	7.50509	0.00153265	7.98972	0.00157775	9.01525
0.00157976	8.74557	0.00155658	8.67168	0.0015731	7.51155	0.00153397	7.9966	0.00157911	9.02301
0.00158112	8.7531	0.00155792	8.67915	0.00157445	7.51802	0.00153529	8.00348	0.00158047	9.03078
0.00158248	8.76063	0.00155926	8.68661	0.00157581	7.52448	0.00153661	8.01037	0.00158182	9.03854
0.00158384	8.76816	0.00156059	8.69407	0.00157716	7.53094	0.00153793	8.01725	0.00158318	9.04631
0.0015852	8.77569	0.00156193	8.70154	0.00157851	7.53741	0.00153926	8.02414	0.00158454	9.05408
0.00158656	8.78322	0.00156327	8.709	0.00157987	7.54387	0.00154058	8.03102	0.0015859	9.06184
0.00158792	8.79075	0.00156461	8.71646	0.00158122	7.55033	0.0015419	8.03791	0.00158726	9.06961
0.00158928	8.79828	0.00156595	8.72393	0.00158257	7.5568	0.00154322	8.04479	0.00158862	9.07737
0.00159064	8.80581	0.00156729	8.73139	0.00158393	7.56326	0.00154454	8.05167	0.00158998	9.08514
0.001592	8.81334	0.00156863	8.73885	0.00158528	7.56972	0.00154586	8.05856	0.00159134	9.09291
0.00159336	8.82086	0.00156997	8.74632	0.00158664	7.57618	0.00154718	8.06544	0.0015927	9.10067
0.00159472	8.82839	0.00157131	8.75378	0.00158799	7.58265	0.0015485	8.07233	0.00159406	9.10844
0.00159608	8.83592	0.00157265	8.76124	0.00158934	7.58911	0.00154982	8.07921	0.00159542	9.11621
0.00159744	8.84345	0.00157399	8.76871	0.0015907	7.59557	0.00155114	8.08609	0.00159677	9.12397
0.0015988	8.85098	0.00157533	8.77617	0.00159205	7.60204	0.00155246	8.09298	0.00159813	9.13174
0.00160016	8.85851	0.00157667	8.78363	0.0015934	7.6085	0.00155378	8.09986	0.00159949	9.1395
0.00160152	8.86604	0.00157801	8.7911	0.00159476	7.61496	0.0015551	8.10675	0.00160085	9.14727
0.00160288	8.87357	0.00157935	8.79856	0.00159611	7.62143	0.00155642	8.11363	0.00160221	9.15504
0.00160424	8.8811	0.00158069	8.80602	0.00159746	7.62789	0.00155774	8.12052	0.00160357	9.1628
0.0016056	8.88863	0.00158203	8.81349	0.00159882	7.63435	0.00155906	8.1274	0.00160493	9.17057
0.00160696	8.89616	0.00158337	8.82095	0.00160017	7.64081	0.00156038	8.13428	0.00160629	9.17834
0.00160832	8.90369	0.00158471	8.82841	0.00160152	7.64728	0.00156171	8.14117	0.00160765	9.1861
0.00160968	8.91122	0.00158605	8.83588	0.00160288	7.65374	0.00156303	8.14805	0.00160901	9.19387
0.00161104	8.91874	0.00158739	8.84334	0.00160423	7.6602	0.00156435	8.15494	0.00161037	9.20163
0.0016124	8.92627	0.00158873	8.85081	0.00160558	7.66667	0.00156567	8.16182	0.00161173	9.2094
0.00161377	8.9338	0.00159007	8.85827	0.00160694	7.67313	0.00156699	8.16871	0.00161308	9.21717
0.00161513	8.94133	0.00159141	8.86573	0.00160829	7.67959	0.00156831	8.17559	0.00161444	9.22493
0.00161649	8.94886	0.00159275	8.8732	0.00160965	7.68606	0.00156963	8.18247	0.0016158	9.2327
0.00161785	8.95639	0.00159409	8.88066	0.001611	7.69252	0.00157095	8.18936	0.00161716	9.24046
0.00161921	8.96392	0.00159543	8.88812	0.00161235	7.69898	0.00157227	8.19624	0.00161852	9.24823
0.00162057	8.97145	0.00159677	8.89559	0.00161371	7.70544	0.00157359	8.20313	0.00161988	9.256
0.00162193	8.97898	0.00159811	8.90305	0.00161506	7.71191	0.00157491	8.21001	0.00162124	9.26376
0.00162329	8.98651	0.00159945	8.91051	0.00161641	7.71837	0.00157623	8.2169	0.0016226	9.27153
0.00162465	8.99404	0.00160079	8.91798	0.00161777	7.72483	0.00157755	8.22378	0.00162396	9.2793
0.00162601	9.00157	0.00160213	8.92544	0.00161912	7.7313	0.00157887	8.23066	0.00162532	9.28706
0.00162737	9.0091	0.00160346	8.9329	0.00162047	7.73776	0.00158019	8.23755	0.00162668	9.29483
0.00162873	9.01662	0.0016048	8.94037	0.00162183	7.74422	0.00158151	8.24443	0.00162804	9.3026
0.00163009	9.02415	0.00160614	8.94783	0.00162318	7.75069	0.00158283	8.25132	0.00162939	9.31036
0.00163145	9.03168	0.00160748	8.95529	0.00162453	7.75715	0.00158416	8.2582	0.00163075	9.31813
0.00163281	9.03921	0.00160882	8.96276	0.00162589	7.76361	0.00158548	8.26509	0.00163211	9.32589
0.00163417	9.04674	0.00161016	8.97022	0.00162724	7.77008	0.0015868	8.27197	0.00163347	9.33366
0.00163553	9.05427	0.0016115	8.97768	0.00162859	7.77654	0.00158812	8.27885	0.00163483	9.34143
0.00163689	9.0618	0.00161284	8.98515	0.00162995	7.783	0.00158944	8.28574	0.00163619	9.34919
0.00163825	9.06933	0.00161418	8.99261	0.0016313	7.78946	0.00159076	8.29262	0.00163755	9.35696
0.00163961	9.07686	0.00161552	9.00007	0.00163265	7.79593	0.00159208	8.29951	0.00163891	9.36473
0.00164097	9.08439	0.00161686	9.00754	0.00163401	7.80239	0.0015934	8.30639	0.00164027	9.37249
0.00164233	9.09192	0.0016182	9.015	0.00163536	7.80885	0.00159472	8.31328	0.00164163	9.38026
0.00164369	9.09945	0.00161954	9.02247	0.00163672	7.81532	0.00159604	8.32016	0.00164299	9.38802
0.00164505	9.10698	0.00162088	9.02993	0.00163807	7.82178	0.00159736	8.32704	0.00164435	9.39579
0.00164641	9.11451	0.00162222	9.03739	0.00163942	7.82824	0.00159868	8.33393	0.0016457	9.40356
0.00164777	9.12204	0.00162356	9.04486	0.00164078	7.83471	0.0016	8.34081	0.00164706	9.41132
0.00164913	9.12956	0.0016249	9.05232	0.00164213	7.84117	0.00160132	8.3477	0.00164842	9.41909
0.00165049	9.13709	0.00162624	9.05978	0.00164348	7.84763	0.00160264	8.35458	0.00164978	9.42686
0.00165185	9.14462	0.00162758	9.06725	0.00164484	7.8541	0.00160396	8.36147	0.00165114	9.43462
0.00165321	9.15215	0.00162892	9.07471	0.00164619	7.86056	0.00160529	8.36835	0.0016525	9.44239
0.00165457	9.15968	0.00163026	9.08217	0.00164754	7.86702	0.00160661	8.37524	0.00165386	9.45016
0.00165593	9.16721	0.0016316	9.08964	0.0016489	7.87348	0.00160793	8.38212	0.00165522	9.45792
0.00165729	9.17474	0.00163294	9.0971	0.00165025	7.87995	0.00160925	8.389	0.00165658	9.46569
0.00165865	9.18227	0.00163428	9.10456	0.0016516	7.88641	0.00161057	8.39589	0.00165794	9.47345
0.00166001	9.1898	0.00163562	9.11203	0.00165296	7.89287	0.00161189	8.40277	0.0016593	9.48122
0.00166137	9.19733	0.00163696	9.11949	0.00165431	7.89934	0.00161321	8.40966	0.00166066	9.48899
0.00166273	9.20486	0.0016383	9.12696	0.00165566	7.9058	0.00161453	8.41654	0.00166202	9.49675
0.00166409	9.21239	0.00163964	9.13442	0.00165702	7.91226	0.00161585	8.42343	0.00166337	9.50452
0.00166545	9.21992	0.00164098	9.14188	0.00165837	7.91873	0.00161717	8.43031	0.00166473	9.51229
0.00166681	9.22745	0.00164232	9.14935	0.00165973	7.92519	0.00161849	8.4372	0.00166609	9.52005
0.00166817	9.23498	0.00164366	9.15681	0.00166108	7.93165	0.00161981	8.44408	0.00166745	9.52782
0.00166953	9.2425	0.001645	9.16427	0.00166243	7.93812	0.00162113	8.45096	0.00166881	9.53559
0.00167089	9.25003	0.00164634	9.17174	0.00166379	7.94458	0.00162245	8.45785	0.00167017	9.54335
0.00167225	9.25756	0.00164768	9.1792	0.00166514	7.95104	0.00162377	8.46473	0.00167153	9.55112
0.00167361	9.26509	0.00164902	9.18666	0.00166649	7.95751	0.00162509	8.47162	0.00167289	9.55888
0.00167497	9.27262	0.00165035	9.19413	0.00166785	7.96397	0.00162642	8.4785	0.00167425	9.56665
0.00167633	9.28015	0.00165169	9.20159	0.0016692	7.97043	0.00162774	8.48539	0.00167561	9.57442
0.00167769	9.28768	0.00165303	9.20905	0.00167055	7.97689	0.00162906	8.49227	0.00167697	9.58218
0.00167905	9.29521	0.00165437	9.21652	0.00167191	7.98336	0.00163038	8.49916	0.00167833	9.58995
0.00168041	9.30274	0.00165571	9.22398	0.00167326	7.98982	0.0016317	8.50604	0.00167968	9.59772
0.00168177	9.31027	0.00165705	9.23145	0.00167461	7.99628	0.00163302	8.51292	0.00168104	9.60548
0.00168313	9.3178	0.00165839	9.23891	0.00167597	8.00275	0.00163434	8.51981	0.0016824	9.61325
0.00168449	9.32533	0.00165973	9.24637	0.00167732	8.00921	0.00163566	8.52669	0.00168376	9.62102
0.00168585	9.33286	0.00166107	9.25384	0.00167868	8.01567	0.00163698	8.53358	0.00168512	9.62878
0.00168721	9.34039	0.00166241	9.2613	0.00168003	8.02214	0.0016383	8.54046	0.00168648	9.63655
0.00168857	9.34792	0.00166375	9.26876	0.00168138	8.0286	0.00163962	8.54735	0.00168784	9.64432
0.00168993	9.35545	0.00166509	9.27623	0.00168274	8.03506	0.00164094	8.55423	0.0016892	9.65208
0.00169129	9.36298	0.00166643	9.28369	0.00168409	8.04153	0.00164226	8.56112	0.00169056	9.65985
0.00169265	9.37051	0.00166777	9.29115	0.00168544	8.04799	0.00164358	8.568	0.00169192	9.66761
0.00169401	9.37803	0.00166911	9.29862	0.0016868	8.05445	0.0016449	8.57488	0.00169328	9.67538
0.00169537	9.38556	0.00167045	9.30608	0.00168815	8.06092	0.00164622	8.58177	0.00169464	9.68315
0.00169673	9.39309	0.00167179	9.31355	0.0016895	8.06738	0.00164755	8.58865	0.00169599	9.69091
0.00169809	9.40062	0.00167313	9.32101	0.00169086	8.07384	0.00164887	8.59554	0.00169735	9.69868
0.00169945	9.40815	0.00167447	9.32847	0.00169221	8.08031	0.00165019	8.60242	0.00169871	9.70645
0.00170081	9.41568	0.00167581	9.33594	0.00169356	8.08677	0.00165151	8.60931	0.00170007	9.71421
0.00170217	9.42321	0.00167715	9.3434	0.00169492	8.09323	0.00165283	8.61619	0.00170143	9.72198
0.00170353	9.43074	0.00167849	9.35086	0.00169627	8.0997	0.00165415	8.62308	0.00170279	9.72975
0.00170489	9.43827	0.00167983	9.35833	0.00169762	8.10616	0.00165547	8.62996	0.00170415	9.73751
0.00170625	9.4458	0.00168117	9.36579	0.00169898	8.11262	0.00165679	8.63685	0.00170551	9.74528
0.00170761	9.45333	0.00168251	9.37326	0.00170033	8.11908	0.00165811	8.64373	0.00170687	9.75305
0.00170897	9.46086	0.00168385	9.38072	0.00170169	8.12555	0.00165943	8.65061	0.00170823	9.76081
0.00171033	9.46839	0.00168519	9.38818	0.00170304	8.13201	0.00166075	8.6575	0.00170959	9.76858
0.00171169	9.47592	0.00168653	9.39565	0.00170439	8.13847	0.00166207	8.66438	0.00171095	9.77635
0.00171305	9.48345	0.00168787	9.40311	0.00170575	8.14494	0.00166339	8.67127	0.00171231	9.78411
0.00171441	9.49098	0.00168921	9.41057	0.0017071	8.1514	0.00166471	8.67815	0.00171366	9.79188
0.00171577	9.49851	0.00169055	9.41804	0.00170845	8.15786	0.00166603	8.68504	0.00171502	9.79965
0.00171713	9.50604	0.00169189	9.4255	0.00170981	8.16433	0.00166735	8.69192	0.00171638	9.80741
0.00171849	9.51357	0.00169323	9.43297	0.00171116	8.17079	0.00166868	8.69881	0.00171774	9.81518
0.00171985	9.5211	0.00169457	9.44043	0.00171251	8.17725	0.00167	8.70569	0.0017191	9.82294
0.00172121	9.52862	0.00169591	9.44789	0.00171387	8.18372	0.00167132	8.71258	0.00172046	9.83071
0.00172257	9.53615	0.00169725	9.45536	0.00171522	8.19018	0.00167264	8.71946	0.00172182	9.83848
0.00172393	9.54368	0.00169859	9.46282	0.00171657	8.19664	0.00167396	8.72634	0.00172318	9.84624
0.00172529	9.55121	0.00169993	9.47028	0.00171793	8.20311	0.00167528	8.73323	0.00172454	9.85401
0.00172665	9.55874	0.00170127	9.47775	0.00171928	8.20957	0.0016766	8.74011	0.0017259	9.86178
0.00172801	9.56627	0.0017026	9.48521	0.00172064	8.21603	0.00167792	8.747	0.00172726	9.86954
0.00172937	9.5738	0.00170394	9.49268	0.00172199	8.2225	0.00167924	8.75388	0.00172862	9.87731
0.00173073	9.58133	0.00170528	9.50014	0.00172334	8.22896	0.00168056	8.76077	0.00172998	9.88508
0.00173209	9.58886	0.00170662	9.5076	0.0017247	8.23542	0.00168188	8.76765	0.00173133	9.89284
0.00173345	9.59639	0.00170796	9.51507	0.00172605	8.24189	0.0016832	8.77454	0.00173269	9.90061
0.00173481	9.60392	0.0017093	9.52253	0.0017274	8.24835	0.00168452	8.78142	0.00173405	9.90838
0.00173617	9.61145	0.00171064	9.52999	0.00172876	8.25481	0.00168584	8.78831	0.00173541	9.91614
0.00173753	9.61898	0.00171198	9.53746	0.00173011	8.26128	0.00168716	8.79519	0.00173677	9.92391
0.00173889	9.62651	0.00171332	9.54492	0.00173146	8.26774	0.00168849	8.80207	0.00173813	9.93168
0.00174025	9.63404	0.00171466	9.55239	0.00173282	8.2742	0.00168981	8.80896	0.00173949	9.93944
0.00174161	9.64157	0.001716	9.55985	0.00173417	8.28067	0.00169113	8.81584	0.00174085	9.94721
0.00174297	9.6491	0.00171734	9.56731	0.00173552	8.28713	0.00169245	8.82273	0.00174221	9.95498
0.00174433	9.65663	0.00171868	9.57478	0.00173688	8.29359	0.00169377	8.82961	0.00174357	9.96274
0.00174569	9.66416	0.00172002	9.58224	0.00173823	8.30006	0.00169509	8.8365	0.00174493	9.97051
0.00174705	9.67169	0.00172136	9.5897	0.00173959	8.30652	0.00169641	8.84338	0.00174629	9.97828
0.00174841	9.67922	0.0017227	9.59717	0.00174094	8.31298	0.00169773	8.85027	0.00174764	9.98604
0.00174977	9.68675	0.00172404	9.60463	0.00174229	8.31945	0.00169905	8.85715	0.001749	9.99381
0.00175113	9.69428	0.00172538	9.6121	0.00174365	8.32591	0.00170037	8.86404	0.00175036	10.0016
0.00175249	9.7018	0.00172672	9.61956	0.001745	8.33237	0.00170169	8.87092	0.00175172	10.0093
0.00175385	9.70933	0.00172806	9.62702	0.00174635	8.33884	0.00170301	8.87781	0.00175308	10.0171
0.00175521	9.71686	0.0017294	9.63449	0.00174771	8.3453	0.00170433	8.88469	0.00175444	10.0249
0.00175657	9.72439	0.00173074	9.64195	0.00174906	8.35176	0.00170565	8.89158	0.0017558	10.0326
0.00175793	9.73192	0.00173208	9.64942	0.00175041	8.35823	0.00170697	8.89846	0.00175716	10.0404
0.00175929	9.73945	0.00173342	9.65688	0.00175177	8.36469	0.0017083	8.90534	0.00175852	10.0482
0.00176065	9.74698	0.00173476	9.66434	0.00175312	8.37115	0.00170962	8.91223	0.00175988	10.0559
0.00176201	9.75451	0.0017361	9.67181	0.00175447	8.37762	0.00171094	8.91911	0.00176124	10.0637
0.00176337	9.76204	0.00173744	9.67927	0.00175583	8.38408	0.00171226	8.926	0.0017626	10.0715
0.00176473	9.76957	0.00173878	9.68673	0.00175718	8.39054	0.00171358	8.93288	0.00176396	10.0792
0.00176609	9.7771	0.00174012	9.6942	0.00175854	8.39701	0.0017149	8.93977	0.00176531	10.087
0.00176745	9.78463	0.00174146	9.70166	0.00175989	8.40347	0.00171622	8.94665	0.00176667	10.0948
0.00176882	9.79216	0.0017428	9.70913	0.00176124	8.40993	0.00171754	8.95354	0.00176803	10.1025
0.00177018	9.79969	0.00174414	9.71659	0.0017626	8.4164	0.00171886	8.96042	0.00176939	10.1103
0.00177154	9.80722	0.00174548	9.72405	0.00176395	8.42286	0.00172018	8.96731	0.00177075	10.1181
0.0017729	9.81475	0.00174682	9.73152	0.0017653	8.42932	0.0017215	8.97419	0.00177211	10.1258
0.00177426	9.82228	0.00174816	9.73898	0.00176666	8.43579	0.00172282	8.98108	0.00177347	10.1336
0.00177562	9.82981	0.0017495	9.74645	0.00176801	8.44225	0.00172414	8.98796	0.00177483	10.1414
0.00177698	9.83734	0.00175084	9.75391	0.00176936	8.44871	0.00172546	8.99485	0.00177619	10.1491
0.00177834	9.84487	0.00175218	9.76137	0.00177072	8.45518	0.00172679	9.00173	0.00177755	10.1569
0.0017797	9.8524	0.00175352	9.76884	0.00177207	8.46164	0.00172811	9.00862	0.00177891	10.1647
0.00178106	9.85993	0.00175486	9.7763	0.00177343	8.4681	0.00172943	9.0155	0.00178027	10.1724
0.00178242	9.86746	0.0017562	9.78376	0.00177478	8.47457	0.00173075	9.02238	0.00178163	10.1802
0.00178378	9.87499	0.00175754	9.79123	0.00177613	8.48103	0.00173207	9.02927	0.00178299	10.188
0.00178514	9.88252	0.00175887	9.79869	0.00177749	8.48749	0.00173339	9.03615	0.00178434	10.1957
0.0017865	9.89005	0.00176021	9.80616	0.00177884	8.49396	0.00173471	9.04304	0.0017857	10.2035
0.00178786	9.89758	0.00176155	9.81362	0.00178019	8.50042	0.00173603	9.04992	0.00178706	10.2113
0.00178922	9.90511	0.00176289	9.82108	0.00178155	8.50689	0.00173735	9.05681	0.00178842	10.219
0.00179058	9.91263	0.00176423	9.82855	0.0017829	8.51335	0.00173867	9.06369	0.00178978	10.2268
0.00179194	9.92016	0.00176557	9.83601	0.00178425	8.51981	0.00173999	9.07058	0.00179114	10.2346
0.0017933	9.92769	0.00176691	9.84348	0.00178561	8.52628	0.00174131	9.07746	0.0017925	10.2423
0.00179466	9.93522	0.00176825	9.85094	0.00178696	8.53274	0.00174263	9.08435	0.00179386	10.2501
0.00179602	9.94275	0.00176959	9.8584	0.00178831	8.5392	0.00174395	9.09123	0.00179522	10.2579
0.00179738	9.95028	0.00177093	9.86587	0.00178967	8.54567	0.00174527	9.09812	0.00179658	10.2656
0.00179874	9.95781	0.00177227	9.87333	0.00179102	8.55213	0.0017466	9.105	0.00179794	10.2734
0.0018001	9.96534	0.00177361	9.8808	0.00179238	8.55859	0.00174792	9.11189	0.0017993	10.2812
0.00180146	9.97287	0.00177495	9.88826	0.00179373	8.56506	0.00174924	9.11877	0.00180066	10.2889
0.00180282	9.9804	0.00177629	9.89572	0.00179508	8.57152	0.00175056	9.12566	0.00180201	10.2967
0.00180418	9.98793	0.00177763	9.90319	0.00179644	8.57798	0.00175188	9.13254	0.00180337	10.3045
0.00180554	9.99546	0.00177897	9.91065	0.00179779	8.58445	0.0017532	9.13943	0.00180473	10.3122
0.0018069	10.003	0.00178031	9.91812	0.00179914	8.59091	0.00175452	9.14631	0.00180609	10.32
0.00180826	10.0105	0.00178165	9.92558	0.0018005	8.59737	0.00175584	9.1532	0.00180745	10.3278
0.00180962	10.0181	0.00178299	9.93304	0.00180185	8.60384	0.00175716	9.16008	0.00180881	10.3355
0.00181098	10.0256	0.00178433	9.94051	0.0018032	8.6103	0.00175848	9.16696	0.00181017	10.3433
0.00181234	10.0331	0.00178567	9.94797	0.00180456	8.61676	0.0017598	9.17385	0.00181153	10.3511
0.0018137	10.0406	0.00178701	9.95544	0.00180591	8.62323	0.00176112	9.18073	0.00181289	10.3588
0.00181506	10.0482	0.00178835	9.9629	0.00180727	8.62969	0.00176244	9.18762	0.00181425	10.3666
0.00181642	10.0557	0.00178969	9.97036	0.00180862	8.63615	0.00176376	9.1945	0.00181561	10.3744
0.00181778	10.0632	0.00179103	9.97783	0.00180997	8.64262	0.00176509	9.20139	0.00181697	10.3821
0.00181914	10.0708	0.00179237	9.98529	0.00181133	8.64908	0.00176641	9.20827	0.00181833	10.3899
0.0018205	10.0783	0.00179371	9.99276	0.00181268	8.65554	0.00176773	9.21516	0.00181968	10.3977
0.00182186	10.0858	0.00179505	10.0002	0.00181403	8.66201	0.00176905	9.22204	0.00182104	10.4054
0.00182322	10.0933	0.00179639	10.0077	0.00181539	8.66847	0.00177037	9.22893	0.0018224	10.4132
0.00182458	10.1009	0.00179773	10.0151	0.00181674	8.67494	0.00177169	9.23581	0.00182376	10.421
0.00182594	10.1084	0.00179907	10.0226	0.00181809	8.6814	0.00177301	9.2427	0.00182512	10.4287
0.0018273	10.1159	0.00180041	10.0301	0.00181945	8.68786	0.00177433	9.24958	0.00182648	10.4365
0.00182866	10.1235	0.00180175	10.0375	0.0018208	8.69433	0.00177565	9.25647	0.00182784	10.4443
0.00183002	10.131	0.00180309	10.045	0.00182215	8.70079	0.00177697	9.26335	0.0018292	10.452
0.00183138	10.1385	0.00180443	10.0525	0.00182351	8.70725	0.00177829	9.27024	0.00183056	10.4598
0.00183274	10.1461	0.00180577	10.0599	0.00182486	8.71372	0.00177961	9.27712	0.00183192	10.4676
0.0018341	10.1536	0.00180711	10.0674	0.00182622	8.72018	0.00178093	9.28401	0.00183328	10.4753
0.00183546	10.1611	0.00180845	10.0749	0.00182757	8.72664	0.00178225	9.29089	0.00183464	10.4831
0.00183682	10.1686	0.00180979	10.0823	0.00182892	8.73311	0.00178358	9.29778	0.001836	10.4909
0.00183818	10.1762	0.00181113	10.0898	0.00183028	8.73957	0.0017849	9.30466	0.00183736	10.4986
0.00183954	10.1837	0.00181247	10.0973	0.00183163	8.74603	0.00178622	9.31155	0.00183871	10.5064
0.0018409	10.1912	0.00181381	10.1047	0.00183298	8.7525	0.00178754	9.31843	0.00184007	10.5142
0.00184226	10.1988	0.00181515	10.1122	0.00183434	8.75896	0.00178886	9.32532	0.00184143	10.5219
0.00184362	10.2063	0.00181649	10.1196	0.00183569	8.76542	0.00179018	9.3322	0.00184279	10.5297
0.00184498	10.2138	0.00181783	10.1271	0.00183704	8.77189	0.0017915	9.33909	0.00184415	10.5375
0.00184634	10.2214	0.00181917	10.1346	0.0018384	8.77835	0.00179282	9.34597	0.00184551	10.5453
0.0018477	10.2289	0.00182051	10.142	0.00183975	8.78482	0.00179414	9.35286	0.00184687	10.553
0.00184906	10.2364	0.00182185	10.1495	0.00184111	8.79128	0.00179546	9.35974	0.00184823	10.5608
0.00185042	10.2439	0.00182319	10.157	0.00184246	8.79774	0.00179678	9.36663	0.00184959	10.5686
0.00185178	10.2515	0.00182452	10.1644	0.00184381	8.80421	0.0017981	9.37351	0.00185095	10.5763
0.00185314	10.259	0.00182586	10.1719	0.00184517	8.81067	0.00179942	9.3804	0.00185231	10.5841
0.0018545	10.2665	0.0018272	10.1794	0.00184652	8.81713	0.00180074	9.38728	0.00185367	10.5919
0.00185586	10.2741	0.00182854	10.1868	0.00184787	8.8236	0.00180207	9.39417	0.00185503	10.5996
0.00185722	10.2816	0.00182988	10.1943	0.00184923	8.83006	0.00180339	9.40105	0.00185639	10.6074
0.00185858	10.2891	0.00183122	10.2017	0.00185058	8.83652	0.00180471	9.40794	0.00185774	10.6152
0.00185994	10.2967	0.00183256	10.2092	0.00185193	8.84299	0.00180603	9.41482	0.0018591	10.6229
0.00186131	10.3042	0.0018339	10.2167	0.00185329	8.84945	0.00180735	9.42171	0.00186046	10.6307
0.00186267	10.3117	0.00183524	10.2241	0.00185464	8.85592	0.00180867	9.42859	0.00186182	10.6385
0.00186403	10.3192	0.00183658	10.2316	0.001856	8.86238	0.00180999	9.43548	0.00186318	10.6462
0.00186539	10.3268	0.00183792	10.2391	0.00185735	8.86884	0.00181131	9.44236	0.00186454	10.654
0.00186675	10.3343	0.00183926	10.2465	0.0018587	8.87531	0.00181263	9.44925	0.0018659	10.6618
0.00186811	10.3418	0.0018406	10.254	0.00186006	8.88177	0.00181395	9.45613	0.00186726	10.6695
0.00186947	10.3494	0.00184194	10.2615	0.00186141	8.88823	0.00181527	9.46302	0.00186862	10.6773
0.00187083	10.3569	0.00184328	10.2689	0.00186276	8.8947	0.00181659	9.4699	0.00186998	10.6851
0.00187219	10.3644	0.00184462	10.2764	0.00186412	8.90116	0.00181791	9.47679	0.00187134	10.6928
0.00187355	10.372	0.00184596	10.2839	0.00186547	8.90762	0.00181923	9.48367	0.0018727	10.7006
0.00187491	10.3795	0.0018473	10.2913	0.00186682	8.91409	0.00182056	9.49056	0.00187406	10.7084
0.00187627	10.387	0.00184864	10.2988	0.00186818	8.92055	0.00182188	9.49744	0.00187542	10.7161
0.00187763	10.3945	0.00184998	10.3062	0.00186953	8.92702	0.0018232	9.50433	0.00187677	10.7239
0.00187899	10.4021	0.00185132	10.3137	0.00187089	8.93348	0.00182452	9.51121	0.00187813	10.7317
0.00188035	10.4096	0.00185266	10.3212	0.00187224	8.93994	0.00182584	9.5181	0.00187949	10.7394
0.00188171	10.4171	0.001854	10.3286	0.00187359	8.94641	0.00182716	9.52498	0.00188085	10.7472
0.00188307	10.4247	0.00185534	10.3361	0.00187495	8.95287	0.00182848	9.53187	0.00188221	10.755
0.00188443	10.4322	0.00185668	10.3436	0.0018763	8.95933	0.0018298	9.53875	0.00188357	10.7627
0.00188579	10.4397	0.00185802	10.351	0.00187765	8.9658	0.00183112	9.54564	0.00188493	10.7705
0.00188715	10.4473	0.00185936	10.3585	0.00187901	8.97226	0.00183244	9.55252	0.00188629	10.7783
0.00188851	10.4548	0.0018607	10.366	0.00188036	8.97872	0.00183376	9.55941	0.00188765	10.786
0.00188987	10.4623	0.00186204	10.3734	0.00188171	8.98519	0.00183508	9.56629	0.00188901	10.7938
0.00189123	10.4698	0.00186338	10.3809	0.00188307	8.99165	0.0018364	9.57318	0.00189037	10.8016
0.00189259	10.4774	0.00186472	10.3884	0.00188442	8.99812	0.00183773	9.58006	0.00189173	10.8093
0.00189395	10.4849	0.00186606	10.3958	0.00188578	9.00458	0.00183905	9.58695	0.00189309	10.8171
0.00189531	10.4924	0.0018674	10.4033	0.00188713	9.01104	0.00184037	9.59383	0.00189445	10.8249
0.00189667	10.5	0.00186874	10.4107	0.00188848	9.01751	0.00184169	9.60072	0.0018958	10.8326
0.00189803	10.5075	0.00187008	10.4182	0.00188984	9.02397	0.00184301	9.6076	0.00189716	10.8404
0.00189939	10.515	0.00187142	10.4257	0.00189119	9.03043	0.00184433	9.61449	0.00189852	10.8482
0.00190075	10.5226	0.00187276	10.4331	0.00189254	9.0369	0.00184565	9.62137	0.00189988	10.8559
0.00190211	10.5301	0.0018741	10.4406	0.0018939	9.04336	0.00184697	9.62826	0.00190124	10.8637
0.00190347	10.5376	0.00187544	10.4481	0.00189525	9.04982	0.00184829	9.63514	0.0019026	10.8715
0.00190483	10.5451	0.00187678	10.4555	0.0018966	9.05629	0.00184961	9.64203	0.00190396	10.8792
0.00190619	10.5527	0.00187812	10.463	0.00189796	9.06275	0.00185093	9.64891	0.00190532	10.887
0.00190755	10.5602	0.00187946	10.4705	0.00189931	9.06922	0.00185225	9.6558	0.00190668	10.8948
0.00190891	10.5677	0.0018808	10.4779	0.00190067	9.07568	0.00185357	9.66268	0.00190804	10.9025
0.00191027	10.5753	0.00188214	10.4854	0.00190202	9.08214	0.00185489	9.66957	0.0019094	10.9103
0.00191163	10.5828	0.00188348	10.4929	0.00190337	9.08861	0.00185622	9.67645	0.00191076	10.9181
0.00191299	10.5903	0.00188482	10.5003	0.00190473	9.09507	0.00185754	9.68334	0.00191212	10.9258
0.00191435	10.5979	0.00188616	10.5078	0.00190608	9.10153	0.00185886	9.69022	0.00191348	10.9336
0.00191571	10.6054	0.0018875	10.5152	0.00190743	9.108	0.00186018	9.69711	0.00191484	10.9414
0.00191707	10.6129	0.00188884	10.5227	0.00190879	9.11446	0.0018615	9.70399	0.00191619	10.9491
0.00191843	10.6204	0.00189018	10.5302	0.00191014	9.12093	0.00186282	9.71088	0.00191755	10.9569
0.00191979	10.628	0.00189152	10.5376	0.0019115	9.12739	0.00186414	9.71776	0.00191891	10.9647
0.00192115	10.6355	0.00189286	10.5451	0.00191285	9.13385	0.00186546	9.72465	0.00192027	10.9724
0.00192251	10.643	0.0018942	10.5526	0.0019142	9.14032	0.00186678	9.73153	0.00192163	10.9802
0.00192387	10.6506	0.00189554	10.56	0.00191556	9.14678	0.0018681	9.73842	0.00192299	10.988
0.00192523	10.6581	0.00189688	10.5675	0.00191691	9.15324	0.00186942	9.7453	0.00192435	10.9957
0.00192659	10.6656	0.00189822	10.575	0.00191826	9.15971	0.00187074	9.75219	0.00192571	11.0035
0.00192795	10.6732	0.00189956	10.5824	0.00191962	9.16617	0.00187206	9.75907	0.00192707	11.0113
0.00192931	10.6807	0.0019009	10.5899	0.00192097	9.17264	0.00187339	9.76596	0.00192843	11.019
0.00193067	10.6882	0.00190223	10.5974	0.00192232	9.1791	0.00187471	9.77284	0.00192979	11.0268
0.00193203	10.6957	0.00190357	10.6048	0.00192368	9.18556	0.00187603	9.77973	0.00193115	11.0346
0.00193339	10.7033	0.00190491	10.6123	0.00192503	9.19203	0.00187735	9.78661	0.00193251	11.0423
0.00193476	10.7108	0.00190625	10.6197	0.00192639	9.19849	0.00187867	9.7935	0.00193387	11.0501
0.00193612	10.7183	0.00190759	10.6272	0.00192774	9.20495	0.00187999	9.80038	0.00193522	11.0579
0.00193748	10.7259	0.00190893	10.6347	0.00192909	9.21142	0.00188131	9.80727	0.00193658	11.0656
0.00193884	10.7334	0.00191027	10.6421	0.00193045	9.21788	0.00188263	9.81415	0.00193794	11.0734
0.0019402	10.7409	0.00191161	10.6496	0.0019318	9.22435	0.00188395	9.82104	0.0019393	11.0812
0.00194156	10.7485	0.00191295	10.6571	0.00193315	9.23081	0.00188527	9.82792	0.00194066	11.0889
0.00194292	10.756	0.00191429	10.6645	0.00193451	9.23727	0.00188659	9.83481	0.00194202	11.0967
0.00194428	10.7635	0.00191563	10.672	0.00193586	9.24374	0.00188791	9.84169	0.00194338	11.1045
0.00194564	10.771	0.00191697	10.6795	0.00193721	9.2502	0.00188923	9.84858	0.00194474	11.1122
0.001947	10.7786	0.00191831	10.6869	0.00193857	9.25667	0.00189056	9.85546	0.0019461	11.12
0.00194836	10.7861	0.00191965	10.6944	0.00193992	9.26313	0.00189188	9.86235	0.00194746	11.1278
0.00194972	10.7936	0.00192099	10.7019	0.00194128	9.26959	0.0018932	9.86924	0.00194882	11.1355
0.00195108	10.8012	0.00192233	10.7093	0.00194263	9.27606	0.00189452	9.87612	0.00195018	11.1433
0.00195244	10.8087	0.00192367	10.7168	0.00194398	9.28252	0.00189584	9.88301	0.00195154	11.1511
0.0019538	10.8162	0.00192501	10.7242	0.00194534	9.28898	0.00189716	9.88989	0.0019529	11.1588
0.00195516	10.8238	0.00192635	10.7317	0.00194669	9.29545	0.00189848	9.89678	0.00195426	11.1666
0.00195652	10.8313	0.00192769	10.7392	0.00194804	9.30191	0.0018998	9.90366	0.00195561	11.1744
0.00195788	10.8388	0.00192903	10.7466	0.0019494	9.30838	0.00190112	9.91055	0.00195697	11.1822
0.00195924	10.8463	0.00193037	10.7541	0.00195075	9.31484	0.00190244	9.91743	0.00195833	11.1899
0.0019606	10.8539	0.00193171	10.7616	0.00195211	9.3213	0.00190376	9.92432	0.00195969	11.1977
0.00196196	10.8614	0.00193305	10.769	0.00195346	9.32777	0.00190508	9.9312	0.00196105	11.2055
0.00196332	10.8689	0.00193439	10.7765	0.00195481	9.33423	0.0019064	9.93809	0.00196241	11.2132
0.00196468	10.8765	0.00193573	10.784	0.00195617	9.34069	0.00190773	9.94497	0.00196377	11.221
0.00196604	10.884	0.00193707	10.7914	0.00195752	9.34716	0.00190905	9.95186	0.00196513	11.2288
0.0019674	10.8915	0.00193841	10.7989	0.00195887	9.35362	0.00191037	9.95874	0.00196649	11.2365
0.00196876	10.8991	0.00193975	10.8064	0.00196023	9.36009	0.00191169	9.96563	0.00196785	11.2443
0.00197012	10.9066	0.00194109	10.8138	0.00196158	9.36655	0.00191301	9.97251	0.00196921	11.2521
0.00197148	10.9141	0.00194243	10.8213	0.00196293	9.37301	0.00191433	9.9794	0.00197057	11.2598
0.00197284	10.9216	0.00194377	10.8287	0.00196429	9.37948	0.00191565	9.98628	0.00197193	11.2676
0.0019742	10.9292	0.00194511	10.8362	0.00196564	9.38594	0.00191697	9.99317	0.00197329	11.2754
0.00197556	10.9367	0.00194645	10.8437	0.001967	9.39241	0.00191829	10.0001	0.00197465	11.2831
0.00197692	10.9442	0.00194779	10.8511	0.00196835	9.39887	0.00191961	10.0069	0.001976	11.2909
0.00197828	10.9518	0.00194913	10.8586	0.0019697	9.40533	0.00192093	10.0138	0.00197736	11.2987
0.00197964	10.9593	0.00195047	10.8661	0.00197106	9.4118	0.00192225	10.0207	0.00197872	11.3064
0.001981	10.9668	0.00195181	10.8735	0.00197241	9.41826	0.00192357	10.0276	0.00198008	11.3142
0.00198236	10.9744	0.00195315	10.881	0.00197376	9.42473	0.0019249	10.0345	0.00198144	11.322
0.00198372	10.9819	0.00195449	10.8885	0.00197512	9.43119	0.00192622	10.0414	0.0019828	11.3297
0.00198508	10.9894	0.00195583	10.8959	0.00197647	9.43765	0.00192754	10.0483	0.00198416	11.3375
0.00198644	10.997	0.00195717	10.9034	0.00197783	9.44412	0.00192886	10.0551	0.00198552	11.3453
0.0019878	11.0045	0.00195851	10.9109	0.00197918	9.45058	0.00193018	10.062	0.00198688	11.353
0.00198916	11.012	0.00195985	10.9183	0.00198053	9.45705	0.0019315	10.0689	0.00198824	11.3608
0.00199052	11.0195	0.00196119	10.9258	0.00198189	9.46351	0.00193282	10.0758	0.0019896	11.3686
0.00199188	11.0271	0.00196253	10.9332	0.00198324	9.46997	0.00193414	10.0827	0.00199096	11.3763
0.00199324	11.0346	0.00196387	10.9407	0.00198459	9.47644	0.00193546	10.0896	0.00199232	11.3841
0.0019946	11.0421	0.00196521	10.9482	0.00198595	9.4829	0.00193678	10.0964	0.00199368	11.3919
0.00199597	11.0497	0.00196655	10.9556	0.0019873	9.48936	0.0019381	10.1033	0.00199504	11.3996
0.00199733	11.0572	0.00196789	10.9631	0.00198866	9.49583	0.00193942	10.1102	0.0019964	11.4074
0.00199869	11.0647	0.00196923	10.9706	0.00199001	9.50229	0.00194075	10.1171	0.00199775	11.4152
0.00200005	11.0723	0.00197057	10.978	0.00199136	9.50876	0.00194207	10.124	0.00199911	11.4229
0.00200141	11.0798	0.00197191	10.9855	0.00199272	9.51522	0.00194339	10.1309	0.00200047	11.4307
0.00200277	11.0873	0.00197325	10.993	0.00199407	9.52168	0.00194471	10.1378	0.00200183	11.4385
0.00200413	11.0948	0.00197459	11.0004	0.00199542	9.52815	0.00194603	10.1446	0.00200319	11.4462
0.00200549	11.1024	0.00197593	11.0079	0.00199678	9.53461	0.00194735	10.1515	0.00200455	11.454
0.00200685	11.1099	0.00197727	11.0154	0.00199813	9.54108	0.00194867	10.1584	0.00200591	11.4618
0.00200821	11.1174	0.00197861	11.0228	0.00199948	9.54754	0.00194999	10.1653	0.00200727	11.4695
0.00200957	11.125	0.00197995	11.0303	0.00200084	9.554	0.00195131	10.1722	0.00200863	11.4773
0.00201093	11.1325	0.00198129	11.0378	0.00200219	9.56047	0.00195263	10.1791	0.00200999	11.4851
0.00201229	11.14	0.00198263	11.0452	0.00200355	9.56693	0.00195395	10.186	0.00201135	11.4928
0.00201365	11.1476	0.00198397	11.0527	0.0020049	9.5734	0.00195527	10.1928	0.00201271	11.5006
0.00201501	11.1551	0.00198531	11.0601	0.00200625	9.57986	0.00195659	10.1997	0.00201407	11.5084
0.00201637	11.1626	0.00198665	11.0676	0.00200761	9.58632	0.00195792	10.2066	0.00201543	11.5161
0.00201773	11.1701	0.00198799	11.0751	0.00200896	9.59279	0.00195924	10.2135	0.00201679	11.5239
0.00201909	11.1777	0.00198933	11.0825	0.00201031	9.59925	0.00196056	10.2204	0.00201814	11.5317
0.00202045	11.1852	0.00199067	11.09	0.00201167	9.60572	0.00196188	10.2273	0.0020195	11.5394
0.00202181	11.1927	0.00199201	11.0975	0.00201302	9.61218	0.0019632	10.2342	0.00202086	11.5472
0.00202317	11.2003	0.00199335	11.1049	0.00201438	9.61864	0.00196452	10.241	0.00202222	11.555
0.00202453	11.2078	0.00199469	11.1124	0.00201573	9.62511	0.00196584	10.2479	0.00202358	11.5627
0.00202589	11.2153	0.00199603	11.1199	0.00201708	9.63157	0.00196716	10.2548	0.00202494	11.5705
0.00202725	11.2229	0.00199737	11.1273	0.00201844	9.63804	0.00196848	10.2617	0.0020263	11.5783
0.00202861	11.2304	0.00199871	11.1348	0.00201979	9.6445	0.0019698	10.2686	0.00202766	11.5861
0.00202997	11.2379	0.00200005	11.1423	0.00202114	9.65096	0.00197112	10.2755	0.00202902	11.5938
0.00203133	11.2454	0.00200139	11.1497	0.0020225	9.65743	0.00197244	10.2824	0.00203038	11.6016
0.00203269	11.253	0.00200273	11.1572	0.00202385	9.66389	0.00197377	10.2892	0.00203174	11.6094
0.00203405	11.2605	0.00200407	11.1646	0.00202521	9.67036	0.00197509	10.2961	0.0020331	11.6171
0.00203541	11.268	0.00200541	11.1721	0.00202656	9.67682	0.00197641	10.303	0.00203446	11.6249
0.00203677	11.2756	0.00200675	11.1796	0.00202791	9.68328	0.00197773	10.3099	0.00203582	11.6327
0.00203813	11.2831	0.00200808	11.187	0.00202927	9.68975	0.00197905	10.3168	0.00203718	11.6404
0.00203949	11.2906	0.00200942	11.1945	0.00203062	9.69621	0.00198037	10.3237	0.00203854	11.6482
0.00204085	11.2982	0.00201076	11.202	0.00203197	9.70268	0.00198169	10.3306	0.00203989	11.656
0.00204221	11.3057	0.0020121	11.2094	0.00203333	9.70914	0.00198301	10.3374	0.00204125	11.6637
0.00204357	11.3132	0.00201344	11.2169	0.00203468	9.7156	0.00198433	10.3443	0.00204261	11.6715
0.00204493	11.3208	0.00201478	11.2244	0.00203604	9.72207	0.00198565	10.3512	0.00204397	11.6793
0.00204629	11.3283	0.00201612	11.2318	0.00203739	9.72853	0.00198697	10.3581	0.00204533	11.687
0.00204765	11.3358	0.00201746	11.2393	0.00203874	9.735	0.00198829	10.365	0.00204669	11.6948
0.00204901	11.3433	0.0020188	11.2468	0.0020401	9.74146	0.00198962	10.3719	0.00204805	11.7026
0.00205037	11.3509	0.00202014	11.2542	0.00204145	9.74792	0.00199094	10.3787	0.00204941	11.7103
0.00205174	11.3584	0.00202148	11.2617	0.0020428	9.75439	0.00199226	10.3856	0.00205077	11.7181
0.0020531	11.3659	0.00202282	11.2692	0.00204416	9.76085	0.00199358	10.3925	0.00205213	11.7259
0.00205446	11.3735	0.00202416	11.2766	0.00204551	9.76732	0.0019949	10.3994	0.00205349	11.7336
0.00205582	11.381	0.0020255	11.2841	0.00204686	9.77378	0.00199622	10.4063	0.00205485	11.7414
0.00205718	11.3885	0.00202684	11.2915	0.00204822	9.78024	0.00199754	10.4132	0.00205621	11.7492
0.00205854	11.3961	0.00202818	11.299	0.00204957	9.78671	0.00199886	10.4201	0.00205757	11.7569
0.0020599	11.4036	0.00202952	11.3065	0.00205093	9.79317	0.00200018	10.4269	0.00205893	11.7647
0.00206126	11.4111	0.00203086	11.3139	0.00205228	9.79964	0.0020015	10.4338	0.00206029	11.7725
0.00206262	11.4186	0.0020322	11.3214	0.00205363	9.8061	0.00200282	10.4407	0.00206164	11.7802
0.00206398	11.4262	0.00203354	11.3289	0.00205499	9.81256	0.00200414	10.4476	0.002063	11.788
0.00206534	11.4337	0.00203488	11.3363	0.00205634	9.81903	0.00200547	10.4545	0.00206436	11.7958
0.0020667	11.4412	0.00203622	11.3438	0.00205769	9.82549	0.00200679	10.4614	0.00206572	11.8035
0.00206806	11.4488	0.00203756	11.3513	0.00205905	9.83196	0.00200811	10.4683	0.00206708	11.8113
0.00206942	11.4563	0.0020389	11.3587	0.0020604	9.83842	0.00200943	10.4751	0.00206844	11.8191
0.00207078	11.4638	0.00204024	11.3662	0.00206176	9.84489	0.00201075	10.482	0.0020698	11.8268
0.00207214	11.4714	0.00204158	11.3737	0.00206311	9.85135	0.00201207	10.4889	0.00207116	11.8346
0.0020735	11.4789	0.00204292	11.3811	0.00206446	9.85781	0.00201339	10.4958	0.00207252	11.8424
0.00207486	11.4864	0.00204426	11.3886	0.00206582	9.86428	0.00201471	10.5027	0.00207388	11.8501
0.00207622	11.494	0.0020456	11.3961	0.00206717	9.87074	0.00201603	10.5096	0.00207524	11.8579
0.00207758	11.5015	0.00204694	11.4035	0.00206852	9.87721	0.00201735	10.5165	0.0020766	11.8657
0.00207894	11.509	0.00204828	11.411	0.00206988	9.88367	0.00201867	10.5233	0.00207796	11.8734
0.0020803	11.5165	0.00204962	11.4184	0.00207123	9.89013	0.00201999	10.5302	0.00207932	11.8812
0.00208166	11.5241	0.00205096	11.4259	0.00207259	9.8966	0.00202132	10.5371	0.00208068	11.889
0.00208302	11.5316	0.0020523	11.4334	0.00207394	9.90306	0.00202264	10.544	0.00208204	11.8968
0.00208438	11.5391	0.00205364	11.4408	0.00207529	9.90953	0.00202396	10.5509	0.0020834	11.9045
0.00208574	11.5467	0.00205498	11.4483	0.00207665	9.91599	0.00202528	10.5578	0.00208475	11.9123
0.0020871	11.5542	0.00205632	11.4558	0.002078	9.92245	0.0020266	10.5647	0.00208611	11.9201
0.00208846	11.5617	0.00205766	11.4632	0.00207935	9.92892	0.00202792	10.5715	0.00208747	11.9278
0.00208982	11.5693	0.002059	11.4707	0.00208071	9.93538	0.00202924	10.5784	0.00208883	11.9356
0.00209118	11.5768	0.00206034	11.4782	0.00208206	9.94185	0.00203056	10.5853	0.00209019	11.9434
0.00209254	11.5843	0.00206168	11.4856	0.00208342	9.94831	0.00203188	10.5922	0.00209155	11.9511
0.0020939	11.5918	0.00206302	11.4931	0.00208477	9.95478	0.0020332	10.5991	0.00209291	11.9589
0.00209526	11.5994	0.00206436	11.5006	0.00208612	9.96124	0.00203452	10.606	0.00209427	11.9667
0.00209662	11.6069	0.0020657	11.508	0.00208748	9.9677	0.00203584	10.6129	0.00209563	11.9744
0.00209798	11.6144	0.00206704	11.5155	0.00208883	9.97417	0.00203717	10.6197	0.00209699	11.9822
0.00209934	11.622	0.00206838	11.523	0.00209018	9.98063	0.00203849	10.6266	0.00209835	11.99
0.0021007	11.6295	0.00206972	11.5304	0.00209154	9.9871	0.00203981	10.6335	0.00209971	11.9977
0.00210207	11.637	0.00207106	11.5379	0.00209289	9.99356	0.00204113	10.6404	0.00210107	12.0055
0.00210343	11.6446	0.0020724	11.5453	0.00209425	10	0.00204245	10.6473	0.00210243	12.0133
0.00210479	11.6521	0.00207374	11.5528	0.0020956	10.0065	0.00204377	10.6542	0.00210379	12.021
0.00210615	11.6596	0.00207508	11.5603	0.00209695	10.013	0.00204509	10.6611	0.00210515	12.0288
0.00210751	11.6672	0.00207642	11.5677	0.00209831	10.0194	0.00204641	10.6679	0.0021065	12.0366
0.00210887	11.6747	0.00207776	11.5752	0.00209966	10.0259	0.00204773	10.6748	0.00210786	12.0443
0.00211023	11.6822	0.0020791	11.5827	0.00210101	10.0323	0.00204905	10.6817	0.00210922	12.0521
0.00211159	11.6897	0.00208044	11.5901	0.00210237	10.0388	0.00205037	10.6886	0.00211058	12.0599
0.00211295	11.6973	0.00208178	11.5976	0.00210372	10.0453	0.00205169	10.6955	0.00211194	12.0676
0.00211431	11.7048	0.00208312	11.6051	0.00210508	10.0517	0.00205302	10.7024	0.0021133	12.0754
0.00211567	11.7123	0.00208446	11.6125	0.00210643	10.0582	0.00205434	10.7093	0.00211466	12.0832
0.00211703	11.7199	0.0020858	11.62	0.00210778	10.0647	0.00205566	10.7161	0.00211602	12.0909
0.00211839	11.7274	0.00208714	11.6275	0.00210914	10.0711	0.00205698	10.723	0.00211738	12.0987
0.00211975	11.7349	0.00208848	11.6349	0.00211049	10.0776	0.0020583	10.7299	0.00211874	12.1065
0.00212111	11.7425	0.00208982	11.6424	0.00211184	10.0841	0.00205962	10.7368	0.0021201	12.1142
0.00212247	11.75	0.00209116	11.6499	0.0021132	10.0905	0.00206094	10.7437	0.00212146	12.122
0.00212383	11.7575	0.0020925	11.6573	0.00211455	10.097	0.00206226	10.7506	0.00212282	12.1298
0.00212519	11.7651	0.00209384	11.6648	0.00211591	10.1035	0.00206358	10.7575	0.00212418	12.1375
0.00212655	11.7726	0.00209518	11.6722	0.00211726	10.1099	0.0020649	10.7643	0.00212554	12.1453
0.00212791	11.7801	0.00209652	11.6797	0.00211861	10.1164	0.00206622	10.7712	0.0021269	12.1531
0.00212927	11.7876	0.00209786	11.6872	0.00211997	10.1228	0.00206755	10.7781	0.00212826	12.1609
0.00213063	11.7952	0.0020992	11.6946	0.00212132	10.1293	0.00206887	10.785	0.00212962	12.1686
0.00213199	11.8027	0.00210054	11.7021	0.00212268	10.1358	0.00207019	10.7919	0.00213097	12.1764
0.00213335	11.8102	0.00210188	11.7096	0.00212403	10.1422	0.00207151	10.7988	0.00213233	12.1842
0.00213471	11.8178	0.00210322	11.717	0.00212538	10.1487	0.00207283	10.8057	0.00213369	12.1919
0.00213607	11.8253	0.00210456	11.7245	0.00212674	10.1552	0.00207415	10.8125	0.00213505	12.1997
0.00213743	11.8328	0.0021059	11.732	0.00212809	10.1616	0.00207547	10.8194	0.00213641	12.2075
0.00213879	11.8404	0.00210724	11.7394	0.00212944	10.1681	0.00207679	10.8263	0.00213777	12.2152
0.00214015	11.8479	0.00210858	11.7469	0.0021308	10.1746	0.00207811	10.8332	0.00213913	12.223
0.00214151	11.8554	0.00210992	11.7544	0.00213215	10.181	0.00207943	10.8401	0.00214049	12.2308
0.00214287	11.863	0.00211126	11.7618	0.00213351	10.1875	0.00208075	10.847	0.00214185	12.2385
0.00214423	11.8705	0.0021126	11.7693	0.00213486	10.194	0.00208207	10.8539	0.00214321	12.2463
0.00214559	11.878	0.00211394	11.7768	0.00213621	10.2004	0.0020834	10.8607	0.00214457	12.2541
0.00214695	11.8855	0.00211528	11.7842	0.00213757	10.2069	0.00208472	10.8676	0.00214593	12.2618
0.00214832	11.8931	0.00211662	11.7917	0.00213892	10.2133	0.00208604	10.8745	0.00214729	12.2696
0.00214968	11.9006	0.00211796	11.7991	0.00214027	10.2198	0.00208736	10.8814	0.00214865	12.2774
0.00215104	11.9081	0.0021193	11.8066	0.00214163	10.2263	0.00208868	10.8883	0.00215001	12.2851
0.0021524	11.9157	0.00212064	11.8141	0.00214298	10.2327	0.00209	10.8952	0.00215137	12.2929
0.00215376	11.9232	0.00212198	11.8215	0.00214434	10.2392	0.00209132	10.9021	0.00215273	12.3007
0.00215512	11.9307	0.00212332	11.829	0.00214569	10.2457	0.00209264	10.9089	0.00215408	12.3084
0.00215648	11.9383	0.00212466	11.8365	0.00214704	10.2521	0.00209396	10.9158	0.00215544	12.3162
0.00215784	11.9458	0.002126	11.8439	0.0021484	10.2586	0.00209528	10.9227	0.0021568	12.324
0.0021592	11.9533	0.00212734	11.8514	0.00214975	10.2651	0.0020966	10.9296	0.00215816	12.3317
0.00216056	11.9608	0.00212868	11.8589	0.0021511	10.2715	0.00209793	10.9365	0.00215952	12.3395
0.00216192	11.9684	0.00213002	11.8663	0.00215246	10.278	0.00209925	10.9434	0.00216088	12.3473
0.00216328	11.9759	0.00213136	11.8738	0.00215381	10.2845	0.00210057	10.9503	0.00216224	12.355
0.00216464	11.9834	0.0021327	11.8813	0.00215517	10.2909	0.00210189	10.9571	0.0021636	12.3628
0.002166	11.991	0.00213404	11.8887	0.00215652	10.2974	0.00210321	10.964	0.00216496	12.3706
0.00216736	11.9985	0.00213538	11.8962	0.00215787	10.3038	0.00210453	10.9709	0.00216632	12.3784
0.00216872	12.006	0.00213672	11.9037	0.00215923	10.3103	0.00210585	10.9778	0.00216768	12.3861
0.00217008	12.0136	0.00213806	11.9111	0.00216058	10.3168	0.00210717	10.9847	0.00216904	12.3939
0.00217144	12.0211	0.0021394	11.9186	0.00216193	10.3232	0.00210849	10.9916	0.0021704	12.4017
0.0021728	12.0286	0.00214074	11.9261	0.00216329	10.3297	0.00210981	10.9985	0.00217176	12.4094
0.00217416	12.0362	0.00214208	11.9335	0.00216464	10.3362	0.00211113	11.0053	0.00217312	12.4172
0.00217552	12.0437	0.00214342	11.941	0.002166	10.3426	0.00211246	11.0122	0.00217448	12.425
0.00217688	12.0512	0.00214476	11.9484	0.00216735	10.3491	0.00211378	11.0191	0.00217584	12.4327
0.00217824	12.0587	0.0021461	11.9559	0.0021687	10.3556	0.0021151	11.026	0.0021772	12.4405
0.0021796	12.0663	0.00214744	11.9634	0.00217006	10.362	0.00211642	11.0329	0.00217855	12.4483
0.00218096	12.0738	0.00214878	11.9708	0.00217141	10.3685	0.00211774	11.0398	0.00217991	12.456
0.00218232	12.0813	0.00215012	11.9783	0.00217277	10.375	0.00211906	11.0467	0.00218127	12.4638
0.00218368	12.0889	0.00215146	11.9858	0.00217412	10.3814	0.00212038	11.0535	0.00218263	12.4716
0.00218504	12.0964	0.0021528	11.9932	0.00217547	10.3879	0.0021217	11.0604	0.00218399	12.4793
0.0021864	12.1039	0.00215414	12.0007	0.00217683	10.3943	0.00212302	11.0673	0.00218535	12.4871
0.00218776	12.1115	0.00215548	12.0082	0.00217818	10.4008	0.00212434	11.0742	0.00218671	12.4949
0.00218912	12.119	0.00215682	12.0156	0.00217953	10.4073	0.00212566	11.0811	0.00218807	12.5026
0.00219049	12.1265	0.00215816	12.0231	0.00218089	10.4137	0.00212698	11.088	0.00218943	12.5104
0.00219185	12.1341	0.0021595	12.0306	0.00218224	10.4202	0.00212831	11.0949	0.00219079	12.5182
0.00219321	12.1416	0.00216084	12.038	0.0021836	10.4267	0.00212963	11.1017	0.00219215	12.5259
0.00219457	12.1491	0.00216218	12.0455	0.00218495	10.4331	0.00213095	11.1086	0.00219351	12.5337
0.00219593	12.1566	0.00216352	12.053	0.0021863	10.4396	0.00213227	11.1155	0.00219487	12.5415
0.00219729	12.1642	0.00216486	12.0604	0.00218766	10.4461	0.00213359	11.1224	0.00219623	12.5492
0.00219865	12.1717	0.0021662	12.0679	0.00218901	10.4525	0.00213491	11.1293	0.00219759	12.557
0.00220001	12.1792	0.00216754	12.0754	0.00219036	10.459	0.00213623	11.1362	0.00219895	12.5648
0.00220137	12.1868	0.00216888	12.0828	0.00219172	10.4655	0.00213755	11.1431	0.00220031	12.5725
0.00220273	12.1943	0.00217022	12.0903	0.00219307	10.4719	0.00213887	11.1499	0.00220167	12.5803
0.00220409	12.2018	0.00217156	12.0977	0.00219443	10.4784	0.00214019	11.1568	0.00220302	12.5881
0.00220545	12.2094	0.0021729	12.1052	0.00219578	10.4848	0.00214151	11.1637	0.00220438	12.5959
0.00220681	12.2169	0.00217424	12.1127	0.00219713	10.4913	0.00214284	11.1706	0.00220574	12.6036
0.00220817	12.2244	0.00217558	12.1201	0.00219849	10.4978	0.00214416	11.1775	0.0022071	12.6114
0.00220953	12.232	0.00217692	12.1276	0.00219984	10.5042	0.00214548	11.1844	0.00220846	12.6192
0.00221089	12.2395	0.00217826	12.1351	0.00220119	10.5107	0.0021468	11.1913	0.00220982	12.6269
0.00221225	12.247	0.0021796	12.1425	0.00220255	10.5172	0.00214812	11.1981	0.00221118	12.6347
0.00221361	12.2545	0.00218094	12.15	0.0022039	10.5236	0.00214944	11.205	0.00221254	12.6425
0.00221497	12.2621	0.00218228	12.1575	0.00220526	10.5301	0.00215076	11.2119	0.0022139	12.6502
0.00221633	12.2696	0.00218362	12.1649	0.00220661	10.5366	0.00215208	11.2188	0.00221526	12.658
0.00221769	12.2771	0.00218496	12.1724	0.00220796	10.543	0.0021534	11.2257	0.00221662	12.6658
0.00221905	12.2847	0.0021863	12.1799	0.00220932	10.5495	0.00215472	11.2326	0.00221798	12.6735
0.00222041	12.2922	0.00218764	12.1873	0.00221067	10.556	0.00215604	11.2395	0.00221934	12.6813
0.00222177	12.2997	0.00218898	12.1948	0.00221203	10.5624	0.00215737	11.2463	0.0022207	12.6891
0.00222313	12.3073	0.00219032	12.2023	0.00221338	10.5689	0.00215869	11.2532	0.00222206	12.6968
0.00222449	12.3148	0.00219166	12.2097	0.00221473	10.5754	0.00216001	11.2601	0.00222342	12.7046
0.00222585	12.3223	0.002193	12.2172	0.00221609	10.5818	0.00216133	11.267	0.00222478	12.7124
0.00222721	12.3299	0.00219434	12.2247	0.00221744	10.5883	0.00216265	11.2739	0.00222614	12.7201
0.00222857	12.3374	0.00219568	12.2321	0.00221879	10.5947	0.00216397	11.2808	0.0022275	12.7279
0.00222993	12.3449	0.00219702	12.2396	0.00222015	10.6012	0.00216529	11.2877	0.00222885	12.7357
0.0022313	12.3524	0.00219836	12.247	0.0022215	10.6077	0.00216661	11.2945	0.00223021	12.7434
0.00223266	12.36	0.0021997	12.2545	0.00222286	10.6141	0.00216793	11.3014	0.00223157	12.7512
0.00223402	12.3675	0.00220104	12.262	0.00222421	10.6206	0.00216925	11.3083	0.00223293	12.759
0.00223538	12.375	0.00220238	12.2694	0.00222556	10.6271	0.00217058	11.3152	0.00223429	12.7667
0.00223674	12.3826	0.00220372	12.2769	0.00222692	10.6335	0.0021719	11.3221	0.00223565	12.7745
0.0022381	12.3901	0.00220506	12.2844	0.00222827	10.64	0.00217322	11.329	0.00223701	12.7823
0.00223946	12.3976	0.0022064	12.2918	0.00222963	10.6465	0.00217454	11.3359	0.00223837	12.7901
0.00224082	12.4052	0.00220774	12.2993	0.00223098	10.6529	0.00217586	11.3428	0.00223973	12.7978
0.00224218	12.4127	0.00220908	12.3068	0.00223233	10.6594	0.00217718	11.3496	0.00224109	12.8056
0.00224354	12.4202	0.00221042	12.3142	0.00223369	10.6659	0.0021785	11.3565	0.00224245	12.8134
0.0022449	12.4278	0.00221176	12.3217	0.00223504	10.6723	0.00217982	11.3634	0.00224381	12.8211
0.00224626	12.4353	0.0022131	12.3292	0.00223639	10.6788	0.00218114	11.3703	0.00224517	12.8289
0.00224762	12.4428	0.00221444	12.3366	0.00223775	10.6852	0.00218246	11.3772	0.00224653	12.8367
0.00224898	12.4504	0.00221578	12.3441	0.0022391	10.6917	0.00218378	11.3841	0.00224789	12.8444
0.00225034	12.4579	0.00221712	12.3516	0.00224046	10.6982	0.00218511	11.391	0.00224925	12.8522
0.0022517	12.4654	0.00221846	12.359	0.00224181	10.7046	0.00218643	11.3978	0.00225061	12.86
0.00225306	12.4729	0.0022198	12.3665	0.00224316	10.7111	0.00218775	11.4047	0.00225197	12.8677
0.00225442	12.4805	0.00222114	12.374	0.00224452	10.7176	0.00218907	11.4116	0.00225333	12.8755
0.00225578	12.488	0.00222248	12.3814	0.00224587	10.724	0.00219039	11.4185	0.00225468	12.8833
0.00225714	12.4955	0.00222382	12.3889	0.00224722	10.7305	0.00219171	11.4254	0.00225604	12.891
0.0022585	12.5031	0.00222516	12.3963	0.00224858	10.737	0.00219303	11.4323	0.0022574	12.8988
0.00225986	12.5106	0.0022265	12.4038	0.00224993	10.7434	0.00219435	11.4392	0.00225876	12.9066
0.00226122	12.5181	0.00222784	12.4113	0.00225129	10.7499	0.00219567	11.446	0.00226012	12.9143
0.00226258	12.5257	0.00222918	12.4187	0.00225264	10.7564	0.00219699	11.4529	0.00226148	12.9221
0.00226394	12.5332	0.00223052	12.4262	0.00225399	10.7628	0.00219831	11.4598	0.00226284	12.9299
0.0022653	12.5407	0.00223186	12.4337	0.00225535	10.7693	0.00219964	11.4667	0.0022642	12.9376
0.00226666	12.5483	0.0022332	12.4411	0.0022567	10.7758	0.00220096	11.4736	0.00226556	12.9454
0.00226802	12.5558	0.00223454	12.4486	0.00225806	10.7822	0.00220228	11.4805	0.00226692	12.9532
0.00226939	12.5633	0.00223588	12.4561	0.00225941	10.7887	0.0022036	11.4874	0.00226828	12.9609
0.00227075	12.5708	0.00223722	12.4635	0.00226076	10.7951	0.00220492	11.4942	0.00226964	12.9687
0.00227211	12.5784	0.00223856	12.471	0.00226212	10.8016	0.00220624	11.5011	0.002271	12.9765
0.00227347	12.5859	0.0022399	12.4785	0.00226347	10.8081	0.00220756	11.508	0.00227236	12.9843
0.00227483	12.5934	0.00224124	12.4859	0.00226482	10.8145	0.00220888	11.5149	0.00227372	12.992
0.00227619	12.601	0.00224258	12.4934	0.00226618	10.821	0.0022102	11.5218	0.00227508	12.9998
0.00227755	12.6085	0.00224392	12.5009	0.00226753	10.8275	0.00221152	11.5287	0.00227644	13.0076
0.00227891	12.616	0.00224526	12.5083	0.00226889	10.8339	0.00221285	11.5356	0.0022778	13.0153
0.00228027	12.6236	0.0022466	12.5158	0.00227024	10.8404	0.00221417	11.5424	0.00227916	13.0231
0.00228163	12.6311	0.00224794	12.5233	0.00227159	10.8469	0.00221549	11.5493	0.00228052	13.0309
0.00228299	12.6386	0.00224928	12.5307	0.00227295	10.8533	0.00221681	11.5562	0.00228187	13.0386
0.00228435	12.6462	0.00225062	12.5382	0.0022743	10.8598	0.00221813	11.5631	0.00228323	13.0464
0.00228571	12.6537	0.00225196	12.5457	0.00227566	10.8663	0.00221945	11.57	0.00228459	13.0542
0.00228707	12.6612	0.0022533	12.5531	0.00227701	10.8727	0.00222077	11.5769	0.00228595	13.0619
0.00228843	12.6687	0.00225464	12.5606	0.00227836	10.8792	0.00222209	11.5838	0.00228731	13.0697
0.00228979	12.6763	0.00225598	12.568	0.00227972	10.8856	0.00222341	11.5906	0.00228867	13.0775
0.00229115	12.6838	0.00225732	12.5755	0.00228107	10.8921	0.00222473	11.5975	0.00229003	13.0852
0.00229251	12.6913	0.00225866	12.583	0.00228242	10.8986	0.00222605	11.6044	0.00229139	13.093
0.00229387	12.6989	0.00226	12.5904	0.00228378	10.905	0.00222738	11.6113	0.00229275	13.1008
0.00229523	12.7064	0.00226134	12.5979	0.00228513	10.9115	0.0022287	11.6182	0.00229411	13.1085
0.00229659	12.7139	0.00226268	12.6054	0.00228649	10.918	0.00223002	11.6251	0.00229547	13.1163
0.00229795	12.7215	0.00226402	12.6128	0.00228784	10.9244	0.00223134	11.632	0.00229683	13.1241
0.00229931	12.729	0.00226536	12.6203	0.00228919	10.9309	0.00223266	11.6389	0.00229819	13.1318
0.00230067	12.7365	0.0022667	12.6278	0.00229055	10.9374	0.00223398	11.6457	0.00229955	13.1396
0.00230203	12.7441	0.00226804	12.6352	0.0022919	10.9438	0.0022353	11.6526	0.00230091	13.1474
0.00230339	12.7516	0.00226938	12.6427	0.00229326	10.9503	0.00223662	11.6595	0.00230227	13.1552
0.00230475	12.7591	0.00227072	12.6502	0.00229461	10.9568	0.00223794	11.6664	0.00230363	13.1629
0.00230612	12.7667	0.00227206	12.6576	0.00229596	10.9632	0.00223926	11.6733	0.00230499	13.1707
0.00230748	12.7742	0.0022734	12.6651	0.00229732	10.9697	0.00224059	11.6802	0.00230635	13.1785
0.00230884	12.7817	0.00227474	12.6726	0.00229867	10.9762	0.00224191	11.6871	0.00230771	13.1862
0.0023102	12.7892	0.00227608	12.68	0.00230002	10.9826	0.00224323	11.6939	0.00230906	13.194
0.00231156	12.7968	0.00227742	12.6875	0.00230138	10.9891	0.00224455	11.7008	0.00231042	13.2018
0.00231292	12.8043	0.00227876	12.695	0.00230273	10.9955	0.00224587	11.7077	0.00231178	13.2095
0.00231428	12.8118	0.0022801	12.7024	0.00230409	11.002	0.00224719	11.7146	0.00231314	13.2173
0.00231564	12.8194	0.00228144	12.7099	0.00230544	11.0085	0.00224851	11.7215	0.0023145	13.2251
0.002317	12.8269	0.00228278	12.7174	0.00230679	11.0149	0.00224983	11.7284	0.00231586	13.2328
0.00231836	12.8344	0.00228412	12.7248	0.00230815	11.0214	0.00225115	11.7353	0.00231722	13.2406
0.00231972	12.842	0.00228546	12.7323	0.0023095	11.0279	0.00225247	11.7421	0.00231858	13.2484
0.00232108	12.8495	0.0022868	12.7397	0.00231086	11.0343	0.00225379	11.749	0.00231994	13.2561
0.00232244	12.857	0.00228814	12.7472	0.00231221	11.0408	0.00225512	11.7559	0.0023213	13.2639
0.0023238	12.8646	0.00228948	12.7547	0.00231356	11.0473	0.00225644	11.7628	0.00232266	13.2717
0.00232516	12.8721	0.00229082	12.7621	0.00231492	11.0537	0.00225776	11.7697	0.00232402	13.2794
0.00232652	12.8796	0.00229216	12.7696	0.00231627	11.0602	0.00225908	11.7766	0.00232538	13.2872
0.00232788	12.8872	0.0022935	12.7771	0.00231763	11.0667	0.0022604	11.7835	0.00232674	13.295
0.00232924	12.8947	0.00229484	12.7845	0.00231898	11.0731	0.00226172	11.7903	0.0023281	13.3028
0.0023306	12.9022	0.00229618	12.792	0.00232033	11.0796	0.00226304	11.7972	0.00232946	13.3105
0.00233196	12.9097	0.00229752	12.7995	0.00232169	11.0861	0.00226436	11.8041	0.00233082	13.3183
0.00233332	12.9173	0.00229886	12.8069	0.00232304	11.0925	0.00226568	11.811	0.00233218	13.3261
0.00233468	12.9248	0.0023002	12.8144	0.00232439	11.099	0.002267	11.8179	0.00233354	13.3338
0.00233604	12.9323	0.00230154	12.8219	0.00232575	11.1054	0.00226833	11.8248	0.0023349	13.3416
0.0023374	12.9399	0.00230288	12.8293	0.0023271	11.1119	0.00226965	11.8317	0.00233625	13.3494
0.00233876	12.9474	0.00230422	12.8368	0.00232846	11.1184	0.00227097	11.8386	0.00233761	13.3571
0.00234012	12.9549	0.00230556	12.8443	0.00232981	11.1248	0.00227229	11.8454	0.00233897	13.3649
0.00234149	12.9625	0.0023069	12.8517	0.00233116	11.1313	0.00227361	11.8523	0.00234033	13.3727
0.00234285	12.97	0.00230824	12.8592	0.00233252	11.1378	0.00227493	11.8592	0.00234169	13.3804
0.00234421	12.9775	0.00230958	12.8667	0.00233387	11.1442	0.00227625	11.8661	0.00234305	13.3882
0.00234557	12.9851	0.00231092	12.8741	0.00233523	11.1507	0.00227757	11.873	0.00234441	13.396
0.00234693	12.9926	0.00231226	12.8816	0.00233658	11.1572	0.00227889	11.8799	0.00234577	13.4037
0.00234829	13.0001	0.0023136	12.8891	0.00233793	11.1636	0.00228021	11.8868	0.00234713	13.4115
0.00234965	13.0076	0.00231494	12.8965	0.00233929	11.1701	0.00228154	11.8936	0.00234849	13.4193
0.00235101	13.0152	0.00231628	12.904	0.00234064	11.1766	0.00228286	11.9005	0.00234985	13.427
0.00235237	13.0227	0.00231762	12.9115	0.00234199	11.183	0.00228418	11.9074	0.00235121	13.4348
0.00235373	13.0302	0.00231896	12.9189	0.00234335	11.1895	0.0022855	11.9143	0.00235257	13.4426
0.00235509	13.0378	0.0023203	12.9264	0.0023447	11.196	0.00228682	11.9212	0.00235393	13.4503
0.00235645	13.0453	0.00232164	12.9338	0.00234606	11.2024	0.00228814	11.9281	0.00235529	13.4581
0.00235781	13.0528	0.00232298	12.9413	0.00234741	11.2089	0.00228946	11.935	0.00235665	13.4659
0.00235917	13.0604	0.00232432	12.9488	0.00234876	11.2153	0.00229078	11.9418	0.00235801	13.4737
0.00236053	13.0679	0.00232566	12.9562	0.00235012	11.2218	0.0022921	11.9487	0.00235937	13.4814
0.00236189	13.0754	0.002327	12.9637	0.00235147	11.2283	0.00229342	11.9556	0.00236073	13.4892
0.00236325	13.083	0.00232834	12.9712	0.00235283	11.2347	0.00229475	11.9625	0.00236209	13.497
0.00236461	13.0905	0.00232968	12.9786	0.00235418	11.2412	0.00229607	11.9694	0.00236345	13.5047
0.00236597	13.098	0.00233102	12.9861	0.00235553	11.2477	0.00229739	11.9763	0.00236481	13.5125
0.00236733	13.1056	0.00233236	12.9936	0.00235689	11.2541	0.00229871	11.9832	0.00236616	13.5203
0.00236869	13.1131	0.0023337	13.001	0.00235824	11.2606	0.00230003	11.9901	0.00236752	13.528
0.00237005	13.1206	0.00233504	13.0085	0.0023596	11.2671	0.00230135	11.9969	0.00236888	13.5358
0.00237141	13.1281	0.00233638	13.016	0.00236095	11.2735	0.00230267	12.0038	0.00237024	13.5436
0.00237277	13.1357	0.00233772	13.0234	0.0023623	11.28	0.00230399	12.0107	0.0023716	13.5513
0.00237413	13.1432	0.00233906	13.0309	0.00236366	11.2865	0.00230531	12.0176	0.00237296	13.5591
0.0023755	13.1507	0.0023404	13.0384	0.00236501	11.2929	0.00230663	12.0245	0.00237432	13.5669
0.00237686	13.1583	0.00234174	13.0458	0.00236636	11.2994	0.00230795	12.0314	0.00237568	13.5746
0.00237822	13.1658	0.00234308	13.0533	0.00236772	11.3059	0.00230928	12.0383	0.00237704	13.5824
0.00237958	13.1733	0.00234442	13.0608	0.00236907	11.3123	0.0023106	12.0451	0.0023784	13.5902
0.00238094	13.1809	0.00234576	13.0682	0.00237043	11.3188	0.00231192	12.052	0.00237976	13.5979
0.0023823	13.1884	0.0023471	13.0757	0.00237178	11.3253	0.00231324	12.0589	0.00238112	13.6057
0.00238366	13.1959	0.00234844	13.0832	0.00237313	11.3317	0.00231456	12.0658	0.00238248	13.6135
0.00238502	13.2035	0.00234978	13.0906	0.00237449	11.3382	0.00231588	12.0727	0.00238384	13.6213
0.00238638	13.211	0.00235112	13.0981	0.00237584	11.3446	0.0023172	12.0796	0.0023852	13.629
0.00238774	13.2185	0.00235246	13.1056	0.0023772	11.3511	0.00231852	12.0865	0.00238656	13.6368
0.0023891	13.2261	0.0023538	13.113	0.00237855	11.3576	0.00231984	12.0933	0.00238792	13.6446
0.00239046	13.2336	0.00235514	13.1205	0.0023799	11.364	0.00232116	12.1002	0.00238928	13.6523
0.00239182	13.2411	0.00235648	13.128	0.00238126	11.3705	0.00232249	12.1071	0.00239064	13.6601
0.00239318	13.2486	0.00235782	13.1354	0.00238261	11.377	0.00232381	12.114	0.002392	13.6679
0.00239454	13.2562	0.00235916	13.1429	0.00238397	11.3834	0.00232513	12.1209	0.00239336	13.6756
0.0023959	13.2637	0.0023605	13.1503	0.00238532	11.3899	0.00232645	12.1278	0.00239472	13.6834
0.00239726	13.2712	0.00236184	13.1578	0.00238667	11.3964	0.00232777	12.1347	0.00239607	13.6912
0.00239862	13.2788	0.00236318	13.1653	0.00238803	11.4028	0.00232909	12.1416	0.00239743	13.6989
0.00239998	13.2863	0.00236452	13.1727	0.00238938	11.4093	0.00233041	12.1484	0.00239879	13.7067
0.00240134	13.2938	0.00236586	13.1802	0.00239073	11.4158	0.00233173	12.1553	0.00240015	13.7145
0.0024027	13.3014	0.0023672	13.1877	0.00239209	11.4222	0.00233305	12.1622	0.00240151	13.7222
0.00240406	13.3089	0.00236854	13.1951	0.00239344	11.4287	0.00233438	12.1691	0.00240287	13.73
0.00240542	13.3164	0.00236988	13.2026	0.0023948	11.4352	0.0023357	12.176	0.00240423	13.7378
0.00240679	13.324	0.00237122	13.2101	0.00239615	11.4416	0.00233702	12.1829	0.00240559	13.7456
0.00240815	13.3315	0.00237256	13.2175	0.0023975	11.4481	0.00233834	12.1898	0.00240695	13.7533
0.00240951	13.339	0.0023739	13.225	0.00239886	11.4545	0.00233966	12.1966	0.00240831	13.7611
0.00241087	13.3466	0.00237524	13.2325	0.00240021	11.461	0.00234098	12.2035	0.00240967	13.7689
0.00241223	13.3541	0.00237658	13.2399	0.00240157	11.4675	0.0023423	12.2104	0.00241103	13.7766
0.00241359	13.3616	0.00237792	13.2474	0.00240292	11.4739	0.00234362	12.2173	0.00241239	13.7844
0.00241495	13.3692	0.00237926	13.2549	0.00240427	11.4804	0.00234494	12.2242	0.00241375	13.7922
0.00241631	13.3767	0.0023806	13.2623	0.00240563	11.4869	0.00234626	12.2311	0.00241511	13.7999
0.00241767	13.3842	0.00238194	13.2698	0.00240698	11.4933	0.00234759	12.238	0.00241647	13.8077
0.00241903	13.3917	0.00238328	13.2773	0.00240834	11.4998	0.00234891	12.2448	0.00241783	13.8155
0.00242039	13.3993	0.00238462	13.2847	0.00240969	11.5063	0.00235023	12.2517	0.00241919	13.8232
0.00242175	13.4068	0.00238596	13.2922	0.00241104	11.5127	0.00235155	12.2586	0.00242055	13.831
0.00242311	13.4143	0.0023873	13.2997	0.0024124	11.5192	0.00235287	12.2655	0.00242191	13.8388
0.00242447	13.4219	0.00238864	13.3071	0.00241375	11.5257	0.00235419	12.2724	0.00242327	13.8465
0.00242583	13.4294	0.00238998	13.3146	0.00241511	11.5321	0.00235551	12.2793	0.00242463	13.8543
0.00242719	13.4369	0.00239132	13.3221	0.00241646	11.5386	0.00235683	12.2862	0.00242599	13.8621
0.00242855	13.4445	0.00239266	13.3295	0.00241781	11.5451	0.00235815	12.2931	0.00242734	13.8698
0.00242991	13.452	0.002394	13.337	0.00241917	11.5515	0.00235947	12.2999	0.0024287	13.8776
0.00243127	13.4595	0.00239534	13.3445	0.00242052	11.558	0.0023608	12.3068	0.00243006	13.8854
0.00243263	13.4671	0.00239668	13.3519	0.00242187	11.5645	0.00236212	12.3137	0.00243142	13.8932
0.00243399	13.4746	0.00239802	13.3594	0.00242323	11.5709	0.00236344	12.3206	0.00243278	13.9009
0.00243535	13.4821	0.00239936	13.3668	0.00242458	11.5774	0.00236476	12.3275	0.00243414	13.9087
0.00243671	13.4897	0.0024007	13.3743	0.00242594	11.5838	0.00236608	12.3344	0.0024355	13.9165
0.00243808	13.4972	0.00240204	13.3818	0.00242729	11.5903	0.0023674	12.3413	0.00243686	13.9242
0.00243944	13.5047	0.00240338	13.3892	0.00242864	11.5968	0.00236872	12.3481	0.00243822	13.932
0.0024408	13.5122	0.00240472	13.3967	0.00243	11.6032	0.00237004	12.355	0.00243958	13.9398
0.00244216	13.5198	0.00240606	13.4042	0.00243135	11.6097	0.00237136	12.3619	0.00244094	13.9475
0.00244352	13.5273	0.0024074	13.4116	0.00243271	11.6162	0.00237268	12.3688	0.0024423	13.9553
0.00244488	13.5348	0.00240874	13.4191	0.00243406	11.6226	0.00237401	12.3757	0.00244366	13.9631
0.00244624	13.5424	0.00241008	13.4266	0.00243541	11.6291	0.00237533	12.3826	0.00244502	13.9708
0.0024476	13.5499	0.00241142	13.434	0.00243677	11.6356	0.00237665	12.3895	0.00244638	13.9786
0.00244896	13.5574	0.00241276	13.4415	0.00243812	11.642	0.00237797	12.3964	0.00244774	13.9864
0.00245032	13.565	0.0024141	13.449	0.00243948	11.6485	0.00237929	12.4032	0.0024491	13.9941
0.00245168	13.5725	0.00241544	13.4564	0.00244083	11.655	0.00238061	12.4101	0.00245046	14.0019
0.00245304	13.58	0.00241678	13.4639	0.00244218	11.6614	0.00238193	12.417	0.00245182	14.0097
0.0024544	13.5876	0.00241812	13.4714	0.00244354	11.6679	0.00238325	12.4239	0.00245318	14.0175
0.00245576	13.5951	0.00241946	13.4788	0.00244489	11.6744	0.00238457	12.4308	0.00245454	14.0252
0.00245712	13.6026	0.0024208	13.4863	0.00244625	11.6808	0.0023859	12.4377	0.0024559	14.033
0.00245848	13.6102	0.00242214	13.4938	0.0024476	11.6873	0.00238722	12.4446	0.00245726	14.0408
0.00245984	13.6177	0.00242348	13.5012	0.00244895	11.6938	0.00238854	12.4514	0.00245862	14.0485
0.0024612	13.6252	0.00242482	13.5087	0.00245031	11.7002	0.00238986	12.4583	0.00245997	14.0563
0.00246256	13.6328	0.00242616	13.5162	0.00245166	11.7067	0.00239118	12.4652	0.00246133	14.0641
0.00246392	13.6403	0.0024275	13.5236	0.00245302	11.7131	0.0023925	12.4721	0.00246269	14.0718
0.00246528	13.6478	0.00242884	13.5311	0.00245437	11.7196	0.00239382	12.479	0.00246405	14.0796
0.00246664	13.6553	0.00243018	13.5386	0.00245572	11.7261	0.00239514	12.4859	0.00246541	14.0874
0.00246801	13.6629	0.00243152	13.546	0.00245708	11.7325	0.00239646	12.4928	0.00246677	14.0951
0.00246937	13.6704	0.00243286	13.5535	0.00245843	11.739	0.00239778	12.4997	0.00246813	14.1029
0.00247073	13.6779	0.00243421	13.561	0.00245978	11.7455	0.00239911	12.5065	0.00246949	14.1107
0.00247209	13.6855	0.00243555	13.5684	0.00246114	11.7519	0.00240043	12.5134	0.00247085	14.1184
0.00247345	13.693	0.00243689	13.5759	0.00246249	11.7584	0.00240175	12.5203	0.00247221	14.1262
0.00247481	13.7005	0.00243823	13.5834	0.00246385	11.7649	0.00240307	12.5272	0.00247357	14.134
0.00247617	13.7081	0.00243957	13.5908	0.0024652	11.7713	0.00240439	12.5341	0.00247493	14.1418
0.00247753	13.7156	0.00244091	13.5983	0.00246655	11.7778	0.00240571	12.541	0.00247629	14.1495
0.00247889	13.7231	0.00244225	13.6058	0.00246791	11.7843	0.00240703	12.5479	0.00247765	14.1573
0.00248025	13.7307	0.00244359	13.6132	0.00246926	11.7907	0.00240835	12.5547	0.00247901	14.1651
0.00248161	13.7382	0.00244493	13.6207	0.00247062	11.7972	0.00240967	12.5616	0.00248037	14.1728
0.00248297	13.7457	0.00244627	13.6281	0.00247197	11.8037	0.00241099	12.5685	0.00248173	14.1806
0.00248433	13.7533	0.00244761	13.6356	0.00247332	11.8101	0.00241232	12.5754	0.00248309	14.1884
0.00248569	13.7608	0.00244895	13.6431	0.00247468	11.8166	0.00241364	12.5823	0.00248445	14.1961
0.00248705	13.7683	0.00245029	13.6505	0.00247603	11.8231	0.00241496	12.5892	0.00248581	14.2039
0.00248841	13.7758	0.00245163	13.658	0.00247739	11.8295	0.00241628	12.5961	0.00248717	14.2117
0.00248977	13.7834	0.00245297	13.6655	0.00247874	11.836	0.0024176	12.6029	0.00248853	14.2194
0.00249113	13.7909	0.00245431	13.6729	0.00248009	11.8424	0.00241892	12.6098	0.00248989	14.2272
0.00249249	13.7984	0.00245565	13.6804	0.00248145	11.8489	0.00242024	12.6167	0.00249125	14.235
0.00249385	13.806	0.00245699	13.6879	0.0024828	11.8554	0.00242156	12.6236	0.0024926	14.2427
0.00249521	13.8135	0.00245833	13.6953	0.00248416	11.8618	0.00242288	12.6305	0.00249396	14.2505
0.00249657	13.821	0.00245967	13.7028	0.00248551	11.8683	0.00242421	12.6374	0.00249532	14.2583
0.00249794	13.8286	0.00246101	13.7103	0.00248686	11.8748	0.00242553	12.6443	0.00249668	14.2661
0.0024993	13.8361	0.00246235	13.7177	0.00248822	11.8812	0.00242685	12.6512	0.00249804	14.2738
0.00250066	13.8436	0.00246369	13.7252	0.00248957	11.8877	0.00242817	12.658	0.0024994	14.2816
0.00250202	13.8512	0.00246503	13.7327	0.00249093	11.8942	0.00242949	12.6649	0.00250076	14.2894
0.00250338	13.8587	0.00246637	13.7401	0.00249228	11.9006	0.00243081	12.6718	0.00250212	14.2971
0.00250474	13.8662	0.00246771	13.7476	0.00249363	11.9071	0.00243213	12.6787	0.00250348	14.3049
0.0025061	13.8738	0.00246905	13.7551	0.00249499	11.9136	0.00243345	12.6856	0.00250484	14.3127
0.00250746	13.8813	0.00247039	13.7625	0.00249634	11.92	0.00243477	12.6925	0.0025062	14.3204
0.00250882	13.8888	0.00247173	13.77	0.0024977	11.9265	0.0024361	12.6994	0.00250756	14.3282
0.00251018	13.8964	0.00247307	13.7775	0.00249905	11.933	0.00243742	12.7063	0.00250892	14.336
0.00251154	13.9039	0.00247441	13.7849	0.0025004	11.9394	0.00243874	12.7131	0.00251028	14.3437
0.0025129	13.9114	0.00247575	13.7924	0.00250176	11.9459	0.00244006	12.72	0.00251164	14.3515
0.00251426	13.9189	0.00247709	13.7999	0.00250311	11.9524	0.00244138	12.7269	0.002513	14.3593
0.00251562	13.9265	0.00247843	13.8073	0.00250447	11.9588	0.0024427	12.7338	0.00251436	14.367
0.00251698	13.934	0.00247977	13.8148	0.00250582	11.9653	0.00244402	12.7407	0.00251572	14.3748
0.00251834	13.9415	0.00248111	13.8223	0.00250717	11.9718	0.00244534	12.7476	0.00251708	14.3826
0.0025197	13.9491	0.00248245	13.8297	0.00250853	11.9782	0.00244666	12.7545	0.00251844	14.3904
0.00252106	13.9566	0.00248379	13.8372	0.00250988	11.9847	0.00244798	12.7613	0.0025198	14.3981
0.00252242	13.9641	0.00248513	13.8447	0.00251124	11.9911	0.00244931	12.7682	0.00252116	14.4059
0.00252378	13.9717	0.00248647	13.8521	0.00251259	11.9976	0.00245063	12.7751	0.00252252	14.4137
0.00252514	13.9792	0.00248781	13.8596	0.00251394	12.0041	0.00245195	12.782	0.00252388	14.4214
0.00252651	13.9867	0.00248915	13.8671	0.0025153	12.0105	0.00245327	12.7889	0.00252524	14.4292
0.00252787	13.9943	0.00249049	13.8745	0.00251665	12.017	0.00245459	12.7958	0.0025266	14.437
0.00252923	14.0018	0.00249183	13.882	0.00251801	12.0235	0.00245591	12.8027	0.00252795	14.4447
0.00253059	14.0093	0.00249317	13.8895	0.00251936	12.0299	0.00245723	12.8096	0.00252931	14.4525
0.00253195	14.0169	0.00249451	13.8969	0.00252071	12.0364	0.00245855	12.8164	0.00253067	14.4603
0.00253331	14.0244	0.00249585	13.9044	0.00252207	12.0429	0.00245987	12.8233	0.00253203	14.468
0.00253467	14.0319	0.00249719	13.9118	0.00252342	12.0493	0.0024612	12.8302	0.00253339	14.4758
0.00253603	14.0395	0.00249853	13.9193	0.00252477	12.0558	0.00246252	12.8371	0.00253475	14.4836
0.00253739	14.047	0.00249987	13.9268	0.00252613	12.0623	0.00246384	12.844	0.00253611	14.4913
0.00253875	14.0545	0.00250121	13.9342	0.00252748	12.0687	0.00246516	12.8509	0.00253747	14.4991
0.00254011	14.0621	0.00250255	13.9417	0.00252884	12.0752	0.00246648	12.8578	0.00253883	14.5069
0.00254147	14.0696	0.00250389	13.9492	0.00253019	12.0817	0.0024678	12.8646	0.00254019	14.5147
0.00254283	14.0771	0.00250523	13.9566	0.00253154	12.0881	0.00246912	12.8715	0.00254155	14.5224
0.00254419	14.0846	0.00250657	13.9641	0.0025329	12.0946	0.00247044	12.8784	0.00254291	14.5302
0.00254555	14.0922	0.00250791	13.9716	0.00253425	12.1011	0.00247176	12.8853	0.00254427	14.538
0.00254691	14.0997	0.00250925	13.979	0.00253561	12.1075	0.00247309	12.8922	0.00254563	14.5457
0.00254827	14.1072	0.00251059	13.9865	0.00253696	12.114	0.00247441	12.8991	0.00254699	14.5535
0.00254963	14.1148	0.00251193	13.994	0.00253831	12.1205	0.00247573	12.906	0.00254835	14.5613
0.00255099	14.1223	0.00251327	14.0014	0.00253967	12.1269	0.00247705	12.9129	0.00254971	14.569
0.00255235	14.1298	0.00251461	14.0089	0.00254102	12.1334	0.00247837	12.9197	0.00255107	14.5768
0.00255372	14.1374	0.00251595	14.0164	0.00254238	12.1398	0.00247969	12.9266	0.00255243	14.5846
0.00255508	14.1449	0.00251729	14.0238	0.00254373	12.1463	0.00248101	12.9335	0.00255379	14.5923
0.00255644	14.1524	0.00251863	14.0313	0.00254508	12.1528	0.00248233	12.9404	0.00255515	14.6001
0.0025578	14.16	0.00251997	14.0388	0.00254644	12.1592	0.00248365	12.9473	0.00255651	14.6079
0.00255916	14.1675	0.00252131	14.0462	0.00254779	12.1657	0.00248498	12.9542	0.00255787	14.6157
0.00256052	14.175	0.00252265	14.0537	0.00254915	12.1722	0.0024863	12.9611	0.00255923	14.6234
0.00256188	14.1826	0.00252399	14.0612	0.0025505	12.1786	0.00248762	12.9679	0.00256059	14.6312
0.00256324	14.1901	0.00252533	14.0686	0.00255185	12.1851	0.00248894	12.9748	0.00256195	14.639
0.0025646	14.1976	0.00252667	14.0761	0.00255321	12.1916	0.00249026	12.9817	0.00256331	14.6467
0.00256596	14.2052	0.00252801	14.0836	0.00255456	12.198	0.00249158	12.9886	0.00256466	14.6545
0.00256732	14.2127	0.00252935	14.091	0.00255592	12.2045	0.0024929	12.9955	0.00256602	14.6623
0.00256868	14.2202	0.00253069	14.0985	0.00255727	12.211	0.00249422	13.0024	0.00256738	14.67
0.00257004	14.2277	0.00253203	14.106	0.00255862	12.2174	0.00249554	13.0093	0.00256874	14.6778
0.0025714	14.2353	0.00253337	14.1134	0.00255998	12.2239	0.00249686	13.0162	0.0025701	14.6856
0.00257276	14.2428	0.00253471	14.1209	0.00256133	12.2304	0.00249819	13.023	0.00257146	14.6933
0.00257412	14.2503	0.00253605	14.1284	0.00256269	12.2368	0.00249951	13.0299	0.00257282	14.7011
0.00257548	14.2579	0.00253739	14.1358	0.00256404	12.2433	0.00250083	13.0368	0.00257418	14.7089
0.00257684	14.2654	0.00253873	14.1433	0.00256539	12.2498	0.00250215	13.0437	0.00257554	14.7166
0.0025782	14.2729	0.00254008	14.1508	0.00256675	12.2562	0.00250347	13.0506	0.0025769	14.7244
0.00257956	14.2805	0.00254142	14.1582	0.0025681	12.2627	0.00250479	13.0575	0.00257826	14.7322
0.00258093	14.288	0.00254276	14.1657	0.00256946	12.2692	0.00250611	13.0644	0.00257962	14.74
0.00258229	14.2955	0.0025441	14.1732	0.00257081	12.2756	0.00250743	13.0713	0.00258098	14.7477
0.00258365	14.3031	0.00254544	14.1806	0.00257216	12.2821	0.00250875	13.0781	0.00258234	14.7555
0.00258501	14.3106	0.00254678	14.1881	0.00257352	12.2886	0.00251008	13.085	0.0025837	14.7633
0.00258637	14.3181	0.00254812	14.1956	0.00257487	12.295	0.0025114	13.0919	0.00258506	14.771
0.00258773	14.3257	0.00254946	14.203	0.00257623	12.3015	0.00251272	13.0988	0.00258642	14.7788
0.00258909	14.3332	0.0025508	14.2105	0.00257758	12.3079	0.00251404	13.1057	0.00258778	14.7866
0.00259045	14.3407	0.00255214	14.218	0.00257893	12.3144	0.00251536	13.1126	0.00258914	14.7943
0.00259181	14.3483	0.00255348	14.2254	0.00258029	12.3209	0.00251668	13.1195	0.0025905	14.8021
0.00259317	14.3558	0.00255482	14.2329	0.00258164	12.3273	0.002518	13.1263	0.00259186	14.8099
0.00259453	14.3633	0.00255616	14.2404	0.002583	12.3338	0.00251932	13.1332	0.00259322	14.8176
0.00259589	14.3709	0.0025575	14.2478	0.00258435	12.3403	0.00252064	13.1401	0.00259458	14.8254
0.00259725	14.3784	0.00255884	14.2553	0.0025857	12.3467	0.00252197	13.147	0.00259594	14.8332
0.00259861	14.3859	0.00256018	14.2627	0.00258706	12.3532	0.00252329	13.1539	0.0025973	14.841
0.00259997	14.3934	0.00256152	14.2702	0.00258841	12.3597	0.00252461	13.1608	0.00259866	14.8487
0.00260133	14.401	0.00256286	14.2777	0.00258977	12.3661	0.00252593	13.1677	0.00260002	14.8565
0.00260269	14.4085	0.0025642	14.2851	0.00259112	12.3726	0.00252725	13.1746	0.00260138	14.8643
0.00260405	14.416	0.00256554	14.2926	0.00259247	12.3791	0.00252857	13.1814	0.00260274	14.872
0.00260541	14.4236	0.00256688	14.3001	0.00259383	12.3855	0.00252989	13.1883	0.00260409	14.8798
0.00260678	14.4311	0.00256822	14.3075	0.00259518	12.392	0.00253121	13.1952	0.00260545	14.8876
0.00260814	14.4386	0.00256956	14.315	0.00259654	12.3985	0.00253253	13.2021	0.00260681	14.8953
0.0026095	14.4462	0.0025709	14.3225	0.00259789	12.4049	0.00253386	13.209	0.00260817	14.9031
0.00261086	14.4537	0.00257224	14.3299	0.00259924	12.4114	0.00253518	13.2159	0.00260953	14.9109
0.00261222	14.4612	0.00257358	14.3374	0.0026006	12.4179	0.0025365	13.2228	0.00261089	14.9186
0.00261358	14.4688	0.00257492	14.3449	0.00260195	12.4243	0.00253782	13.2297	0.00261225	14.9264
0.00261494	14.4763	0.00257626	14.3523	0.00260331	12.4308	0.00253914	13.2365	0.00261361	14.9342
0.0026163	14.4838	0.0025776	14.3598	0.00260466	12.4373	0.00254046	13.2434	0.00261497	14.942
0.00261766	14.4914	0.00257894	14.3673	0.00260601	12.4437	0.00254178	13.2503	0.00261633	14.9497
0.00261902	14.4989	0.00258028	14.3747	0.00260737	12.4502	0.0025431	13.2572	0.00261769	14.9575
0.00262038	14.5064	0.00258162	14.3822	0.00260872	12.4566	0.00254442	13.2641	0.00261905	14.9653
0.00262174	14.514	0.00258296	14.3897	0.00261008	12.4631	0.00254575	13.271	0.00262041	14.973
0.0026231	14.5215	0.0025843	14.3971	0.00261143	12.4696	0.00254707	13.2779	0.00262177	14.9808
0.00262446	14.529	0.00258564	14.4046	0.00261278	12.476	0.00254839	13.2847	0.00262313	14.9886
0.00262582	14.5366	0.00258698	14.4121	0.00261414	12.4825	0.00254971	13.2916	0.00262449	14.9963
0.00262718	14.5441	0.00258832	14.4195	0.00261549	12.489	0.00255103	13.2985	0.00262585	15.0041
0.00262854	14.5516	0.00258966	14.427	0.00261685	12.4954	0.00255235	13.3054	0.00262721	15.0119
0.0026299	14.5591	0.002591	14.4345	0.0026182	12.5019	0.00255367	13.3123	0.00262857	15.0196
0.00263126	14.5667	0.00259234	14.4419	0.00261955	12.5084	0.00255499	13.3192	0.00262993	15.0274
0.00263263	14.5742	0.00259368	14.4494	0.00262091	12.5148	0.00255632	13.3261	0.00263129	15.0352
0.00263399	14.5817	0.00259502	14.4569	0.00262226	12.5213	0.00255764	13.333	0.00263265	15.0429
0.00263535	14.5893	0.00259636	14.4643	0.00262362	12.5278	0.00255896	13.3398	0.00263401	15.0507
0.00263671	14.5968	0.0025977	14.4718	0.00262497	12.5342	0.00256028	13.3467	0.00263537	15.0585
0.00263807	14.6043	0.00259904	14.4793	0.00262632	12.5407	0.0025616	13.3536	0.00263673	15.0663
0.00263943	14.6119	0.00260038	14.4867	0.00262768	12.5472	0.00256292	13.3605	0.00263809	15.074
0.00264079	14.6194	0.00260172	14.4942	0.00262903	12.5536	0.00256424	13.3674	0.00263945	15.0818
0.00264215	14.6269	0.00260306	14.5017	0.00263039	12.5601	0.00256556	13.3743	0.00264081	15.0896
0.00264351	14.6345	0.0026044	14.5091	0.00263174	12.5666	0.00256688	13.3812	0.00264217	15.0973
0.00264487	14.642	0.00260574	14.5166	0.00263309	12.573	0.00256821	13.3881	0.00264353	15.1051
0.00264623	14.6495	0.00260708	14.5241	0.00263445	12.5795	0.00256953	13.3949	0.00264488	15.1129
0.00264759	14.6571	0.00260842	14.5315	0.0026358	12.586	0.00257085	13.4018	0.00264624	15.1206
0.00264895	14.6646	0.00260976	14.539	0.00263716	12.5924	0.00257217	13.4087	0.0026476	15.1284
0.00265031	14.6721	0.0026111	14.5465	0.00263851	12.5989	0.00257349	13.4156	0.00264896	15.1362
0.00265167	14.6797	0.00261244	14.5539	0.00263986	12.6054	0.00257481	13.4225	0.00265032	15.1439
0.00265303	14.6872	0.00261378	14.5614	0.00264122	12.6118	0.00257613	13.4294	0.00265168	15.1517
0.00265439	14.6947	0.00261512	14.5689	0.00264257	12.6183	0.00257745	13.4363	0.00265304	15.1595
0.00265575	14.7023	0.00261646	14.5763	0.00264393	12.6248	0.00257877	13.4432	0.0026544	15.1673
0.00265711	14.7098	0.0026178	14.5838	0.00264528	12.6312	0.0025801	13.45	0.00265576	15.175
0.00265848	14.7173	0.00261915	14.5913	0.00264664	12.6377	0.00258142	13.4569	0.00265712	15.1828
0.00265984	14.7249	0.00262049	14.5987	0.00264799	12.6441	0.00258274	13.4638	0.00265848	15.1906
0.0026612	14.7324	0.00262183	14.6062	0.00264934	12.6506	0.00258406	13.4707	0.00265984	15.1983
0.00266256	14.7399	0.00262317	14.6137	0.0026507	12.6571	0.00258538	13.4776	0.0026612	15.2061
0.00266392	14.7474	0.00262451	14.6211	0.00265205	12.6635	0.0025867	13.4845	0.00266256	15.2139
0.00266528	14.755	0.00262585	14.6286	0.00265341	12.67	0.00258802	13.4914	0.00266392	15.2216
0.00266664	14.7625	0.00262719	14.6361	0.00265476	12.6765	0.00258934	13.4982	0.00266528	15.2294
0.002668	14.77	0.00262853	14.6435	0.00265611	12.6829	0.00259066	13.5051	0.00266664	15.2372
0.00266936	14.7776	0.00262987	14.651	0.00265747	12.6894	0.00259199	13.512	0.002668	15.2449
0.00267072	14.7851	0.00263121	14.6585	0.00265882	12.6959	0.00259331	13.5189	0.00266936	15.2527
0.00267208	14.7926	0.00263255	14.6659	0.00266018	12.7023	0.00259463	13.5258	0.00267072	15.2605
0.00267344	14.8002	0.00263389	14.6734	0.00266153	12.7088	0.00259595	13.5327	0.00267208	15.2683
0.0026748	14.8077	0.00263523	14.6809	0.00266288	12.7153	0.00259727	13.5396	0.00267344	15.276
0.00267616	14.8152	0.00263657	14.6883	0.00266424	12.7217	0.00259859	13.5465	0.0026748	15.2838
0.00267752	14.8228	0.00263791	14.6958	0.00266559	12.7282	0.00259991	13.5533	0.00267616	15.2916
0.00267888	14.8303	0.00263925	14.7033	0.00266695	12.7347	0.00260123	13.5602	0.00267752	15.2993
0.00268024	14.8378	0.00264059	14.7107	0.0026683	12.7411	0.00260256	13.5671	0.00267888	15.3071
0.0026816	14.8454	0.00264193	14.7182	0.00266965	12.7476	0.00260388	13.574	0.00268024	15.3149
0.00268297	14.8529	0.00264327	14.7256	0.00267101	12.7541	0.0026052	13.5809	0.0026816	15.3226
0.00268433	14.8604	0.00264461	14.7331	0.00267236	12.7605	0.00260652	13.5878	0.00268296	15.3304
0.00268569	14.868	0.00264595	14.7406	0.00267372	12.767	0.00260784	13.5947	0.00268432	15.3382
0.00268705	14.8755	0.00264729	14.748	0.00267507	12.7735	0.00260916	13.6016	0.00268568	15.346
0.00268841	14.883	0.00264863	14.7555	0.00267642	12.7799	0.00261048	13.6084	0.00268704	15.3537
0.00268977	14.8906	0.00264997	14.763	0.00267778	12.7864	0.0026118	13.6153	0.0026884	15.3615
0.00269113	14.8981	0.00265131	14.7704	0.00267913	12.7929	0.00261312	13.6222	0.00268975	15.3693
0.00269249	14.9056	0.00265265	14.7779	0.00268049	12.7993	0.00261445	13.6291	0.00269111	15.377
0.00269385	14.9132	0.00265399	14.7854	0.00268184	12.8058	0.00261577	13.636	0.00269247	15.3848
0.00269521	14.9207	0.00265533	14.7928	0.00268319	12.8123	0.00261709	13.6429	0.00269383	15.3926
0.00269657	14.9282	0.00265667	14.8003	0.00268455	12.8187	0.00261841	13.6498	0.00269519	15.4003
0.00269793	14.9358	0.00265801	14.8078	0.0026859	12.8252	0.00261973	13.6567	0.00269655	15.4081
0.00269929	14.9433	0.00265935	14.8152	0.00268726	12.8316	0.00262105	13.6635	0.00269791	15.4159
0.00270065	14.9508	0.00266069	14.8227	0.00268861	12.8381	0.00262237	13.6704	0.00269927	15.4236
0.00270201	14.9583	0.00266203	14.8302	0.00268996	12.8446	0.00262369	13.6773	0.00270063	15.4314
0.00270337	14.9659	0.00266337	14.8376	0.00269132	12.851	0.00262501	13.6842	0.00270199	15.4392
0.00270473	14.9734	0.00266471	14.8451	0.00269267	12.8575	0.00262634	13.6911	0.00270335	15.447
0.0027061	14.9809	0.00266605	14.8526	0.00269403	12.864	0.00262766	13.698	0.00270471	15.4547
0.00270746	14.9885	0.00266739	14.86	0.00269538	12.8704	0.00262898	13.7049	0.00270607	15.4625
0.00270882	14.996	0.00266873	14.8675	0.00269673	12.8769	0.0026303	13.7118	0.00270743	15.4703
0.00271018	15.0035	0.00267007	14.875	0.00269809	12.8834	0.00263162	13.7186	0.00270879	15.478
0.00271154	15.0111	0.00267141	14.8824	0.00269944	12.8898	0.00263294	13.7255	0.00271015	15.4858
0.0027129	15.0186	0.00267275	14.8899	0.0027008	12.8963	0.00263426	13.7324	0.00271151	15.4936
0.00271426	15.0261	0.00267409	14.8974	0.00270215	12.9028	0.00263558	13.7393	0.00271287	15.5013
0.00271562	15.0337	0.00267543	14.9048	0.00270351	12.9092	0.00263691	13.7462	0.00271423	15.5091
[truncated: 8,767 more rows]
